# Supplementary material for: Structural insight into the activation of a class B G-protein-coupled receptor by peptide hormones in live human cells
Source: eLife. 2017 Aug 3;6:e27711. doi: 10.7554/eLife.27711 (PMC5542768; doi:10.7554/eLife.27711)
Supplement: Figure 1—source data 1. — The assay measures cAMP accumulation in live HEK293 cells stimulated with serial dilutions of each ligand via a luciferase reporter. Raw luminescence data of the firefly reporter luciferase were normalized to the Renilla control and to 100% activation of agonists. At least three independent experiments were performed per ligand, and each experiment was run in triplicate. Values in the table represent a single measurement. Mean ± s.e.m. of triplicates for one representative experiment are reported in Figure 1B–D. DOI: http://dx.doi.org/10.7554/eLife.27711.003 [file elife-27711-fig1-data1.xlsx]

## Sheet: Tabelle1
Figure 1B
log[ligand]	CRF			CRF9-41			CRF12-41			Ucn1			Ucn1(8-40)
-14	-1.87	-1.54	3.4	-1.33	-0.92	-0.01	0.71	2.7	0.52	0.11	-0.44	0.33	1.54	0.99	1.05
-13	-2.33	-2.46	-1.83	-1.61	-2.08	-1.5	-1.45	-2.05	-1.44	-0.42	-0.4	0.13	0.78	0.92	0.39
-12	-1.56	-1.61	-0.8	-1.9	-1.72	-2.45	-2.18	-1.6	-1.94	-0.64	0.01	0.29	0.75	1.48	0.27
-11	19.72	20.66	17.45	-1.94	-2.78	-2.79	-2.69	-1.97	-1.13	6.94	7.54	8.27	0.93	1.01	0.5
-10	72.68	73.31	68.47	-2.3	-2.85	-2.8	-2.86	-2.78	-2.77	42.79	50.7	55.67	1.82	0.91	0.49
-9	94.1	98.27	110.79	-2.55	-2.85	-3.1	-2.82	-2.46	-1.95	92.01	95.3	94.38	4.53	0.91	1.02
-8	100.25	76.53	95.78	-1.28	-1.08	-1.36	-2.58	-1.82	-1.74	91.68	97.81	113.51	3.54	3.78	3.57
-7	104.62	109.55	85.83	15.1	1.38	1.02	-1.35	-1.16	-1.36	111.46	94.95	93.59	8.52	5.6	6.12
Figure 1C
log[ligand]	Ucn1			dUcn1 + 1uM Ucn1(8-40)
-14	-0.25	0.46	-0.21	-2.16	1.13	1.02
-13	-0.55	-1.22	-1.15	-3.44	-1.11	-2.05
-12	-0.03	-0.89	-1.04	-0.85	-1.45	0.37
-11	2.93	1.3	1.18	-1.08	-1.15	0.33
-10	26.24	24.27	24.75	-1.16	-0.07	13.33
-9	64.96	74.4	80.31	31.42	38.8	45.08
-8	110.48	87.84	85.33	63.43	93.22	105.41
-7	95.31	82.75	121.95	100.75	96.55	102.7
Figure 1D
log[ligand]	CRF			CRF +1uM CRF9-41			CRF +1uM CRF12-41												CRF 5 ug freeze
-14	-0.12	-0.08	0.2	-3.02	-3.79	6.8	-1.55	0.25	1.29
-13	1.47	0.51	-0.48	-4.56	-2.82	-1.06	-1.01	0.42	-1.08
-12	1.1	1.02	1.69	-3.2	-0.39	-1.59	-2.11	-2.7	-3.4
-11	13.57	14.19	14.38	0.82	2.38	1.67	-1.59	-1.79	-0.71
-10	45.66	46.11	50.83	9.63	15.36	15.16	11.36	12.42	13.88
-9	90.06	93.04	82.56	42.33	55.48	70.12	49.61	38.37	37.78
-8	72.21	72.59	74.67	72.22	89.93	125.25	86.88	66.82	74.81
-7	95.97	86.94	117.09	78.7	106.29	115.01	111.69	102.29	86.02
