# Supplementary material for: Structural insight into the activation of a class B G-protein-coupled receptor by peptide hormones in live human cells
Source: eLife. 2017 Aug 3;6:e27711. doi: 10.7554/eLife.27711 (PMC5542768; doi:10.7554/eLife.27711)
Supplement: Figure 1—source data 2. — Related to Figure 1—figure supplement 1. The absorption was measured at 492 nm. Each data point was obtained as mean of three independent experiments, each performed in triplicate. Mean ± s.e.m. of the means of the triplicates are plotted in Figure 1—figure supplement 1B. DOI: http://dx.doi.org/10.7554/eLife.27711.004 [file elife-27711-fig1-data2.xlsx]

## Sheet: End point
	Position of Azi in CRF1R		110	119	173	180	195	247	260	272	329	336	348	wt
		Raw Data (492nm) corrected for Mock-transfected cells
	n=1		0.073	0.132	0.047	0.177	0.171	0.03	0.153	0.147	0.248	0.334	0.204	0.232
			0.076	0.179	0.048	0.221	0.215	0.035	0.196	0.192	0.256	0.353	0.211	0.278
			0.083	0.155	0.052	0.2	0.206	0.038	0.188	0.15	0.305	0.376	0.212	0.295
	n=2		0.0656667	0.167667	0.181667	0.205667	0.182667	0.0796667	0.128667	0.184667	0.298667	0.340667	0.191667	0.399667
			0.0826667	0.167667	0.213667	0.180667	0.172667	0.0816667	0.167667	0.163667	0.263667	0.336667	0.210667	0.416667
			0.0656667	0.168667	0.177667	0.176667	0.191667	0.0926667	0.178667	0.165667	0.237667	0.312667	0.201667	0.407667
	n=3		0.145667	0.295667	0.131667	0.340667	0.272667	0.250667	0.357667	0.282667	0.361667	0.366667	0.264667	0.487667
			0.143667	0.276667	0.129667	0.359667	0.246667	0.265667	0.341667	0.282667	0.334667	0.364667	0.264667	0.492667
			0.137667	0.291667	0.124667	0.323667	0.247667	0.275667	0.354667	0.301667	0.278667	0.352667	0.231667	0.494667
		Normalized to wild-type (wt) =1
	n=1		0.27205	0.491925	0.175155	0.659627	0.637267	0.111801	0.570186	0.547826	0.924224	1.24472	0.760248	0.864596
			0.28323	0.667081	0.178882	0.823602	0.801242	0.130435	0.730435	0.715528	0.954037	1.31553	0.786335	1.03602
			0.309317	0.57764	0.193789	0.745342	0.767702	0.141615	0.700621	0.559006	1.13665	1.40124	0.790062	1.09938
	n=2		0.160948	0.410948	0.445261	0.504085	0.447712	0.195261	0.315359	0.452614	0.732026	0.834967	0.469771	0.979575
			0.202614	0.410948	0.523693	0.44281	0.423203	0.200163	0.410948	0.401144	0.646242	0.825163	0.51634	1.02124
			0.160948	0.413399	0.435458	0.433007	0.469771	0.227124	0.437908	0.406046	0.582516	0.76634	0.494281	0.999183
	n=3		0.296271	0.601356	0.267797	0.692881	0.554576	0.509831	0.727458	0.574915	0.735593	0.745763	0.538305	0.991864
			0.292203	0.562712	0.263729	0.731525	0.501695	0.540339	0.694915	0.574915	0.680678	0.741695	0.538305	1.00203
			0.28	0.59322	0.253559	0.658305	0.503729	0.560678	0.721356	0.613559	0.56678	0.717288	0.471186	1.0061
		Mean of Triplicates
	n=1		0.288199	0.578882	0.182609	0.742857	0.735404	0.12795	0.667081	0.607453	1.00497	1.3205	0.778882	1
	n=2		0.174837	0.411765	0.468137	0.459967	0.446895	0.207516	0.388072	0.419935	0.653595	0.808824	0.493464	1
	n=3		0.289492	0.585763	0.261695	0.694237	0.52	0.536949	0.714576	0.587797	0.661017	0.734915	0.515932	1
