# Supplementary material for: Structural insight into the activation of a class B G-protein-coupled receptor by peptide hormones in live human cells
Source: eLife. 2017 Aug 3;6:e27711. doi: 10.7554/eLife.27711 (PMC5542768; doi:10.7554/eLife.27711)
Supplement: Supplementary file 1. — DOI: http://dx.doi.org/10.7554/eLife.27711.022 [file elife-27711-supp1.pdb]

HEADER                                                        CRF_AGONIST
EXPDTA    THEORETICAL MODEL
REMARK   3                                                              
REMARK   3 REFINEMENT OR HYDROGEN PLACEMENT:                            
REMARK   3   PROGRAM 1                  ICM 3.8                     
REMARK   3   AUTHORS 1      R.ABAGYAN, M.TOTROV                         
SEQRES   1 C  344  SER LEU GLN ASP GLN ARG CYS GLU ASN LEU SER LEU THR 
SEQRES   2 C  344  SER ASN VAL SER GLY LEU GLN CYS ASN ALA SER VAL ASP 
SEQRES   3 C  344  LEU ILE GLY THR CYS TRP PRO ARG SER PRO ALA GLY GLN 
SEQRES   4 C  344  LEU VAL VAL ARG PRO CYS PRO ALA PHE PHE TYR GLY VAL 
SEQRES   5 C  344  ARG TYR ASN THR THR ASN ASN GLY TYR ARG GLU CYS LEU 
SEQRES   6 C  344  ALA ASN GLY SER TRP ALA ALA ARG VAL ASN TYR SER GLU 
SEQRES   7 C  344  CYS GLN GLU ILE LEU ASN GLU GLU LYS LYS SER LYS VAL 
SEQRES   8 C  344  HIS TYR HIS VAL ALA VAL ILE ILE ASN TYR LEU GLY HIS 
SEQRES   9 C  344  CYS ILE SER LEU VAL ALA LEU LEU VAL ALA PHE VAL LEU 
SEQRES  10 C  344  PHE LEU ARG LEU ARG SER ILE ARG CYS LEU ARG ASN ILE 
SEQRES  11 C  344  ILE HIS TRP ASN LEU ILE SER ALA PHE ILE LEU ARG ASN 
SEQRES  12 C  344  ALA THR TRP PHE VAL VAL GLN LEU THR VAL SER PRO GLU 
SEQRES  13 C  344  VAL HIS GLN SER ASN VAL ALA TRP CYS ARG LEU VAL THR 
SEQRES  14 C  344  ALA ALA TYR ASN TYR PHE HIS VAL THR ASN PHE PHE TRP 
SEQRES  15 C  344  MET PHE GLY GLU GLY CYS TYR LEU HIS THR ALA ILE VAL 
SEQRES  16 C  344  LEU THR TYR SER THR ASP ARG LEU ARG LYS TRP MET PHE 
SEQRES  17 C  344  VAL CYS ILE GLY TRP GLY VAL PRO PHE PRO ILE ILE VAL 
SEQRES  18 C  344  ALA TRP ALA ILE GLY LYS LEU HIS TYR ASP ASN GLU LYS 
SEQRES  19 C  344  CYS TRP PHE GLY LYS ARG PRO GLY VAL TYR THR ASP TYR 
SEQRES  20 C  344  ILE TYR GLN GLY PRO MET ILE LEU VAL LEU LEU ILE ASN 
SEQRES  21 C  344  PHE ILE PHE LEU PHE ASN ILE VAL ARG ILE LEU MET THR 
SEQRES  22 C  344  LYS LEU ARG ALA SER THR THR SER GLU THR ILE GLN TYR 
SEQRES  23 C  344  ARG LYS ALA VAL LYS ALA THR LEU VAL LEU LEU PRO LEU 
SEQRES  24 C  344  LEU GLY ILE THR TYR MET LEU PHE PHE VAL ASN PRO GLY 
SEQRES  25 C  344  GLU ASP GLU VAL SER ARG VAL VAL PHE ILE TYR PHE ASN 
SEQRES  26 C  344  SER PHE LEU GLU SER PHE GLN GLY PHE PHE VAL SER VAL 
SEQRES  27 C  344  PHE TYR CYS PHE LEU ASN                             
SEQRES   1 A   41  SER GLU GLU PRO PRO ILE SER LEU ASP LEU THR PHE HIS 
SEQRES   2 A   41  LEU LEU ARG GLU VAL LEU GLU MET ALA ARG ALA GLU GLN 
SEQRES   3 A   41  LEU ALA GLN GLN ALA HIS SER ASN ARG LYS LEU MET GLU 
SEQRES   4 A   41  ILE ILE                                             
HELIX    1  HA LEU C   25  ARG C   29  1
HELIX    2  HB CYS C   30  ASN C   32  1
HELIX    3  HC LEU C   33  SER C   34  1
HELIX    4  HD TRP C   93  TRP C   93  9
HELIX    5  HE ASN C   98  ASN C   98  9
HELIX    6  HF LYS C  113  ARG C  143  1
HELIX    7  HG ARG C  145  ARG C  148  1
HELIX    8  HH LEU C  150  LEU C  174  1
HELIX    9  HI THR C  175  VAL C  176  1
HELIX   10  HJ PRO C  178  GLN C  182  1
HELIX   11  HK ALA C  186  HIS C  214  1
HELIX   12  HL THR C  215  LEU C  218A 1
HELIX   13  HM LYS C  228  VAL C  232  1
HELIX   14  HN CYS C  233  GLY C  237  1
HELIX   15  HO PRO C  239  TYR C  253  1
HELIX   16  HP THR C  268  ILE C  271  1
HELIX   17  HQ GLY C  274  THR C  296  1
HELIX   18  HR SER C  304  PHE C  331  1
HELIX   19  HS VAL C  339  VAL C  339  5
HELIX   20  HT SER C  340  SER C  353  1
HELIX   21  HU GLY C  356  LEU C  366  1
HELIX   22  HV SER A    7  HIS A   13  1
HELIX   23  HW GLU A   17  ILE A   40  1
SHEET    1  SA 1 GLN C  43  CYS C  44  0
SHEET    2  SB 1 SER C  47  VAL C  48  0
SHEET    3  SC 1 CYS C  54  TRP C  55  0
SHEET    4  SD 1 SER C  58  PRO C  59  0
SHEET    5  SE 1 GLN C  62  PRO C  67  0
SHEET    6  SF 1 PHE C  71  PHE C  72  0
SHEET    7  SG 1 VAL C  75  ARG C  76  0
SHEET    8  SH 1 ASN C  82  CYS C  87  0
SSBOND   1 CYS C   30    CYS C   54 
SSBOND   2 CYS C   44    CYS C   87 
SSBOND   3 CYS C  102    CYS C   68 
SSBOND   4 CYS C  188    CYS C  258 
ATOM      1  N   SER C  24      -4.036 -31.175  11.774  1.00 20.00           N
ATOM      2  CA  SER C  24      -3.595 -30.213  10.778  1.00 20.00           C
ATOM      3  C   SER C  24      -3.770 -28.789  11.312  1.00 20.00           C
ATOM      4  O   SER C  24      -4.247 -28.596  12.429  1.00 20.00           O
ATOM      5  HA  SER C  24      -4.102 -30.929  11.425  1.00 20.00           H
ATOM      6  CB  SER C  24      -2.109 -30.568  10.691  1.00 20.00           C
ATOM      7 1HB  SER C  24      -2.002 -31.640  10.526  1.00 20.00           H
ATOM      8 2HB  SER C  24      -1.667 -30.067   9.830  1.00 20.00           H
ATOM      9  HG  SER C  24      -1.618 -30.831  12.613  1.00 20.00           H
ATOM     10  OG  SER C  24      -1.402 -30.197  11.871  1.00 20.00           O
ATOM     11  HN  SER C  24      -4.907 -30.957  12.215  1.00 20.00           H
ATOM     12  N   LEU C  25      -3.375 -27.830  10.488  1.00 20.00           N
ATOM     13  CA  LEU C  25      -3.433 -26.433  10.884  1.00 20.00           C
ATOM     14  C   LEU C  25      -4.877 -26.065  11.231  1.00 20.00           C
ATOM     15  O   LEU C  25      -5.133 -25.456  12.269  1.00 20.00           O
ATOM     16  HA  LEU C  25      -2.823 -26.322  11.781  1.00 20.00           H
ATOM     17  CB  LEU C  25      -2.814 -25.544   9.803  1.00 20.00           C
ATOM     18 1HB  LEU C  25      -3.246 -25.821   8.842  1.00 20.00           H
ATOM     19 2HB  LEU C  25      -3.106 -24.512   9.999  1.00 20.00           H
ATOM     20  HG  LEU C  25      -0.965 -26.612   9.919  1.00 20.00           H
ATOM     21  CG  LEU C  25      -1.290 -25.599   9.681  1.00 20.00           C
ATOM     22  CD1 LEU C  25      -0.845 -25.306   8.247  1.00 20.00           C
ATOM     23 1HD1 LEU C  25      -1.250 -26.065   7.578  1.00 20.00           H
ATOM     24 2HD1 LEU C  25      -1.210 -24.324   7.946  1.00 20.00           H
ATOM     25 3HD1 LEU C  25       0.244 -25.320   8.195  1.00 20.00           H
ATOM     26  CD2 LEU C  25      -0.625 -24.662  10.691  1.00 20.00           C
ATOM     27 1HD2 LEU C  25      -0.924 -23.634  10.485  1.00 20.00           H
ATOM     28 2HD2 LEU C  25      -0.934 -24.935  11.699  1.00 20.00           H
ATOM     29 3HD2 LEU C  25       0.459 -24.748  10.607  1.00 20.00           H
ATOM     30  HN  LEU C  25      -3.021 -27.994   9.567  1.00 20.00           H
ATOM     31  N   GLN C  26      -5.781 -26.450  10.343  1.00 20.00           N
ATOM     32  CA  GLN C  26      -7.161 -26.003  10.439  1.00 20.00           C
ATOM     33  C   GLN C  26      -7.764 -26.426  11.779  1.00 20.00           C
ATOM     34  O   GLN C  26      -8.126 -25.580  12.596  1.00 20.00           O
ATOM     35  HA  GLN C  26      -7.118 -24.915  10.379  1.00 20.00           H
ATOM     36  CB  GLN C  26      -7.992 -26.536   9.270  1.00 20.00           C
ATOM     37 1HB  GLN C  26      -7.554 -26.207   8.328  1.00 20.00           H
ATOM     38 2HB  GLN C  26      -7.968 -27.626   9.269  1.00 20.00           H
ATOM     39  CG  GLN C  26      -9.441 -26.053   9.362  1.00 20.00           C
ATOM     40 1HG  GLN C  26      -9.883 -26.396  10.297  1.00 20.00           H
ATOM     41 2HG  GLN C  26      -9.464 -24.963   9.379  1.00 20.00           H
ATOM     42  CD  GLN C  26     -10.266 -26.568   8.182  1.00 20.00           C
ATOM     43  OE1 GLN C  26     -10.578 -25.848   7.247  1.00 20.00           O
ATOM     44  NE2 GLN C  26     -10.603 -27.851   8.276  1.00 20.00           N
ATOM     45 1HE2 GLN C  26     -10.315 -28.387   9.070  1.00 20.00           H
ATOM     46 2HE2 GLN C  26     -11.143 -28.281   7.552  1.00 20.00           H
ATOM     47  HN  GLN C  26      -5.585 -27.054   9.571  1.00 20.00           H
ATOM     48  N   ASP C  27      -7.854 -27.735  11.964  1.00 20.00           N
ATOM     49  CA  ASP C  27      -8.709 -28.287  13.001  1.00 20.00           C
ATOM     50  C   ASP C  27      -7.920 -28.385  14.308  1.00 20.00           C
ATOM     51  O   ASP C  27      -8.215 -27.677  15.270  1.00 20.00           O
ATOM     52  HA  ASP C  27      -9.552 -27.600  13.074  1.00 20.00           H
ATOM     53  CB  ASP C  27      -9.187 -29.693  12.631  1.00 20.00           C
ATOM     54 1HB  ASP C  27      -8.334 -30.305  12.339  1.00 20.00           H
ATOM     55 2HB  ASP C  27      -9.638 -30.169  13.502  1.00 20.00           H
ATOM     56  CG  ASP C  27     -10.202 -29.643  11.487  1.00 20.00           C
ATOM     57  OD1 ASP C  27     -11.394 -29.882  11.776  1.00 20.00           O
ATOM     58  OD2 ASP C  27      -9.762 -29.368  10.350  1.00 20.00           O
ATOM     59  HN  ASP C  27      -7.357 -28.412  11.422  1.00 20.00           H
ATOM     60  N   GLN C  28      -6.933 -29.268  14.301  1.00 20.00           N
ATOM     61  CA  GLN C  28      -6.369 -29.770  15.543  1.00 20.00           C
ATOM     62  C   GLN C  28      -5.411 -28.741  16.146  1.00 20.00           C
ATOM     63  O   GLN C  28      -5.541 -28.376  17.314  1.00 20.00           O
ATOM     64  HA  GLN C  28      -7.220 -29.919  16.208  1.00 20.00           H
ATOM     65  CB  GLN C  28      -5.665 -31.111  15.323  1.00 20.00           C
ATOM     66 1HB  GLN C  28      -4.918 -31.008  14.536  1.00 20.00           H
ATOM     67 2HB  GLN C  28      -5.135 -31.401  16.230  1.00 20.00           H
ATOM     68  CG  GLN C  28      -6.668 -32.201  14.942  1.00 20.00           C
ATOM     69 1HG  GLN C  28      -7.435 -32.281  15.713  1.00 20.00           H
ATOM     70 2HG  GLN C  28      -7.175 -31.927  14.016  1.00 20.00           H
ATOM     71  CD  GLN C  28      -5.971 -33.552  14.767  1.00 20.00           C
ATOM     72  OE1 GLN C  28      -5.810 -34.322  15.700  1.00 20.00           O
ATOM     73  NE2 GLN C  28      -5.566 -33.795  13.524  1.00 20.00           N
ATOM     74 1HE2 GLN C  28      -5.729 -33.120  12.804  1.00 20.00           H
ATOM     75 2HE2 GLN C  28      -5.099 -34.653  13.309  1.00 20.00           H
ATOM     76  HN  GLN C  28      -6.520 -29.639  13.469  1.00 20.00           H
ATOM     77  N   ARG C  29      -4.471 -28.301  15.322  1.00 20.00           N
ATOM     78  CA  ARG C  29      -3.332 -27.548  15.821  1.00 20.00           C
ATOM     79  C   ARG C  29      -3.791 -26.201  16.383  1.00 20.00           C
ATOM     80  O   ARG C  29      -3.233 -25.711  17.363  1.00 20.00           O
ATOM     81  HA  ARG C  29      -2.905 -28.175  16.603  1.00 20.00           H
ATOM     82  CB  ARG C  29      -2.304 -27.308  14.713  1.00 20.00           C
ATOM     83 1HB  ARG C  29      -2.340 -28.127  13.995  1.00 20.00           H
ATOM     84 2HB  ARG C  29      -2.556 -26.397  14.170  1.00 20.00           H
ATOM     85  CG  ARG C  29      -0.893 -27.190  15.292  1.00 20.00           C
ATOM     86 1HG  ARG C  29      -0.876 -26.420  16.064  1.00 20.00           H
ATOM     87 2HG  ARG C  29      -0.613 -28.128  15.771  1.00 20.00           H
ATOM     88  CD  ARG C  29       0.121 -26.846  14.199  1.00 20.00           C
ATOM     89 1HD  ARG C  29      -0.159 -25.911  13.713  1.00 20.00           H
ATOM     90 2HD  ARG C  29       1.106 -26.694  14.639  1.00 20.00           H
ATOM     91  NE  ARG C  29       0.177 -27.937  13.200  1.00 20.00           N
ATOM     92  HE  ARG C  29      -0.403 -28.738  13.347  1.00 20.00           H
ATOM     93  CZ  ARG C  29       0.957 -27.918  12.110  1.00 20.00           C
ATOM     94  NH1 ARG C  29       1.754 -26.870  11.862  1.00 20.00           N
ATOM     95 1HH1 ARG C  29       1.770 -26.094  12.493  1.00 20.00           H
ATOM     96 2HH1 ARG C  29       2.333 -26.864  11.047  1.00 20.00           H
ATOM     97  NH2 ARG C  29       0.927 -28.963  11.272  1.00 20.00           N
ATOM     98 1HH2 ARG C  29       1.503 -28.965  10.454  1.00 20.00           H
ATOM     99 2HH2 ARG C  29       0.330 -29.741  11.464  1.00 20.00           H
ATOM    100  HN  ARG C  29      -4.479 -28.450  14.334  1.00 20.00           H
ATOM    101  N   CYS C  30      -4.804 -25.641  15.737  1.00 20.00           N
ATOM    102  CA  CYS C  30      -5.332 -24.351  16.150  1.00 20.00           C
ATOM    103  C   CYS C  30      -5.868 -24.486  17.576  1.00 20.00           C
ATOM    104  O   CYS C  30      -5.572 -23.657  18.435  1.00 20.00           O
ATOM    105  HA  CYS C  30      -4.501 -23.647  16.113  1.00 20.00           H
ATOM    106  CB  CYS C  30      -6.403 -23.843  15.182  1.00 20.00           C
ATOM    107 1HB  CYS C  30      -6.018 -23.854  14.163  1.00 20.00           H
ATOM    108 2HB  CYS C  30      -7.268 -24.507  15.204  1.00 20.00           H
ATOM    109  SG  CYS C  30      -6.907 -22.145  15.642  1.00 20.00           S
ATOM    110  HN  CYS C  30      -5.260 -26.052  14.948  1.00 20.00           H
ATOM    111  N   GLU C  31      -6.648 -25.536  17.784  1.00 20.00           N
ATOM    112  CA  GLU C  31      -7.254 -25.773  19.084  1.00 20.00           C
ATOM    113  C   GLU C  31      -6.174 -26.073  20.126  1.00 20.00           C
ATOM    114  O   GLU C  31      -6.235 -25.574  21.249  1.00 20.00           O
ATOM    115  HA  GLU C  31      -7.766 -24.845  19.338  1.00 20.00           H
ATOM    116  CB  GLU C  31      -8.278 -26.908  19.013  1.00 20.00           C
ATOM    117 1HB  GLU C  31      -7.851 -27.755  18.476  1.00 20.00           H
ATOM    118 2HB  GLU C  31      -8.615 -27.161  20.018  1.00 20.00           H
ATOM    119  CG  GLU C  31      -9.523 -26.475  18.236  1.00 20.00           C
ATOM    120 1HG  GLU C  31      -9.978 -25.613  18.724  1.00 20.00           H
ATOM    121 2HG  GLU C  31      -9.239 -26.160  17.232  1.00 20.00           H
ATOM    122  CD  GLU C  31     -10.540 -27.615  18.151  1.00 20.00           C
ATOM    123  OE1 GLU C  31     -10.232 -28.597  17.442  1.00 20.00           O
ATOM    124  OE2 GLU C  31     -11.601 -27.478  18.796  1.00 20.00           O
ATOM    125  HN  GLU C  31      -6.867 -26.217  17.086  1.00 20.00           H
ATOM    126  N   ASN C  32      -5.212 -26.886  19.717  1.00 20.00           N
ATOM    127  CA  ASN C  32      -4.139 -27.286  20.612  1.00 20.00           C
ATOM    128  C   ASN C  32      -3.373 -26.044  21.070  1.00 20.00           C
ATOM    129  O   ASN C  32      -2.963 -25.955  22.226  1.00 20.00           O
ATOM    130  HA  ASN C  32      -4.632 -27.801  21.437  1.00 20.00           H
ATOM    131  CB  ASN C  32      -3.151 -28.217  19.906  1.00 20.00           C
ATOM    132 1HB  ASN C  32      -2.741 -27.720  19.027  1.00 20.00           H
ATOM    133 2HB  ASN C  32      -2.314 -28.435  20.569  1.00 20.00           H
ATOM    134  CG  ASN C  32      -3.831 -29.523  19.489  1.00 20.00           C
ATOM    135  OD1 ASN C  32      -4.919 -29.855  19.929  1.00 20.00           O
ATOM    136  ND2 ASN C  32      -3.130 -30.243  18.617  1.00 20.00           N
ATOM    137 1HD2 ASN C  32      -2.242 -29.914  18.296  1.00 20.00           H
ATOM    138 2HD2 ASN C  32      -3.491 -31.114  18.284  1.00 20.00           H
ATOM    139  HN  ASN C  32      -5.158 -27.269  18.794  1.00 20.00           H
ATOM    140  N   LEU C  33      -3.203 -25.116  20.140  1.00 20.00           N
ATOM    141  CA  LEU C  33      -2.523 -23.868  20.443  1.00 20.00           C
ATOM    142  C   LEU C  33      -3.562 -22.779  20.717  1.00 20.00           C
ATOM    143  O   LEU C  33      -3.380 -21.629  20.321  1.00 20.00           O
ATOM    144  HA  LEU C  33      -1.940 -24.026  21.350  1.00 20.00           H
ATOM    145  CB  LEU C  33      -1.538 -23.511  19.328  1.00 20.00           C
ATOM    146 1HB  LEU C  33      -2.106 -23.286  18.426  1.00 20.00           H
ATOM    147 2HB  LEU C  33      -1.014 -22.598  19.611  1.00 20.00           H
ATOM    148  HG  LEU C  33      -1.020 -25.501  18.739  1.00 20.00           H
ATOM    149  CG  LEU C  33      -0.495 -24.578  18.987  1.00 20.00           C
ATOM    150  CD1 LEU C  33       0.319 -24.176  17.755  1.00 20.00           C
ATOM    151 1HD1 LEU C  33      -0.353 -24.020  16.911  1.00 20.00           H
ATOM    152 2HD1 LEU C  33       0.860 -23.253  17.964  1.00 20.00           H
ATOM    153 3HD1 LEU C  33       1.028 -24.967  17.514  1.00 20.00           H
ATOM    154  CD2 LEU C  33       0.398 -24.877  20.192  1.00 20.00           C
ATOM    155 1HD2 LEU C  33       0.790 -23.943  20.594  1.00 20.00           H
ATOM    156 2HD2 LEU C  33      -0.185 -25.387  20.959  1.00 20.00           H
ATOM    157 3HD2 LEU C  33       1.226 -25.514  19.882  1.00 20.00           H
ATOM    158  HN  LEU C  33      -3.521 -25.206  19.196  1.00 20.00           H
ATOM    159  N   SER C  34      -4.628 -23.180  21.393  1.00 20.00           N
ATOM    160  CA  SER C  34      -5.550 -22.220  21.976  1.00 20.00           C
ATOM    161  C   SER C  34      -6.255 -22.838  23.185  1.00 20.00           C
ATOM    162  O   SER C  34      -7.438 -22.589  23.412  1.00 20.00           O
ATOM    163  HA  SER C  34      -4.931 -21.377  22.284  1.00 20.00           H
ATOM    164  CB  SER C  34      -6.578 -21.748  20.946  1.00 20.00           C
ATOM    165 1HB  SER C  34      -6.069 -21.498  20.015  1.00 20.00           H
ATOM    166 2HB  SER C  34      -7.268 -22.561  20.723  1.00 20.00           H
ATOM    167  HG  SER C  34      -7.358 -20.619  22.403  1.00 20.00           H
ATOM    168  OG  SER C  34      -7.311 -20.615  21.404  1.00 20.00           O
ATOM    169  HN  SER C  34      -4.866 -24.140  21.545  1.00 20.00           H
ATOM    170  N   LEU C  35      -5.500 -23.634  23.928  1.00 20.00           N
ATOM    171  CA  LEU C  35      -6.082 -24.456  24.974  1.00 20.00           C
ATOM    172  C   LEU C  35      -6.114 -23.663  26.282  1.00 20.00           C
ATOM    173  O   LEU C  35      -7.134 -23.630  26.968  1.00 20.00           O
ATOM    174  HA  LEU C  35      -7.108 -24.680  24.681  1.00 20.00           H
ATOM    175  CB  LEU C  35      -5.341 -25.790  25.082  1.00 20.00           C
ATOM    176 1HB  LEU C  35      -5.401 -26.295  24.118  1.00 20.00           H
ATOM    177 2HB  LEU C  35      -4.287 -25.584  25.269  1.00 20.00           H
ATOM    178  HG  LEU C  35      -5.852 -26.221  27.114  1.00 20.00           H
ATOM    179  CG  LEU C  35      -5.844 -26.751  26.161  1.00 20.00           C
ATOM    180  CD1 LEU C  35      -7.281 -27.193  25.877  1.00 20.00           C
ATOM    181 1HD1 LEU C  35      -7.951 -26.340  25.985  1.00 20.00           H
ATOM    182 2HD1 LEU C  35      -7.347 -27.581  24.860  1.00 20.00           H
ATOM    183 3HD1 LEU C  35      -7.568 -27.972  26.583  1.00 20.00           H
ATOM    184  CD2 LEU C  35      -4.898 -27.944  26.317  1.00 20.00           C
ATOM    185 1HD2 LEU C  35      -4.843 -28.489  25.375  1.00 20.00           H
ATOM    186 2HD2 LEU C  35      -3.904 -27.587  26.589  1.00 20.00           H
ATOM    187 3HD2 LEU C  35      -5.273 -28.605  27.098  1.00 20.00           H
ATOM    188  HN  LEU C  35      -4.509 -23.721  23.824  1.00 20.00           H
ATOM    189  N   THR C  36      -4.983 -23.043  26.589  1.00 20.00           N
ATOM    190  CA  THR C  36      -4.877 -22.231  27.788  1.00 20.00           C
ATOM    191  C   THR C  36      -5.983 -21.174  27.817  1.00 20.00           C
ATOM    192  O   THR C  36      -6.569 -20.912  28.866  1.00 20.00           O
ATOM    193  HA  THR C  36      -5.028 -22.875  28.654  1.00 20.00           H
ATOM    194  HB  THR C  36      -3.339 -20.881  27.059  1.00 20.00           H
ATOM    195  CB  THR C  36      -3.468 -21.637  27.834  1.00 20.00           C
ATOM    196  OG1 THR C  36      -2.610 -22.770  27.736  1.00 20.00           O
ATOM    197  HG1 THR C  36      -1.686 -22.479  27.486  1.00 20.00           H
ATOM    198  CG2 THR C  36      -3.131 -21.031  29.198  1.00 20.00           C
ATOM    199 1HG2 THR C  36      -3.208 -21.801  29.966  1.00 20.00           H
ATOM    200 2HG2 THR C  36      -3.830 -20.225  29.420  1.00 20.00           H
ATOM    201 3HG2 THR C  36      -2.115 -20.637  29.180  1.00 20.00           H
ATOM    202  HN  THR C  36      -4.152 -23.089  26.034  1.00 20.00           H
ATOM    203  N   SER C  37      -6.236 -20.597  26.652  1.00 20.00           N
ATOM    204  CA  SER C  37      -7.354 -19.681  26.497  1.00 20.00           C
ATOM    205  C   SER C  37      -8.669 -20.406  26.790  1.00 20.00           C
ATOM    206  O   SER C  37      -9.013 -21.372  26.112  1.00 20.00           O
ATOM    207  HA  SER C  37      -7.182 -18.890  27.227  1.00 20.00           H
ATOM    208  CB  SER C  37      -7.382 -19.079  25.091  1.00 20.00           C
ATOM    209 1HB  SER C  37      -8.256 -18.435  24.990  1.00 20.00           H
ATOM    210 2HB  SER C  37      -6.504 -18.449  24.949  1.00 20.00           H
ATOM    211  HG  SER C  37      -7.915 -20.883  24.409  1.00 20.00           H
ATOM    212  OG  SER C  37      -7.413 -20.083  24.081  1.00 20.00           O
ATOM    213  HN  SER C  37      -5.694 -20.745  25.825  1.00 20.00           H
ATOM    214  N   ASN C  38      -9.367 -19.912  27.802  1.00 20.00           N
ATOM    215  CA  ASN C  38     -10.697 -20.412  28.108  1.00 20.00           C
ATOM    216  C   ASN C  38     -11.536 -19.282  28.707  1.00 20.00           C
ATOM    217  O   ASN C  38     -11.037 -18.487  29.502  1.00 20.00           O
ATOM    218  HA  ASN C  38     -11.094 -20.768  27.158  1.00 20.00           H
ATOM    219  CB  ASN C  38     -10.636 -21.548  29.131  1.00 20.00           C
ATOM    220 1HB  ASN C  38     -11.639 -21.936  29.310  1.00 20.00           H
ATOM    221 2HB  ASN C  38     -10.043 -22.371  28.731  1.00 20.00           H
ATOM    222  CG  ASN C  38     -10.026 -21.067  30.450  1.00 20.00           C
ATOM    223  OD1 ASN C  38      -8.822 -20.948  30.600  1.00 20.00           O
ATOM    224  ND2 ASN C  38     -10.924 -20.799  31.394  1.00 20.00           N
ATOM    225 1HD2 ASN C  38     -11.899 -20.918  31.206  1.00 20.00           H
ATOM    226 2HD2 ASN C  38     -10.624 -20.478  32.292  1.00 20.00           H
ATOM    227  HN  ASN C  38      -9.039 -19.185  28.406  1.00 20.00           H
ATOM    228  N   VAL C  39     -12.797 -19.246  28.302  1.00 20.00           N
ATOM    229  CA  VAL C  39     -13.689 -18.180  28.725  1.00 20.00           C
ATOM    230  C   VAL C  39     -15.095 -18.747  28.928  1.00 20.00           C
ATOM    231  O   VAL C  39     -15.377 -19.876  28.528  1.00 20.00           O
ATOM    232  HA  VAL C  39     -13.322 -17.803  29.680  1.00 20.00           H
ATOM    233  HB  VAL C  39     -14.489 -16.370  27.925  1.00 20.00           H
ATOM    234  CB  VAL C  39     -13.648 -17.031  27.715  1.00 20.00           C
ATOM    235  CG1 VAL C  39     -12.361 -16.217  27.863  1.00 20.00           C
ATOM    236 1HG1 VAL C  39     -12.230 -15.931  28.906  1.00 20.00           H
ATOM    237 2HG1 VAL C  39     -11.511 -16.819  27.542  1.00 20.00           H
ATOM    238 3HG1 VAL C  39     -12.425 -15.321  27.245  1.00 20.00           H
ATOM    239  CG2 VAL C  39     -13.806 -17.553  26.285  1.00 20.00           C
ATOM    240 1HG2 VAL C  39     -12.927 -18.138  26.013  1.00 20.00           H
ATOM    241 2HG2 VAL C  39     -14.694 -18.182  26.224  1.00 20.00           H
ATOM    242 3HG2 VAL C  39     -13.908 -16.711  25.601  1.00 20.00           H
ATOM    243  HN  VAL C  39     -13.210 -19.927  27.698  1.00 20.00           H
ATOM    244  N   SER C  40     -15.941 -17.939  29.549  1.00 20.00           N
ATOM    245  CA  SER C  40     -17.312 -18.346  29.809  1.00 20.00           C
ATOM    246  C   SER C  40     -18.267 -17.584  28.889  1.00 20.00           C
ATOM    247  O   SER C  40     -17.873 -16.613  28.245  1.00 20.00           O
ATOM    248  HA  SER C  40     -17.342 -19.414  29.593  1.00 20.00           H
ATOM    249  CB  SER C  40     -17.687 -18.112  31.274  1.00 20.00           C
ATOM    250 1HB  SER C  40     -17.674 -17.043  31.486  1.00 20.00           H
ATOM    251 2HB  SER C  40     -18.706 -18.459  31.447  1.00 20.00           H
ATOM    252  HG  SER C  40     -17.069 -18.606  33.113  1.00 20.00           H
ATOM    253  OG  SER C  40     -16.801 -18.784  32.166  1.00 20.00           O
ATOM    254  HN  SER C  40     -15.704 -17.022  29.872  1.00 20.00           H
ATOM    255  N   GLY C  41     -19.506 -18.054  28.855  1.00 20.00           N
ATOM    256  CA  GLY C  41     -20.551 -17.358  28.123  1.00 20.00           C
ATOM    257  C   GLY C  41     -20.564 -17.780  26.653  1.00 20.00           C
ATOM    258  O   GLY C  41     -20.321 -18.943  26.335  1.00 20.00           O
ATOM    259 1HA  GLY C  41     -21.520 -17.571  28.575  1.00 20.00           H
ATOM    260 2HA  GLY C  41     -20.395 -16.282  28.195  1.00 20.00           H
ATOM    261  HN  GLY C  41     -19.799 -18.891  29.316  1.00 20.00           H
ATOM    262  N   LEU C  42     -20.849 -16.811  25.795  1.00 20.00           N
ATOM    263  CA  LEU C  42     -20.833 -17.052  24.362  1.00 20.00           C
ATOM    264  C   LEU C  42     -19.408 -16.873  23.835  1.00 20.00           C
ATOM    265  O   LEU C  42     -18.706 -15.946  24.235  1.00 20.00           O
ATOM    266  HA  LEU C  42     -21.133 -18.088  24.201  1.00 20.00           H
ATOM    267  CB  LEU C  42     -21.864 -16.167  23.658  1.00 20.00           C
ATOM    268 1HB  LEU C  42     -21.586 -15.125  23.815  1.00 20.00           H
ATOM    269 2HB  LEU C  42     -21.804 -16.356  22.587  1.00 20.00           H
ATOM    270  HG  LEU C  42     -23.356 -16.279  25.187  1.00 20.00           H
ATOM    271  CG  LEU C  42     -23.318 -16.351  24.100  1.00 20.00           C
ATOM    272  CD1 LEU C  42     -24.205 -15.236  23.542  1.00 20.00           C
ATOM    273 1HD1 LEU C  42     -23.834 -14.270  23.885  1.00 20.00           H
ATOM    274 2HD1 LEU C  42     -24.184 -15.266  22.452  1.00 20.00           H
ATOM    275 3HD1 LEU C  42     -25.228 -15.377  23.890  1.00 20.00           H
ATOM    276  CD2 LEU C  42     -23.835 -17.740  23.720  1.00 20.00           C
ATOM    277 1HD2 LEU C  42     -23.644 -17.922  22.663  1.00 20.00           H
ATOM    278 2HD2 LEU C  42     -23.323 -18.494  24.317  1.00 20.00           H
ATOM    279 3HD2 LEU C  42     -24.907 -17.792  23.910  1.00 20.00           H
ATOM    280  HN  LEU C  42     -21.087 -15.878  26.064  1.00 20.00           H
ATOM    281  N   GLN C  43     -19.023 -17.776  22.945  1.00 20.00           N
ATOM    282  CA  GLN C  43     -17.625 -17.911  22.572  1.00 20.00           C
ATOM    283  C   GLN C  43     -17.489 -18.021  21.052  1.00 20.00           C
ATOM    284  O   GLN C  43     -18.334 -18.621  20.391  1.00 20.00           O
ATOM    285  HA  GLN C  43     -17.143 -16.998  22.922  1.00 20.00           H
ATOM    286  CB  GLN C  43     -16.985 -19.114  23.268  1.00 20.00           C
ATOM    287 1HB  GLN C  43     -17.407 -20.036  22.869  1.00 20.00           H
ATOM    288 2HB  GLN C  43     -15.916 -19.134  23.057  1.00 20.00           H
ATOM    289  CG  GLN C  43     -17.211 -19.056  24.780  1.00 20.00           C
ATOM    290 1HG  GLN C  43     -16.836 -18.111  25.172  1.00 20.00           H
ATOM    291 2HG  GLN C  43     -18.280 -19.088  24.993  1.00 20.00           H
ATOM    292  CD  GLN C  43     -16.511 -20.220  25.484  1.00 20.00           C
ATOM    293  OE1 GLN C  43     -15.461 -20.686  25.074  1.00 20.00           O
ATOM    294  NE2 GLN C  43     -17.150 -20.663  26.563  1.00 20.00           N
ATOM    295 1HE2 GLN C  43     -18.010 -20.237  26.846  1.00 20.00           H
ATOM    296 2HE2 GLN C  43     -16.772 -21.423  27.092  1.00 20.00           H
ATOM    297  HN  GLN C  43     -19.646 -18.407  22.482  1.00 20.00           H
ATOM    298  N   CYS C  44     -16.417 -17.431  20.542  1.00 20.00           N
ATOM    299  CA  CYS C  44     -15.916 -17.798  19.228  1.00 20.00           C
ATOM    300  C   CYS C  44     -14.823 -18.853  19.409  1.00 20.00           C
ATOM    301  O   CYS C  44     -13.781 -18.578  20.003  1.00 20.00           O
ATOM    302  HA  CYS C  44     -16.760 -18.206  18.673  1.00 20.00           H
ATOM    303  CB  CYS C  44     -15.409 -16.578  18.455  1.00 20.00           C
ATOM    304 1HB  CYS C  44     -14.476 -16.223  18.892  1.00 20.00           H
ATOM    305 2HB  CYS C  44     -15.194 -16.855  17.424  1.00 20.00           H
ATOM    306  SG  CYS C  44     -16.664 -15.247  18.495  1.00 20.00           S
ATOM    307  HN  CYS C  44     -15.897 -16.716  21.009  1.00 20.00           H
ATOM    308  N   ASN C  45     -15.097 -20.039  18.886  1.00 20.00           N
ATOM    309  CA  ASN C  45     -14.193 -21.163  19.063  1.00 20.00           C
ATOM    310  C   ASN C  45     -12.960 -20.964  18.178  1.00 20.00           C
ATOM    311  O   ASN C  45     -13.030 -20.286  17.154  1.00 20.00           O
ATOM    312  HA  ASN C  45     -13.948 -21.168  20.125  1.00 20.00           H
ATOM    313  CB  ASN C  45     -14.861 -22.477  18.654  1.00 20.00           C
ATOM    314 1HB  ASN C  45     -15.142 -22.434  17.602  1.00 20.00           H
ATOM    315 2HB  ASN C  45     -14.152 -23.298  18.761  1.00 20.00           H
ATOM    316  CG  ASN C  45     -16.100 -22.751  19.508  1.00 20.00           C
ATOM    317  OD1 ASN C  45     -16.018 -23.170  20.651  1.00 20.00           O
ATOM    318  ND2 ASN C  45     -17.250 -22.492  18.892  1.00 20.00           N
ATOM    319 1HD2 ASN C  45     -17.248 -22.149  17.953  1.00 20.00           H
ATOM    320 2HD2 ASN C  45     -18.117 -22.640  19.368  1.00 20.00           H
ATOM    321  HN  ASN C  45     -15.918 -20.238  18.351  1.00 20.00           H
ATOM    322  N   ALA C  46     -11.861 -21.567  18.606  1.00 20.00           N
ATOM    323  CA  ALA C  46     -10.613 -21.459  17.870  1.00 20.00           C
ATOM    324  C   ALA C  46     -10.807 -22.023  16.461  1.00 20.00           C
ATOM    325  O   ALA C  46     -11.296 -23.140  16.297  1.00 20.00           O
ATOM    326  HA  ALA C  46     -10.361 -20.401  17.797  1.00 20.00           H
ATOM    327  CB  ALA C  46      -9.503 -22.178  18.638  1.00 20.00           C
ATOM    328 1HB  ALA C  46      -9.441 -21.776  19.649  1.00 20.00           H
ATOM    329 2HB  ALA C  46      -9.725 -23.244  18.685  1.00 20.00           H
ATOM    330 3HB  ALA C  46      -8.551 -22.027  18.128  1.00 20.00           H
ATOM    331  HN  ALA C  46     -11.814 -22.120  19.438  1.00 20.00           H
ATOM    332  N   SER C  47     -10.414 -21.225  15.479  1.00 20.00           N
ATOM    333  CA  SER C  47     -10.644 -21.579  14.089  1.00 20.00           C
ATOM    334  C   SER C  47      -9.656 -20.834  13.189  1.00 20.00           C
ATOM    335  O   SER C  47      -8.956 -19.931  13.643  1.00 20.00           O
ATOM    336  HA  SER C  47     -10.476 -22.655  14.034  1.00 20.00           H
ATOM    337  CB  SER C  47     -12.082 -21.266  13.671  1.00 20.00           C
ATOM    338 1HB  SER C  47     -12.772 -21.700  14.395  1.00 20.00           H
ATOM    339 2HB  SER C  47     -12.239 -20.188  13.689  1.00 20.00           H
ATOM    340  HG  SER C  47     -12.452 -22.764  12.396  1.00 20.00           H
ATOM    341  OG  SER C  47     -12.382 -21.767  12.371  1.00 20.00           O
ATOM    342  HN  SER C  47      -9.947 -20.352  15.621  1.00 20.00           H
ATOM    343  N   VAL C  48      -9.631 -21.241  11.928  1.00 20.00           N
ATOM    344  CA  VAL C  48      -8.718 -20.645  10.967  1.00 20.00           C
ATOM    345  C   VAL C  48      -9.512 -20.144   9.759  1.00 20.00           C
ATOM    346  O   VAL C  48     -10.391 -20.842   9.257  1.00 20.00           O
ATOM    347  HA  VAL C  48      -8.241 -19.793  11.452  1.00 20.00           H
ATOM    348  HB  VAL C  48      -8.069 -22.394   9.931  1.00 20.00           H
ATOM    349  CB  VAL C  48      -7.626 -21.648  10.591  1.00 20.00           C
ATOM    350  CG1 VAL C  48      -6.490 -20.962   9.829  1.00 20.00           C
ATOM    351 1HG1 VAL C  48      -6.895 -20.453   8.954  1.00 20.00           H
ATOM    352 2HG1 VAL C  48      -6.004 -20.236  10.479  1.00 20.00           H
ATOM    353 3HG1 VAL C  48      -5.763 -21.710   9.511  1.00 20.00           H
ATOM    354  CG2 VAL C  48      -7.096 -22.373  11.830  1.00 20.00           C
ATOM    355 1HG2 VAL C  48      -6.822 -21.641  12.589  1.00 20.00           H
ATOM    356 2HG2 VAL C  48      -7.870 -23.033  12.223  1.00 20.00           H
ATOM    357 3HG2 VAL C  48      -6.220 -22.962  11.559  1.00 20.00           H
ATOM    358  HN  VAL C  48     -10.218 -21.963  11.561  1.00 20.00           H
ATOM    359  N   ASP C  49      -9.173 -18.938   9.328  1.00 20.00           N
ATOM    360  CA  ASP C  49      -9.817 -18.351   8.165  1.00 20.00           C
ATOM    361  C   ASP C  49      -9.162 -18.896   6.895  1.00 20.00           C
ATOM    362  O   ASP C  49      -8.178 -19.630   6.966  1.00 20.00           O
ATOM    363  HA  ASP C  49     -10.867 -18.632   8.247  1.00 20.00           H
ATOM    364  CB  ASP C  49      -9.663 -16.828   8.160  1.00 20.00           C
ATOM    365 1HB  ASP C  49     -10.135 -16.414   7.269  1.00 20.00           H
ATOM    366 2HB  ASP C  49     -10.180 -16.404   9.021  1.00 20.00           H
ATOM    367  CG  ASP C  49      -8.187 -16.427   8.196  1.00 20.00           C
ATOM    368  OD1 ASP C  49      -7.924 -15.263   8.571  1.00 20.00           O
ATOM    369  OD2 ASP C  49      -7.355 -17.292   7.848  1.00 20.00           O
ATOM    370  HN  ASP C  49      -8.474 -18.366   9.757  1.00 20.00           H
ATOM    371  N   LEU C  50      -9.735 -18.516   5.762  1.00 20.00           N
ATOM    372  CA  LEU C  50      -9.357 -19.117   4.494  1.00 20.00           C
ATOM    373  C   LEU C  50      -7.887 -18.809   4.206  1.00 20.00           C
ATOM    374  O   LEU C  50      -7.121 -19.702   3.846  1.00 20.00           O
ATOM    375  HA  LEU C  50      -9.470 -20.196   4.598  1.00 20.00           H
ATOM    376  CB  LEU C  50     -10.309 -18.667   3.383  1.00 20.00           C
ATOM    377 1HB  LEU C  50     -10.347 -17.578   3.385  1.00 20.00           H
ATOM    378 2HB  LEU C  50      -9.886 -18.970   2.425  1.00 20.00           H
ATOM    379  HG  LEU C  50     -12.054 -19.170   4.513  1.00 20.00           H
ATOM    380  CG  LEU C  50     -11.740 -19.200   3.469  1.00 20.00           C
ATOM    381  CD1 LEU C  50     -12.705 -18.312   2.681  1.00 20.00           C
ATOM    382 1HD1 LEU C  50     -12.728 -17.317   3.127  1.00 20.00           H
ATOM    383 2HD1 LEU C  50     -12.369 -18.239   1.647  1.00 20.00           H
ATOM    384 3HD1 LEU C  50     -13.704 -18.746   2.710  1.00 20.00           H
ATOM    385  CD2 LEU C  50     -11.809 -20.661   3.019  1.00 20.00           C
ATOM    386 1HD2 LEU C  50     -11.431 -20.745   2.000  1.00 20.00           H
ATOM    387 2HD2 LEU C  50     -11.202 -21.275   3.684  1.00 20.00           H
ATOM    388 3HD2 LEU C  50     -12.843 -21.003   3.052  1.00 20.00           H
ATOM    389  HN  LEU C  50     -10.443 -17.812   5.702  1.00 20.00           H
ATOM    390  N   ILE C  51      -7.536 -17.543   4.376  1.00 20.00           N
ATOM    391  CA  ILE C  51      -6.224 -17.068   3.968  1.00 20.00           C
ATOM    392  C   ILE C  51      -5.152 -17.763   4.809  1.00 20.00           C
ATOM    393  O   ILE C  51      -4.047 -18.015   4.329  1.00 20.00           O
ATOM    394  HA  ILE C  51      -6.084 -17.353   2.926  1.00 20.00           H
ATOM    395  HB  ILE C  51      -7.061 -15.143   3.561  1.00 20.00           H
ATOM    396  CB  ILE C  51      -6.163 -15.541   4.033  1.00 20.00           C
ATOM    397  CG1 ILE C  51      -4.964 -15.006   3.247  1.00 20.00           C
ATOM    398 1HG1 ILE C  51      -4.040 -15.282   3.755  1.00 20.00           H
ATOM    399 2HG1 ILE C  51      -4.936 -15.470   2.261  1.00 20.00           H
ATOM    400  CG2 ILE C  51      -6.161 -15.054   5.484  1.00 20.00           C
ATOM    401 1HG2 ILE C  51      -6.994 -15.508   6.021  1.00 20.00           H
ATOM    402 2HG2 ILE C  51      -5.223 -15.337   5.961  1.00 20.00           H
ATOM    403 3HG2 ILE C  51      -6.266 -13.969   5.502  1.00 20.00           H
ATOM    404  CD1 ILE C  51      -5.039 -13.485   3.101  1.00 20.00           C
ATOM    405 1HD1 ILE C  51      -4.852 -13.018   4.067  1.00 20.00           H
ATOM    406 2HD1 ILE C  51      -4.289 -13.152   2.384  1.00 20.00           H
ATOM    407 3HD1 ILE C  51      -6.031 -13.203   2.747  1.00 20.00           H
ATOM    408  HN  ILE C  51      -8.129 -16.848   4.783  1.00 20.00           H
ATOM    409  N   GLY C  52      -5.514 -18.054   6.050  1.00 20.00           N
ATOM    410  CA  GLY C  52      -4.663 -18.861   6.908  1.00 20.00           C
ATOM    411  C   GLY C  52      -4.141 -18.041   8.090  1.00 20.00           C
ATOM    412  O   GLY C  52      -2.943 -17.778   8.186  1.00 20.00           O
ATOM    413 1HA  GLY C  52      -5.223 -19.720   7.277  1.00 20.00           H
ATOM    414 2HA  GLY C  52      -3.824 -19.250   6.332  1.00 20.00           H
ATOM    415  HN  GLY C  52      -6.369 -17.749   6.469  1.00 20.00           H
ATOM    416  N   THR C  53      -5.065 -17.659   8.959  1.00 20.00           N
ATOM    417  CA  THR C  53      -4.696 -17.049  10.225  1.00 20.00           C
ATOM    418  C   THR C  53      -5.471 -17.695  11.374  1.00 20.00           C
ATOM    419  O   THR C  53      -6.701 -17.694  11.376  1.00 20.00           O
ATOM    420  HA  THR C  53      -3.638 -17.242  10.404  1.00 20.00           H
ATOM    421  HB  THR C  53      -5.992 -15.311  10.077  1.00 20.00           H
ATOM    422  CB  THR C  53      -4.927 -15.541  10.107  1.00 20.00           C
ATOM    423  OG1 THR C  53      -4.183 -15.164   8.952  1.00 20.00           O
ATOM    424  HG1 THR C  53      -4.654 -14.427   8.467  1.00 20.00           H
ATOM    425  CG2 THR C  53      -4.268 -14.757  11.245  1.00 20.00           C
ATOM    426 1HG2 THR C  53      -3.203 -14.984  11.273  1.00 20.00           H
ATOM    427 2HG2 THR C  53      -4.725 -15.041  12.193  1.00 20.00           H
ATOM    428 3HG2 THR C  53      -4.409 -13.689  11.080  1.00 20.00           H
ATOM    429  HN  THR C  53      -6.049 -17.761   8.810  1.00 20.00           H
ATOM    430  N   CYS C  54      -4.720 -18.230  12.325  1.00 20.00           N
ATOM    431  CA  CYS C  54      -5.316 -18.991  13.410  1.00 20.00           C
ATOM    432  C   CYS C  54      -5.862 -18.005  14.445  1.00 20.00           C
ATOM    433  O   CYS C  54      -5.097 -17.390  15.185  1.00 20.00           O
ATOM    434  HA  CYS C  54      -6.122 -19.580  12.974  1.00 20.00           H
ATOM    435  CB  CYS C  54      -4.317 -19.972  14.028  1.00 20.00           C
ATOM    436 1HB  CYS C  54      -3.993 -20.695  13.279  1.00 20.00           H
ATOM    437 2HB  CYS C  54      -3.427 -19.437  14.360  1.00 20.00           H
ATOM    438  SG  CYS C  54      -5.087 -20.841  15.442  1.00 20.00           S
ATOM    439  HN  CYS C  54      -3.724 -18.151  12.362  1.00 20.00           H
ATOM    440  N   TRP C  55      -7.182 -17.886  14.463  1.00 20.00           N
ATOM    441  CA  TRP C  55      -7.838 -16.969  15.379  1.00 20.00           C
ATOM    442  C   TRP C  55      -8.202 -17.746  16.646  1.00 20.00           C
ATOM    443  O   TRP C  55      -9.076 -18.612  16.617  1.00 20.00           O
ATOM    444  HA  TRP C  55      -7.131 -16.175  15.619  1.00 20.00           H
ATOM    445  CB  TRP C  55      -9.046 -16.304  14.717  1.00 20.00           C
ATOM    446 1HB  TRP C  55      -9.795 -17.067  14.501  1.00 20.00           H
ATOM    447 2HB  TRP C  55      -9.497 -15.607  15.423  1.00 20.00           H
ATOM    448  CG  TRP C  55      -8.714 -15.555  13.424  1.00 20.00           C
ATOM    449  HD1 TRP C  55      -9.390 -16.901  11.888  1.00 20.00           H
ATOM    450  CD1 TRP C  55      -8.930 -15.952  12.163  1.00 20.00           C
ATOM    451  CD2 TRP C  55      -8.095 -14.256  13.319  1.00 20.00           C
ATOM    452  NE1 TRP C  55      -8.496 -15.007  11.255  1.00 20.00           N
ATOM    453  HE1 TRP C  55      -8.549 -15.075  10.259  1.00 20.00           H
ATOM    454  CE2 TRP C  55      -7.972 -13.943  11.980  1.00 20.00           C
ATOM    455  HE3 TRP C  55      -7.738 -13.599  15.384  1.00 20.00           H
ATOM    456  CE3 TRP C  55      -7.652 -13.375  14.321  1.00 20.00           C
ATOM    457  CZ2 TRP C  55      -7.408 -12.747  11.521  1.00 20.00           C
ATOM    458  HZ2 TRP C  55      -7.323 -12.523  10.458  1.00 20.00           H
ATOM    459  CZ3 TRP C  55      -7.091 -12.184  13.845  1.00 20.00           C
ATOM    460  HZ3 TRP C  55      -6.731 -11.464  14.581  1.00 20.00           H
ATOM    461  CH2 TRP C  55      -6.960 -11.854  12.501  1.00 20.00           C
ATOM    462  HH2 TRP C  55      -6.511 -10.904  12.212  1.00 20.00           H
ATOM    463  HN  TRP C  55      -7.798 -18.402  13.868  1.00 20.00           H
ATOM    464  N   PRO C  56      -7.544 -17.452  17.775  1.00 20.00           N
ATOM    465  CA  PRO C  56      -7.679 -18.292  18.968  1.00 20.00           C
ATOM    466  C   PRO C  56      -9.064 -18.197  19.586  1.00 20.00           C
ATOM    467  O   PRO C  56      -9.853 -17.327  19.219  1.00 20.00           O
ATOM    468  HA  PRO C  56      -7.558 -19.343  18.704  1.00 20.00           H
ATOM    469  CB  PRO C  56      -6.598 -17.760  19.911  1.00 20.00           C
ATOM    470 1HB  PRO C  56      -6.900 -17.845  20.955  1.00 20.00           H
ATOM    471 2HB  PRO C  56      -5.665 -18.312  19.803  1.00 20.00           H
ATOM    472  CG  PRO C  56      -6.441 -16.325  19.497  1.00 20.00           C
ATOM    473 1HG  PRO C  56      -7.177 -15.689  19.989  1.00 20.00           H
ATOM    474 2HG  PRO C  56      -5.457 -15.942  19.769  1.00 20.00           H
ATOM    475  CD  PRO C  56      -6.631 -16.319  18.008  1.00 20.00           C
ATOM    476 1HD  PRO C  56      -7.061 -15.379  17.662  1.00 20.00           H
ATOM    477 2HD  PRO C  56      -5.685 -16.450  17.482  1.00 20.00           H
ATOM    478  N   ARG C  57      -9.326 -19.103  20.517  1.00 20.00           N
ATOM    479  CA  ARG C  57     -10.574 -19.074  21.259  1.00 20.00           C
ATOM    480  C   ARG C  57     -10.742 -17.726  21.964  1.00 20.00           C
ATOM    481  O   ARG C  57      -9.873 -17.308  22.727  1.00 20.00           O
ATOM    482  HA  ARG C  57     -11.349 -19.223  20.507  1.00 20.00           H
ATOM    483  CB  ARG C  57     -10.623 -20.195  22.299  1.00 20.00           C
ATOM    484 1HB  ARG C  57     -10.510 -21.160  21.805  1.00 20.00           H
ATOM    485 2HB  ARG C  57      -9.786 -20.092  22.990  1.00 20.00           H
ATOM    486  CG  ARG C  57     -11.940 -20.165  23.077  1.00 20.00           C
ATOM    487 1HG  ARG C  57     -11.981 -19.268  23.695  1.00 20.00           H
ATOM    488 2HG  ARG C  57     -12.777 -20.111  22.380  1.00 20.00           H
ATOM    489  CD  ARG C  57     -12.084 -21.406  23.960  1.00 20.00           C
ATOM    490 1HD  ARG C  57     -11.178 -21.551  24.549  1.00 20.00           H
ATOM    491 2HD  ARG C  57     -12.903 -21.268  24.665  1.00 20.00           H
ATOM    492  NE  ARG C  57     -12.336 -22.599  23.120  1.00 20.00           N
ATOM    493  HE  ARG C  57     -11.573 -23.223  22.952  1.00 20.00           H
ATOM    494  CZ  ARG C  57     -13.522 -22.893  22.571  1.00 20.00           C
ATOM    495  NH1 ARG C  57     -14.578 -22.091  22.762  1.00 20.00           N
ATOM    496 1HH1 ARG C  57     -14.485 -21.266  23.319  1.00 20.00           H
ATOM    497 2HH1 ARG C  57     -15.460 -22.318  22.349  1.00 20.00           H
ATOM    498  NH2 ARG C  57     -13.636 -24.002  21.826  1.00 20.00           N
ATOM    499 1HH2 ARG C  57     -14.514 -24.236  21.409  1.00 20.00           H
ATOM    500 2HH2 ARG C  57     -12.843 -24.595  21.688  1.00 20.00           H
ATOM    501  HN  ARG C  57      -8.703 -19.844  20.766  1.00 20.00           H
ATOM    502  N   SER C  58     -11.867 -17.084  21.684  1.00 20.00           N
ATOM    503  CA  SER C  58     -12.078 -15.717  22.127  1.00 20.00           C
ATOM    504  C   SER C  58     -13.534 -15.525  22.556  1.00 20.00           C
ATOM    505  O   SER C  58     -14.440 -16.119  21.974  1.00 20.00           O
ATOM    506  HA  SER C  58     -11.408 -15.582  22.976  1.00 20.00           H
ATOM    507  CB  SER C  58     -11.713 -14.718  21.027  1.00 20.00           C
ATOM    508 1HB  SER C  58     -12.355 -14.882  20.161  1.00 20.00           H
ATOM    509 2HB  SER C  58     -11.905 -13.705  21.379  1.00 20.00           H
ATOM    510  HG  SER C  58     -10.223 -15.646  20.065  1.00 20.00           H
ATOM    511  OG  SER C  58     -10.348 -14.832  20.633  1.00 20.00           O
ATOM    512  HN  SER C  58     -12.623 -17.482  21.164  1.00 20.00           H
ATOM    513  N   PRO C  59     -13.784 -14.695  23.578  1.00 20.00           N
ATOM    514  CA  PRO C  59     -15.157 -14.428  24.014  1.00 20.00           C
ATOM    515  C   PRO C  59     -15.943 -13.627  22.989  1.00 20.00           C
ATOM    516  O   PRO C  59     -15.359 -12.976  22.125  1.00 20.00           O
ATOM    517  HA  PRO C  59     -15.706 -15.364  24.125  1.00 20.00           H
ATOM    518  CB  PRO C  59     -14.978 -13.655  25.322  1.00 20.00           C
ATOM    519 1HB  PRO C  59     -15.778 -12.930  25.473  1.00 20.00           H
ATOM    520 2HB  PRO C  59     -14.985 -14.320  26.186  1.00 20.00           H
ATOM    521  CG  PRO C  59     -13.646 -12.980  25.157  1.00 20.00           C
ATOM    522 1HG  PRO C  59     -13.746 -12.038  24.619  1.00 20.00           H
ATOM    523 2HG  PRO C  59     -13.199 -12.749  26.124  1.00 20.00           H
ATOM    524  CD  PRO C  59     -12.801 -13.955  24.389  1.00 20.00           C
ATOM    525 1HD  PRO C  59     -12.068 -13.445  23.765  1.00 20.00           H
ATOM    526 2HD  PRO C  59     -12.249 -14.618  25.055  1.00 20.00           H
ATOM    527  N   ALA C  60     -17.260 -13.698  23.114  1.00 20.00           N
ATOM    528  CA  ALA C  60     -18.136 -12.915  22.258  1.00 20.00           C
ATOM    529  C   ALA C  60     -17.878 -11.426  22.496  1.00 20.00           C
ATOM    530  O   ALA C  60     -17.733 -10.993  23.638  1.00 20.00           O
ATOM    531  HA  ALA C  60     -17.891 -13.157  21.223  1.00 20.00           H
ATOM    532  CB  ALA C  60     -19.592 -13.304  22.524  1.00 20.00           C
ATOM    533 1HB  ALA C  60     -19.749 -14.343  22.234  1.00 20.00           H
ATOM    534 2HB  ALA C  60     -19.811 -13.186  23.585  1.00 20.00           H
ATOM    535 3HB  ALA C  60     -20.252 -12.661  21.942  1.00 20.00           H
ATOM    536  HN  ALA C  60     -17.729 -14.275  23.783  1.00 20.00           H
ATOM    537  N   GLY C  61     -17.827 -10.684  21.400  1.00 20.00           N
ATOM    538  CA  GLY C  61     -17.574  -9.255  21.474  1.00 20.00           C
ATOM    539  C   GLY C  61     -16.103  -8.975  21.788  1.00 20.00           C
ATOM    540  O   GLY C  61     -15.759  -8.639  22.920  1.00 20.00           O
ATOM    541 1HA  GLY C  61     -17.844  -8.784  20.529  1.00 20.00           H
ATOM    542 2HA  GLY C  61     -18.204  -8.810  22.244  1.00 20.00           H
ATOM    543  HN  GLY C  61     -17.956 -11.043  20.475  1.00 20.00           H
ATOM    544  N   GLN C  62     -15.274  -9.124  20.765  1.00 20.00           N
ATOM    545  CA  GLN C  62     -13.843  -8.925  20.926  1.00 20.00           C
ATOM    546  C   GLN C  62     -13.164  -8.829  19.558  1.00 20.00           C
ATOM    547  O   GLN C  62     -13.324  -9.714  18.719  1.00 20.00           O
ATOM    548  HA  GLN C  62     -13.741  -7.978  21.456  1.00 20.00           H
ATOM    549  CB  GLN C  62     -13.225 -10.042  21.768  1.00 20.00           C
ATOM    550 1HB  GLN C  62     -13.756 -10.123  22.717  1.00 20.00           H
ATOM    551 2HB  GLN C  62     -13.340 -10.996  21.255  1.00 20.00           H
ATOM    552  CG  GLN C  62     -11.742  -9.773  22.031  1.00 20.00           C
ATOM    553 1HG  GLN C  62     -11.197  -9.770  21.086  1.00 20.00           H
ATOM    554 2HG  GLN C  62     -11.620  -8.785  22.473  1.00 20.00           H
ATOM    555  CD  GLN C  62     -11.149 -10.832  22.963  1.00 20.00           C
ATOM    556  OE1 GLN C  62     -10.515 -11.784  22.540  1.00 20.00           O
ATOM    557  NE2 GLN C  62     -11.392 -10.613  24.253  1.00 20.00           N
ATOM    558 1HE2 GLN C  62     -11.920  -9.812  24.533  1.00 20.00           H
ATOM    559 2HE2 GLN C  62     -11.046 -11.250  24.941  1.00 20.00           H
ATOM    560  HN  GLN C  62     -15.564  -9.376  19.842  1.00 20.00           H
ATOM    561  N   LEU C  63     -12.421  -7.748  19.376  1.00 20.00           N
ATOM    562  CA  LEU C  63     -11.574  -7.610  18.203  1.00 20.00           C
ATOM    563  C   LEU C  63     -10.255  -8.347  18.442  1.00 20.00           C
ATOM    564  O   LEU C  63      -9.398  -7.868  19.183  1.00 20.00           O
ATOM    565  HA  LEU C  63     -12.090  -8.087  17.370  1.00 20.00           H
ATOM    566  CB  LEU C  63     -11.397  -6.134  17.841  1.00 20.00           C
ATOM    567 1HB  LEU C  63     -12.381  -5.664  17.822  1.00 20.00           H
ATOM    568 2HB  LEU C  63     -10.828  -5.651  18.635  1.00 20.00           H
ATOM    569  HG  LEU C  63      -9.809  -6.471  16.449  1.00 20.00           H
ATOM    570  CG  LEU C  63     -10.702  -5.849  16.508  1.00 20.00           C
ATOM    571  CD1 LEU C  63     -11.599  -6.233  15.329  1.00 20.00           C
ATOM    572 1HD1 LEU C  63     -11.705  -7.317  15.291  1.00 20.00           H
ATOM    573 2HD1 LEU C  63     -12.580  -5.776  15.455  1.00 20.00           H
ATOM    574 3HD1 LEU C  63     -11.150  -5.880  14.401  1.00 20.00           H
ATOM    575  CD2 LEU C  63     -10.244  -4.392  16.428  1.00 20.00           C
ATOM    576 1HD2 LEU C  63     -11.109  -3.734  16.517  1.00 20.00           H
ATOM    577 2HD2 LEU C  63      -9.546  -4.186  17.240  1.00 20.00           H
ATOM    578 3HD2 LEU C  63      -9.751  -4.217  15.472  1.00 20.00           H
ATOM    579  HN  LEU C  63     -12.390  -6.976  20.012  1.00 20.00           H
ATOM    580  N   VAL C  64     -10.133  -9.500  17.800  1.00 20.00           N
ATOM    581  CA  VAL C  64      -9.051 -10.418  18.110  1.00 20.00           C
ATOM    582  C   VAL C  64      -7.822 -10.053  17.276  1.00 20.00           C
ATOM    583  O   VAL C  64      -7.946  -9.702  16.103  1.00 20.00           O
ATOM    584  HA  VAL C  64      -8.808 -10.295  19.166  1.00 20.00           H
ATOM    585  HB  VAL C  64      -9.722 -11.992  16.834  1.00 20.00           H
ATOM    586  CB  VAL C  64      -9.512 -11.861  17.895  1.00 20.00           C
ATOM    587  CG1 VAL C  64      -8.412 -12.852  18.282  1.00 20.00           C
ATOM    588 1HG1 VAL C  64      -7.546 -12.702  17.637  1.00 20.00           H
ATOM    589 2HG1 VAL C  64      -8.124 -12.688  19.320  1.00 20.00           H
ATOM    590 3HG1 VAL C  64      -8.782 -13.870  18.163  1.00 20.00           H
ATOM    591  CG2 VAL C  64     -10.802 -12.146  18.668  1.00 20.00           C
ATOM    592 1HG2 VAL C  64     -10.672 -11.858  19.711  1.00 20.00           H
ATOM    593 2HG2 VAL C  64     -11.620 -11.572  18.233  1.00 20.00           H
ATOM    594 3HG2 VAL C  64     -11.033 -13.210  18.610  1.00 20.00           H
ATOM    595  HN  VAL C  64     -10.757  -9.808  17.081  1.00 20.00           H
ATOM    596  N   VAL C  65      -6.665 -10.147  17.913  1.00 20.00           N
ATOM    597  CA  VAL C  65      -5.425  -9.734  17.277  1.00 20.00           C
ATOM    598  C   VAL C  65      -4.609 -10.974  16.906  1.00 20.00           C
ATOM    599  O   VAL C  65      -4.563 -11.941  17.665  1.00 20.00           O
ATOM    600  HA  VAL C  65      -5.686  -9.200  16.364  1.00 20.00           H
ATOM    601  HB  VAL C  65      -4.331  -9.329  19.064  1.00 20.00           H
ATOM    602  CB  VAL C  65      -4.665  -8.770  18.190  1.00 20.00           C
ATOM    603  CG1 VAL C  65      -3.425  -8.212  17.488  1.00 20.00           C
ATOM    604 1HG1 VAL C  65      -2.731  -9.025  17.275  1.00 20.00           H
ATOM    605 2HG1 VAL C  65      -3.721  -7.734  16.554  1.00 20.00           H
ATOM    606 3HG1 VAL C  65      -2.941  -7.480  18.133  1.00 20.00           H
ATOM    607  CG2 VAL C  65      -5.576  -7.640  18.674  1.00 20.00           C
ATOM    608 1HG2 VAL C  65      -6.026  -7.143  17.815  1.00 20.00           H
ATOM    609 2HG2 VAL C  65      -6.361  -8.053  19.308  1.00 20.00           H
ATOM    610 3HG2 VAL C  65      -4.990  -6.920  19.244  1.00 20.00           H
ATOM    611  HN  VAL C  65      -6.566 -10.497  18.844  1.00 20.00           H
ATOM    612  N   ARG C  66      -3.986 -10.906  15.739  1.00 20.00           N
ATOM    613  CA  ARG C  66      -3.117 -11.980  15.290  1.00 20.00           C
ATOM    614  C   ARG C  66      -2.185 -11.483  14.184  1.00 20.00           C
ATOM    615  O   ARG C  66      -2.639 -10.899  13.201  1.00 20.00           O
ATOM    616  HA  ARG C  66      -2.553 -12.271  16.177  1.00 20.00           H
ATOM    617  CB  ARG C  66      -3.931 -13.166  14.767  1.00 20.00           C
ATOM    618 1HB  ARG C  66      -4.863 -13.246  15.326  1.00 20.00           H
ATOM    619 2HB  ARG C  66      -4.198 -12.996  13.724  1.00 20.00           H
ATOM    620  CG  ARG C  66      -3.142 -14.470  14.891  1.00 20.00           C
ATOM    621 1HG  ARG C  66      -3.618 -15.246  14.292  1.00 20.00           H
ATOM    622 2HG  ARG C  66      -2.137 -14.331  14.493  1.00 20.00           H
ATOM    623  CD  ARG C  66      -3.059 -14.925  16.350  1.00 20.00           C
ATOM    624 1HD  ARG C  66      -2.210 -14.449  16.840  1.00 20.00           H
ATOM    625 2HD  ARG C  66      -3.954 -14.612  16.888  1.00 20.00           H
ATOM    626  NE  ARG C  66      -2.920 -16.397  16.415  1.00 20.00           N
ATOM    627  HE  ARG C  66      -3.732 -16.935  16.641  1.00 20.00           H
ATOM    628  CZ  ARG C  66      -1.774 -17.053  16.190  1.00 20.00           C
ATOM    629  NH1 ARG C  66      -0.655 -16.382  15.883  1.00 20.00           N
ATOM    630 1HH1 ARG C  66      -0.671 -15.385  15.821  1.00 20.00           H
ATOM    631 2HH1 ARG C  66       0.197 -16.880  15.716  1.00 20.00           H
ATOM    632  NH2 ARG C  66      -1.763 -18.390  16.276  1.00 20.00           N
ATOM    633 1HH2 ARG C  66      -0.916 -18.895  16.110  1.00 20.00           H
ATOM    634 2HH2 ARG C  66      -2.602 -18.883  16.505  1.00 20.00           H
ATOM    635  HN  ARG C  66      -4.067 -10.136  15.106  1.00 20.00           H
ATOM    636  N   PRO C  67      -0.870 -11.702  14.322  1.00 20.00           N
ATOM    637  CA  PRO C  67       0.081 -11.255  13.302  1.00 20.00           C
ATOM    638  C   PRO C  67      -0.055 -12.036  12.005  1.00 20.00           C
ATOM    639  O   PRO C  67      -0.517 -13.176  12.007  1.00 20.00           O
ATOM    640  HA  PRO C  67      -0.118 -10.218  13.031  1.00 20.00           H
ATOM    641  CB  PRO C  67       1.446 -11.475  13.957  1.00 20.00           C
ATOM    642 1HB  PRO C  67       2.206 -11.737  13.222  1.00 20.00           H
ATOM    643 2HB  PRO C  67       1.794 -10.579  14.470  1.00 20.00           H
ATOM    644  CG  PRO C  67       1.200 -12.601  14.920  1.00 20.00           C
ATOM    645 1HG  PRO C  67       1.286 -13.569  14.426  1.00 20.00           H
ATOM    646 2HG  PRO C  67       1.928 -12.592  15.731  1.00 20.00           H
ATOM    647  CD  PRO C  67      -0.191 -12.382  15.440  1.00 20.00           C
ATOM    648 1HD  PRO C  67      -0.678 -13.323  15.694  1.00 20.00           H
ATOM    649 2HD  PRO C  67      -0.191 -11.769  16.341  1.00 20.00           H
ATOM    650  N   CYS C  68       0.356 -11.395  10.920  1.00 20.00           N
ATOM    651  CA  CYS C  68       0.147 -11.955   9.596  1.00 20.00           C
ATOM    652  C   CYS C  68       0.985 -13.229   9.475  1.00 20.00           C
ATOM    653  O   CYS C  68       2.017 -13.362  10.132  1.00 20.00           O
ATOM    654  HA  CYS C  68      -0.916 -12.183   9.517  1.00 20.00           H
ATOM    655  CB  CYS C  68       0.480 -10.946   8.495  1.00 20.00           C
ATOM    656 1HB  CYS C  68       1.480 -10.541   8.652  1.00 20.00           H
ATOM    657 2HB  CYS C  68       0.485 -11.442   7.525  1.00 20.00           H
ATOM    658  SG  CYS C  68      -0.749  -9.590   8.496  1.00 20.00           S
ATOM    659  HN  CYS C  68       0.823 -10.511  10.936  1.00 20.00           H
ATOM    660  N   PRO C  69       0.561 -14.184   8.636  1.00 20.00           N
ATOM    661  CA  PRO C  69       1.312 -15.431   8.471  1.00 20.00           C
ATOM    662  C   PRO C  69       2.645 -15.214   7.772  1.00 20.00           C
ATOM    663  O   PRO C  69       2.930 -14.115   7.299  1.00 20.00           O
ATOM    664  HA  PRO C  69       1.567 -15.849   9.445  1.00 20.00           H
ATOM    665  CB  PRO C  69       0.374 -16.313   7.644  1.00 20.00           C
ATOM    666 1HB  PRO C  69       0.929 -16.980   6.984  1.00 20.00           H
ATOM    667 2HB  PRO C  69      -0.250 -16.941   8.279  1.00 20.00           H
ATOM    668  CG  PRO C  69      -0.448 -15.325   6.866  1.00 20.00           C
ATOM    669 1HG  PRO C  69       0.063 -15.020   5.953  1.00 20.00           H
ATOM    670 2HG  PRO C  69      -1.403 -15.756   6.567  1.00 20.00           H
ATOM    671  CD  PRO C  69      -0.646 -14.159   7.791  1.00 20.00           C
ATOM    672 1HD  PRO C  69      -0.732 -13.222   7.241  1.00 20.00           H
ATOM    673 2HD  PRO C  69      -1.554 -14.267   8.384  1.00 20.00           H
ATOM    674  N   ALA C  70       3.432 -16.279   7.726  1.00 20.00           N
ATOM    675  CA  ALA C  70       4.789 -16.184   7.214  1.00 20.00           C
ATOM    676  C   ALA C  70       4.746 -15.808   5.732  1.00 20.00           C
ATOM    677  O   ALA C  70       5.476 -14.922   5.291  1.00 20.00           O
ATOM    678  HA  ALA C  70       5.297 -15.393   7.766  1.00 20.00           H
ATOM    679  CB  ALA C  70       5.521 -17.505   7.460  1.00 20.00           C
ATOM    680 1HB  ALA C  70       5.563 -17.703   8.531  1.00 20.00           H
ATOM    681 2HB  ALA C  70       4.987 -18.314   6.961  1.00 20.00           H
ATOM    682 3HB  ALA C  70       6.534 -17.438   7.063  1.00 20.00           H
ATOM    683  HN  ALA C  70       3.158 -17.191   8.028  1.00 20.00           H
ATOM    684  N   PHE C  71       3.883 -16.501   5.004  1.00 20.00           N
ATOM    685  CA  PHE C  71       3.675 -16.195   3.598  1.00 20.00           C
ATOM    686  C   PHE C  71       2.341 -16.761   3.106  1.00 20.00           C
ATOM    687  O   PHE C  71       1.767 -17.646   3.739  1.00 20.00           O
ATOM    688  HA  PHE C  71       3.664 -15.109   3.502  1.00 20.00           H
ATOM    689  CB  PHE C  71       4.815 -16.858   2.823  1.00 20.00           C
ATOM    690 1HB  PHE C  71       4.758 -16.550   1.779  1.00 20.00           H
ATOM    691 2HB  PHE C  71       5.765 -16.494   3.212  1.00 20.00           H
ATOM    692  CG  PHE C  71       4.805 -18.387   2.889  1.00 20.00           C
ATOM    693  HD1 PHE C  71       3.587 -18.589   1.158  1.00 20.00           H
ATOM    694  CD1 PHE C  71       4.125 -19.104   1.954  1.00 20.00           C
ATOM    695  HD2 PHE C  71       6.022 -18.455   4.631  1.00 20.00           H
ATOM    696  CD2 PHE C  71       5.477 -19.029   3.882  1.00 20.00           C
ATOM    697  CE1 PHE C  71       4.116 -20.522   2.015  1.00 20.00           C
ATOM    698  HE1 PHE C  71       3.571 -21.097   1.266  1.00 20.00           H
ATOM    699  CE2 PHE C  71       5.468 -20.448   3.943  1.00 20.00           C
ATOM    700  HE2 PHE C  71       6.007 -20.962   4.739  1.00 20.00           H
ATOM    701  CZ  PHE C  71       4.788 -21.164   3.008  1.00 20.00           C
ATOM    702  HZ  PHE C  71       4.782 -22.253   3.055  1.00 20.00           H
ATOM    703  HN  PHE C  71       3.333 -17.257   5.358  1.00 20.00           H
ATOM    704  N   PHE C  72       1.888 -16.228   1.981  1.00 20.00           N
ATOM    705  CA  PHE C  72       0.740 -16.794   1.294  1.00 20.00           C
ATOM    706  C   PHE C  72       0.740 -16.406  -0.186  1.00 20.00           C
ATOM    707  O   PHE C  72       1.211 -15.329  -0.549  1.00 20.00           O
ATOM    708  HA  PHE C  72       0.812 -17.878   1.383  1.00 20.00           H
ATOM    709  CB  PHE C  72      -0.510 -16.216   1.961  1.00 20.00           C
ATOM    710 1HB  PHE C  72      -0.444 -16.380   3.036  1.00 20.00           H
ATOM    711 2HB  PHE C  72      -0.528 -15.138   1.803  1.00 20.00           H
ATOM    712  CG  PHE C  72      -1.822 -16.814   1.448  1.00 20.00           C
ATOM    713  HD1 PHE C  72      -1.538 -18.658   2.468  1.00 20.00           H
ATOM    714  CD1 PHE C  72      -2.183 -18.074   1.811  1.00 20.00           C
ATOM    715  HD2 PHE C  72      -2.337 -15.076   0.338  1.00 20.00           H
ATOM    716  CD2 PHE C  72      -2.627 -16.086   0.629  1.00 20.00           C
ATOM    717  CE1 PHE C  72      -3.400 -18.629   1.335  1.00 20.00           C
ATOM    718  HE1 PHE C  72      -3.690 -19.638   1.627  1.00 20.00           H
ATOM    719  CE2 PHE C  72      -3.844 -16.640   0.153  1.00 20.00           C
ATOM    720  HE2 PHE C  72      -4.489 -16.056  -0.504  1.00 20.00           H
ATOM    721  CZ  PHE C  72      -4.205 -17.900   0.516  1.00 20.00           C
ATOM    722  HZ  PHE C  72      -5.140 -18.326   0.151  1.00 20.00           H
ATOM    723  HN  PHE C  72       2.291 -15.426   1.540  1.00 20.00           H
ATOM    724  N   TYR C  73       0.206 -17.304  -1.001  1.00 20.00           N
ATOM    725  CA  TYR C  73       0.128 -17.064  -2.432  1.00 20.00           C
ATOM    726  C   TYR C  73       1.512 -16.774  -3.015  1.00 20.00           C
ATOM    727  O   TYR C  73       1.636 -16.035  -3.991  1.00 20.00           O
ATOM    728  HA  TYR C  73      -0.276 -17.960  -2.902  1.00 20.00           H
ATOM    729  CB  TYR C  73      -0.754 -15.825  -2.604  1.00 20.00           C
ATOM    730 1HB  TYR C  73      -1.409 -15.735  -1.737  1.00 20.00           H
ATOM    731 2HB  TYR C  73      -0.120 -14.939  -2.618  1.00 20.00           H
ATOM    732  CG  TYR C  73      -1.610 -15.842  -3.872  1.00 20.00           C
ATOM    733  HD1 TYR C  73      -3.116 -17.104  -3.015  1.00 20.00           H
ATOM    734  CD1 TYR C  73      -2.792 -16.554  -3.898  1.00 20.00           C
ATOM    735  HD2 TYR C  73      -0.265 -14.583  -4.970  1.00 20.00           H
ATOM    736  CD2 TYR C  73      -1.199 -15.146  -4.991  1.00 20.00           C
ATOM    737  CE1 TYR C  73      -3.597 -16.570  -5.092  1.00 20.00           C
ATOM    738  HE1 TYR C  73      -4.532 -17.128  -5.126  1.00 20.00           H
ATOM    739  HE2 TYR C  73      -1.692 -14.616  -7.075  1.00 20.00           H
ATOM    740  CE2 TYR C  73      -2.004 -15.162  -6.185  1.00 20.00           C
ATOM    741  CZ  TYR C  73      -3.163 -15.873  -6.176  1.00 20.00           C
ATOM    742  OH  TYR C  73      -3.924 -15.888  -7.304  1.00 20.00           O
ATOM    743  HH  TYR C  73      -4.570 -16.650  -7.270  1.00 20.00           H
ATOM    744  HN  TYR C  73      -0.168 -18.181  -0.699  1.00 20.00           H
ATOM    745  N   GLY C  74       2.518 -17.371  -2.393  1.00 20.00           N
ATOM    746  CA  GLY C  74       3.892 -17.161  -2.819  1.00 20.00           C
ATOM    747  C   GLY C  74       4.293 -15.692  -2.669  1.00 20.00           C
ATOM    748  O   GLY C  74       5.018 -15.155  -3.505  1.00 20.00           O
ATOM    749 1HA  GLY C  74       4.559 -17.787  -2.226  1.00 20.00           H
ATOM    750 2HA  GLY C  74       4.005 -17.469  -3.858  1.00 20.00           H
ATOM    751  HN  GLY C  74       2.407 -17.988  -1.614  1.00 20.00           H
ATOM    752  N   VAL C  75       3.805 -15.085  -1.598  1.00 20.00           N
ATOM    753  CA  VAL C  75       4.253 -13.755  -1.222  1.00 20.00           C
ATOM    754  C   VAL C  75       4.556 -13.728   0.277  1.00 20.00           C
ATOM    755  O   VAL C  75       3.726 -14.134   1.089  1.00 20.00           O
ATOM    756  HA  VAL C  75       5.174 -13.551  -1.770  1.00 20.00           H
ATOM    757  HB  VAL C  75       2.284 -12.938  -1.116  1.00 20.00           H
ATOM    758  CB  VAL C  75       3.213 -12.714  -1.641  1.00 20.00           C
ATOM    759  CG1 VAL C  75       3.653 -11.305  -1.236  1.00 20.00           C
ATOM    760 1HG1 VAL C  75       3.731 -11.247  -0.151  1.00 20.00           H
ATOM    761 2HG1 VAL C  75       4.622 -11.085  -1.683  1.00 20.00           H
ATOM    762 3HG1 VAL C  75       2.918 -10.581  -1.587  1.00 20.00           H
ATOM    763  CG2 VAL C  75       2.933 -12.791  -3.143  1.00 20.00           C
ATOM    764 1HG2 VAL C  75       3.871 -12.702  -3.692  1.00 20.00           H
ATOM    765 2HG2 VAL C  75       2.465 -13.747  -3.377  1.00 20.00           H
ATOM    766 3HG2 VAL C  75       2.266 -11.979  -3.431  1.00 20.00           H
ATOM    767  HN  VAL C  75       3.116 -15.485  -0.993  1.00 20.00           H
ATOM    768  N   ARG C  76       5.748 -13.245   0.599  1.00 20.00           N
ATOM    769  CA  ARG C  76       6.198 -13.223   1.981  1.00 20.00           C
ATOM    770  C   ARG C  76       5.539 -12.067   2.735  1.00 20.00           C
ATOM    771  O   ARG C  76       5.365 -10.981   2.185  1.00 20.00           O
ATOM    772  HA  ARG C  76       5.889 -14.185   2.390  1.00 20.00           H
ATOM    773  CB  ARG C  76       7.718 -13.076   2.062  1.00 20.00           C
ATOM    774 1HB  ARG C  76       8.080 -12.521   1.197  1.00 20.00           H
ATOM    775 2HB  ARG C  76       7.984 -12.496   2.946  1.00 20.00           H
ATOM    776  CG  ARG C  76       8.400 -14.445   2.119  1.00 20.00           C
ATOM    777 1HG  ARG C  76       7.651 -15.232   2.030  1.00 20.00           H
ATOM    778 2HG  ARG C  76       9.078 -14.553   1.272  1.00 20.00           H
ATOM    779  CD  ARG C  76       9.176 -14.617   3.426  1.00 20.00           C
ATOM    780 1HD  ARG C  76       9.625 -15.610   3.464  1.00 20.00           H
ATOM    781 2HD  ARG C  76       9.992 -13.896   3.472  1.00 20.00           H
ATOM    782  NE  ARG C  76       8.270 -14.428   4.581  1.00 20.00           N
ATOM    783  HE  ARG C  76       7.293 -14.316   4.398  1.00 20.00           H
ATOM    784  CZ  ARG C  76       8.677 -14.398   5.858  1.00 20.00           C
ATOM    785  NH1 ARG C  76       9.973 -14.543   6.162  1.00 20.00           N
ATOM    786 1HH1 ARG C  76      10.646 -14.675   5.434  1.00 20.00           H
ATOM    787 2HH1 ARG C  76      10.269 -14.519   7.117  1.00 20.00           H
ATOM    788  NH2 ARG C  76       7.767 -14.220   6.825  1.00 20.00           N
ATOM    789 1HH2 ARG C  76       8.054 -14.195   7.783  1.00 20.00           H
ATOM    790 2HH2 ARG C  76       6.801 -14.112   6.590  1.00 20.00           H
ATOM    791  HN  ARG C  76       6.399 -12.875  -0.063  1.00 20.00           H
ATOM    792  N   TYR C  77       5.189 -12.340   3.984  1.00 20.00           N
ATOM    793  CA  TYR C  77       4.731 -11.291   4.879  1.00 20.00           C
ATOM    794  C   TYR C  77       5.320 -11.470   6.280  1.00 20.00           C
ATOM    795  O   TYR C  77       5.512 -12.596   6.737  1.00 20.00           O
ATOM    796  HA  TYR C  77       5.062 -10.335   4.474  1.00 20.00           H
ATOM    797  CB  TYR C  77       3.210 -11.436   4.956  1.00 20.00           C
ATOM    798 1HB  TYR C  77       2.969 -12.427   5.340  1.00 20.00           H
ATOM    799 2HB  TYR C  77       2.822 -10.713   5.673  1.00 20.00           H
ATOM    800  CG  TYR C  77       2.498 -11.237   3.616  1.00 20.00           C
ATOM    801  HD1 TYR C  77       1.937 -13.299   3.443  1.00 20.00           H
ATOM    802  CD1 TYR C  77       1.901 -12.310   2.986  1.00 20.00           C
ATOM    803  HD2 TYR C  77       2.924  -9.137   3.536  1.00 20.00           H
ATOM    804  CD2 TYR C  77       2.452  -9.985   3.038  1.00 20.00           C
ATOM    805  CE1 TYR C  77       1.230 -12.123   1.726  1.00 20.00           C
ATOM    806  HE1 TYR C  77       0.755 -12.962   1.218  1.00 20.00           H
ATOM    807  HE2 TYR C  77       1.739  -8.814   1.310  1.00 20.00           H
ATOM    808  CE2 TYR C  77       1.782  -9.798   1.778  1.00 20.00           C
ATOM    809  CZ  TYR C  77       1.204 -10.876   1.184  1.00 20.00           C
ATOM    810  OH  TYR C  77       0.570 -10.699  -0.007  1.00 20.00           O
ATOM    811  HH  TYR C  77       0.444 -11.581  -0.461  1.00 20.00           H
ATOM    812  HN  TYR C  77       5.215 -13.256   4.384  1.00 20.00           H
ATOM    813  N   ASN C  78       5.590 -10.343   6.922  1.00 20.00           N
ATOM    814  CA  ASN C  78       6.248 -10.359   8.218  1.00 20.00           C
ATOM    815  C   ASN C  78       5.260 -10.843   9.281  1.00 20.00           C
ATOM    816  O   ASN C  78       4.050 -10.687   9.125  1.00 20.00           O
ATOM    817  HA  ASN C  78       7.096 -11.034   8.100  1.00 20.00           H
ATOM    818  CB  ASN C  78       6.720  -8.959   8.613  1.00 20.00           C
ATOM    819 1HB  ASN C  78       7.187  -8.993   9.598  1.00 20.00           H
ATOM    820 2HB  ASN C  78       7.480  -8.616   7.912  1.00 20.00           H
ATOM    821  CG  ASN C  78       5.552  -7.971   8.631  1.00 20.00           C
ATOM    822  OD1 ASN C  78       4.518  -8.181   8.018  1.00 20.00           O
ATOM    823  ND2 ASN C  78       5.773  -6.885   9.365  1.00 20.00           N
ATOM    824 1HD2 ASN C  78       6.644  -6.773   9.844  1.00 20.00           H
ATOM    825 2HD2 ASN C  78       5.068  -6.179   9.439  1.00 20.00           H
ATOM    826  HN  ASN C  78       5.368  -9.433   6.572  1.00 20.00           H
ATOM    827  N   THR C  79       5.812 -11.421  10.337  1.00 20.00           N
ATOM    828  CA  THR C  79       4.994 -11.928  11.426  1.00 20.00           C
ATOM    829  C   THR C  79       4.968 -10.929  12.584  1.00 20.00           C
ATOM    830  O   THR C  79       5.350 -11.262  13.705  1.00 20.00           O
ATOM    831  HA  THR C  79       3.970 -12.029  11.068  1.00 20.00           H
ATOM    832  HB  THR C  79       4.996 -13.700  12.682  1.00 20.00           H
ATOM    833  CB  THR C  79       5.535 -13.303  11.822  1.00 20.00           C
ATOM    834  OG1 THR C  79       6.929 -13.085  12.018  1.00 20.00           O
ATOM    835  HG1 THR C  79       7.319 -13.829  12.561  1.00 20.00           H
ATOM    836  CG2 THR C  79       5.473 -14.311  10.672  1.00 20.00           C
ATOM    837 1HG2 THR C  79       6.103 -13.965   9.852  1.00 20.00           H
ATOM    838 2HG2 THR C  79       4.444 -14.403  10.325  1.00 20.00           H
ATOM    839 3HG2 THR C  79       5.828 -15.281  11.019  1.00 20.00           H
ATOM    840  HN  THR C  79       6.797 -11.544  10.456  1.00 20.00           H
ATOM    841  N   THR C  80       4.515  -9.723  12.273  1.00 20.00           N
ATOM    842  CA  THR C  80       4.480  -8.659  13.262  1.00 20.00           C
ATOM    843  C   THR C  80       3.218  -7.811  13.089  1.00 20.00           C
ATOM    844  O   THR C  80       2.420  -7.684  14.016  1.00 20.00           O
ATOM    845  HA  THR C  80       4.428  -9.111  14.252  1.00 20.00           H
ATOM    846  HB  THR C  80       5.862  -7.409  12.144  1.00 20.00           H
ATOM    847  CB  THR C  80       5.775  -7.853  13.135  1.00 20.00           C
ATOM    848  OG1 THR C  80       6.797  -8.782  13.486  1.00 20.00           O
ATOM    849  HG1 THR C  80       7.681  -8.462  13.145  1.00 20.00           H
ATOM    850  CG2 THR C  80       5.888  -6.757  14.197  1.00 20.00           C
ATOM    851 1HG2 THR C  80       5.817  -7.203  15.189  1.00 20.00           H
ATOM    852 2HG2 THR C  80       5.081  -6.037  14.063  1.00 20.00           H
ATOM    853 3HG2 THR C  80       6.848  -6.250  14.094  1.00 20.00           H
ATOM    854  HN  THR C  80       4.177  -9.469  11.367  1.00 20.00           H
ATOM    855  N   ASN C  81       3.077  -7.254  11.895  1.00 20.00           N
ATOM    856  CA  ASN C  81       1.886  -6.491  11.561  1.00 20.00           C
ATOM    857  C   ASN C  81       0.666  -7.413  11.607  1.00 20.00           C
ATOM    858  O   ASN C  81       0.770  -8.602  11.311  1.00 20.00           O
ATOM    859  HA  ASN C  81       1.837  -5.697  12.306  1.00 20.00           H
ATOM    860  CB  ASN C  81       1.984  -5.906  10.151  1.00 20.00           C
ATOM    861 1HB  ASN C  81       2.419  -6.644   9.476  1.00 20.00           H
ATOM    862 2HB  ASN C  81       0.986  -5.681   9.776  1.00 20.00           H
ATOM    863  CG  ASN C  81       2.836  -4.635  10.143  1.00 20.00           C
ATOM    864  OD1 ASN C  81       3.955  -4.610   9.656  1.00 20.00           O
ATOM    865  ND2 ASN C  81       2.247  -3.585  10.707  1.00 20.00           N
ATOM    866 1HD2 ASN C  81       1.327  -3.673  11.088  1.00 20.00           H
ATOM    867 2HD2 ASN C  81       2.724  -2.708  10.751  1.00 20.00           H
ATOM    868  HN  ASN C  81       3.757  -7.318  11.164  1.00 20.00           H
ATOM    869  N   ASN C  82      -0.464  -6.829  11.979  1.00 20.00           N
ATOM    870  CA  ASN C  82      -1.608  -7.616  12.406  1.00 20.00           C
ATOM    871  C   ASN C  82      -2.819  -7.256  11.543  1.00 20.00           C
ATOM    872  O   ASN C  82      -3.107  -6.080  11.331  1.00 20.00           O
ATOM    873  HA  ASN C  82      -1.303  -8.655  12.284  1.00 20.00           H
ATOM    874  CB  ASN C  82      -1.964  -7.324  13.865  1.00 20.00           C
ATOM    875 1HB  ASN C  82      -2.259  -6.280  13.969  1.00 20.00           H
ATOM    876 2HB  ASN C  82      -2.821  -7.928  14.162  1.00 20.00           H
ATOM    877  CG  ASN C  82      -0.780  -7.619  14.788  1.00 20.00           C
ATOM    878  OD1 ASN C  82      -0.611  -8.717  15.292  1.00 20.00           O
ATOM    879  ND2 ASN C  82       0.028  -6.580  14.980  1.00 20.00           N
ATOM    880 1HD2 ASN C  82      -0.167  -5.706  14.536  1.00 20.00           H
ATOM    881 2HD2 ASN C  82       0.832  -6.674  15.568  1.00 20.00           H
ATOM    882  HN  ASN C  82      -0.603  -5.839  11.992  1.00 20.00           H
ATOM    883  N   GLY C  83      -3.496  -8.292  11.069  1.00 20.00           N
ATOM    884  CA  GLY C  83      -4.911  -8.183  10.757  1.00 20.00           C
ATOM    885  C   GLY C  83      -5.764  -8.358  12.015  1.00 20.00           C
ATOM    886  O   GLY C  83      -5.233  -8.524  13.112  1.00 20.00           O
ATOM    887 1HA  GLY C  83      -5.114  -7.210  10.309  1.00 20.00           H
ATOM    888 2HA  GLY C  83      -5.184  -8.937  10.020  1.00 20.00           H
ATOM    889  HN  GLY C  83      -3.094  -9.192  10.897  1.00 20.00           H
ATOM    890  N   TYR C  84      -7.073  -8.316  11.814  1.00 20.00           N
ATOM    891  CA  TYR C  84      -8.004  -8.403  12.926  1.00 20.00           C
ATOM    892  C   TYR C  84      -9.301  -9.094  12.502  1.00 20.00           C
ATOM    893  O   TYR C  84      -9.631  -9.132  11.318  1.00 20.00           O
ATOM    894  HA  TYR C  84      -7.531  -8.987  13.716  1.00 20.00           H
ATOM    895  CB  TYR C  84      -8.317  -6.960  13.328  1.00 20.00           C
ATOM    896 1HB  TYR C  84      -8.862  -6.478  12.517  1.00 20.00           H
ATOM    897 2HB  TYR C  84      -8.978  -6.970  14.195  1.00 20.00           H
ATOM    898  CG  TYR C  84      -7.079  -6.124  13.659  1.00 20.00           C
ATOM    899  HD1 TYR C  84      -6.980  -5.235  11.711  1.00 20.00           H
ATOM    900  CD1 TYR C  84      -6.531  -5.294  12.702  1.00 20.00           C
ATOM    901  HD2 TYR C  84      -6.943  -6.856  15.670  1.00 20.00           H
ATOM    902  CD2 TYR C  84      -6.511  -6.200  14.915  1.00 20.00           C
ATOM    903  CE1 TYR C  84      -5.366  -4.508  13.014  1.00 20.00           C
ATOM    904  HE1 TYR C  84      -4.923  -3.848  12.267  1.00 20.00           H
ATOM    905  HE2 TYR C  84      -4.887  -5.464  16.213  1.00 20.00           H
ATOM    906  CE2 TYR C  84      -5.345  -5.413  15.226  1.00 20.00           C
ATOM    907  CZ  TYR C  84      -4.831  -4.606  14.260  1.00 20.00           C
ATOM    908  OH  TYR C  84      -3.730  -3.863  14.554  1.00 20.00           O
ATOM    909  HH  TYR C  84      -3.266  -3.590  13.712  1.00 20.00           H
ATOM    910  HN  TYR C  84      -7.498  -8.224  10.914  1.00 20.00           H
ATOM    911  N   ARG C  85     -10.003  -9.625  13.494  1.00 20.00           N
ATOM    912  CA  ARG C  85     -11.276 -10.279  13.243  1.00 20.00           C
ATOM    913  C   ARG C  85     -12.193 -10.141  14.460  1.00 20.00           C
ATOM    914  O   ARG C  85     -11.778 -10.406  15.587  1.00 20.00           O
ATOM    915  HA  ARG C  85     -11.691  -9.760  12.379  1.00 20.00           H
ATOM    916  CB  ARG C  85     -11.079 -11.763  12.927  1.00 20.00           C
ATOM    917 1HB  ARG C  85     -10.206 -11.890  12.288  1.00 20.00           H
ATOM    918 2HB  ARG C  85     -10.883 -12.312  13.848  1.00 20.00           H
ATOM    919  CG  ARG C  85     -12.314 -12.344  12.234  1.00 20.00           C
ATOM    920 1HG  ARG C  85     -13.172 -12.287  12.904  1.00 20.00           H
ATOM    921 2HG  ARG C  85     -12.556 -11.748  11.354  1.00 20.00           H
ATOM    922  CD  ARG C  85     -12.077 -13.799  11.822  1.00 20.00           C
ATOM    923 1HD  ARG C  85     -11.135 -13.883  11.281  1.00 20.00           H
ATOM    924 2HD  ARG C  85     -11.993 -14.427  12.708  1.00 20.00           H
ATOM    925  NE  ARG C  85     -13.192 -14.271  10.971  1.00 20.00           N
ATOM    926  HE  ARG C  85     -13.942 -13.637  10.786  1.00 20.00           H
ATOM    927  CZ  ARG C  85     -13.259 -15.497  10.433  1.00 20.00           C
ATOM    928  NH1 ARG C  85     -12.282 -16.388  10.647  1.00 20.00           N
ATOM    929 1HH1 ARG C  85     -11.495 -16.141  11.213  1.00 20.00           H
ATOM    930 2HH1 ARG C  85     -12.340 -17.300  10.242  1.00 20.00           H
ATOM    931  NH2 ARG C  85     -14.318 -15.817   9.677  1.00 20.00           N
ATOM    932 1HH2 ARG C  85     -14.384 -16.727   9.268  1.00 20.00           H
ATOM    933 2HH2 ARG C  85     -15.043 -15.146   9.522  1.00 20.00           H
ATOM    934  HN  ARG C  85      -9.716  -9.612  14.451  1.00 20.00           H
ATOM    935  N   GLU C  86     -13.422  -9.726  14.191  1.00 20.00           N
ATOM    936  CA  GLU C  86     -14.378  -9.478  15.257  1.00 20.00           C
ATOM    937  C   GLU C  86     -15.126 -10.766  15.609  1.00 20.00           C
ATOM    938  O   GLU C  86     -15.558 -11.500  14.722  1.00 20.00           O
ATOM    939  HA  GLU C  86     -13.783  -9.151  16.109  1.00 20.00           H
ATOM    940  CB  GLU C  86     -15.355  -8.366  14.869  1.00 20.00           C
ATOM    941 1HB  GLU C  86     -14.808  -7.438  14.705  1.00 20.00           H
ATOM    942 2HB  GLU C  86     -15.943  -8.678  14.006  1.00 20.00           H
ATOM    943  CG  GLU C  86     -16.353  -8.096  15.997  1.00 20.00           C
ATOM    944 1HG  GLU C  86     -17.022  -7.285  15.708  1.00 20.00           H
ATOM    945 2HG  GLU C  86     -16.972  -8.978  16.159  1.00 20.00           H
ATOM    946  CD  GLU C  86     -15.629  -7.729  17.294  1.00 20.00           C
ATOM    947  OE1 GLU C  86     -14.893  -6.719  17.267  1.00 20.00           O
ATOM    948  OE2 GLU C  86     -15.828  -8.467  18.283  1.00 20.00           O
ATOM    949  HN  GLU C  86     -13.767  -9.561  13.267  1.00 20.00           H
ATOM    950  N   CYS C  87     -15.255 -11.001  16.907  1.00 20.00           N
ATOM    951  CA  CYS C  87     -16.092 -12.085  17.391  1.00 20.00           C
ATOM    952  C   CYS C  87     -17.462 -11.508  17.754  1.00 20.00           C
ATOM    953  O   CYS C  87     -17.560 -10.605  18.583  1.00 20.00           O
ATOM    954  HA  CYS C  87     -16.178 -12.803  16.576  1.00 20.00           H
ATOM    955  CB  CYS C  87     -15.449 -12.813  18.573  1.00 20.00           C
ATOM    956 1HB  CYS C  87     -14.430 -13.105  18.319  1.00 20.00           H
ATOM    957 2HB  CYS C  87     -15.384 -12.144  19.431  1.00 20.00           H
ATOM    958  SG  CYS C  87     -16.433 -14.293  19.008  1.00 20.00           S
ATOM    959  HN  CYS C  87     -14.800 -10.467  17.620  1.00 20.00           H
ATOM    960  N   LEU C  88     -18.487 -12.053  17.115  1.00 20.00           N
ATOM    961  CA  LEU C  88     -19.809 -11.455  17.172  1.00 20.00           C
ATOM    962  C   LEU C  88     -20.451 -11.775  18.524  1.00 20.00           C
ATOM    963  O   LEU C  88     -19.950 -12.615  19.269  1.00 20.00           O
ATOM    964  HA  LEU C  88     -19.682 -10.375  17.097  1.00 20.00           H
ATOM    965  CB  LEU C  88     -20.650 -11.896  15.972  1.00 20.00           C
ATOM    966 1HB  LEU C  88     -20.778 -12.977  16.022  1.00 20.00           H
ATOM    967 2HB  LEU C  88     -21.641 -11.453  16.066  1.00 20.00           H
ATOM    968  HG  LEU C  88     -19.068 -11.913  14.533  1.00 20.00           H
ATOM    969  CG  LEU C  88     -20.090 -11.539  14.594  1.00 20.00           C
ATOM    970  CD1 LEU C  88     -20.889 -12.225  13.484  1.00 20.00           C
ATOM    971 1HD1 LEU C  88     -20.797 -13.307  13.584  1.00 20.00           H
ATOM    972 2HD1 LEU C  88     -21.939 -11.942  13.563  1.00 20.00           H
ATOM    973 3HD1 LEU C  88     -20.502 -11.916  12.513  1.00 20.00           H
ATOM    974  CD2 LEU C  88     -20.029 -10.023  14.403  1.00 20.00           C
ATOM    975 1HD2 LEU C  88     -20.997  -9.586  14.648  1.00 20.00           H
ATOM    976 2HD2 LEU C  88     -19.265  -9.605  15.058  1.00 20.00           H
ATOM    977 3HD2 LEU C  88     -19.781  -9.797  13.365  1.00 20.00           H
ATOM    978  HN  LEU C  88     -18.424 -12.887  16.566  1.00 20.00           H
ATOM    979  N   ALA C  89     -21.550 -11.087  18.799  1.00 20.00           N
ATOM    980  CA  ALA C  89     -22.159 -11.146  20.116  1.00 20.00           C
ATOM    981  C   ALA C  89     -22.727 -12.548  20.349  1.00 20.00           C
ATOM    982  O   ALA C  89     -22.663 -13.071  21.461  1.00 20.00           O
ATOM    983  HA  ALA C  89     -21.378 -10.953  20.852  1.00 20.00           H
ATOM    984  CB  ALA C  89     -23.228 -10.057  20.234  1.00 20.00           C
ATOM    985 1HB  ALA C  89     -22.771  -9.081  20.071  1.00 20.00           H
ATOM    986 2HB  ALA C  89     -24.002 -10.226  19.486  1.00 20.00           H
ATOM    987 3HB  ALA C  89     -23.671 -10.089  21.229  1.00 20.00           H
ATOM    988  HN  ALA C  89     -22.021 -10.500  18.141  1.00 20.00           H
ATOM    989  N   ASN C  90     -23.270 -13.116  19.282  1.00 20.00           N
ATOM    990  CA  ASN C  90     -23.971 -14.385  19.385  1.00 20.00           C
ATOM    991  C   ASN C  90     -22.959 -15.502  19.648  1.00 20.00           C
ATOM    992  O   ASN C  90     -23.312 -16.551  20.185  1.00 20.00           O
ATOM    993  HA  ASN C  90     -24.674 -14.257  20.208  1.00 20.00           H
ATOM    994  CB  ASN C  90     -24.710 -14.713  18.087  1.00 20.00           C
ATOM    995 1HB  ASN C  90     -25.435 -15.507  18.267  1.00 20.00           H
ATOM    996 2HB  ASN C  90     -25.271 -13.840  17.753  1.00 20.00           H
ATOM    997  CG  ASN C  90     -23.732 -15.146  16.993  1.00 20.00           C
ATOM    998  OD1 ASN C  90     -22.823 -14.425  16.616  1.00 20.00           O
ATOM    999  ND2 ASN C  90     -23.967 -16.362  16.507  1.00 20.00           N
ATOM   1000 1HD2 ASN C  90     -24.730 -16.902  16.861  1.00 20.00           H
ATOM   1001 2HD2 ASN C  90     -23.381 -16.735  15.788  1.00 20.00           H
ATOM   1002  HN  ASN C  90     -23.236 -12.726  18.362  1.00 20.00           H
ATOM   1003  N   GLY C  91     -21.720 -15.238  19.259  1.00 20.00           N
ATOM   1004  CA  GLY C  91     -20.644 -16.186  19.495  1.00 20.00           C
ATOM   1005  C   GLY C  91     -20.228 -16.878  18.196  1.00 20.00           C
ATOM   1006  O   GLY C  91     -20.305 -18.101  18.088  1.00 20.00           O
ATOM   1007 1HA  GLY C  91     -19.787 -15.668  19.926  1.00 20.00           H
ATOM   1008 2HA  GLY C  91     -20.964 -16.931  20.222  1.00 20.00           H
ATOM   1009  HN  GLY C  91     -21.448 -14.398  18.790  1.00 20.00           H
ATOM   1010  N   SER C  92     -19.796 -16.066  17.242  1.00 20.00           N
ATOM   1011  CA  SER C  92     -19.341 -16.588  15.964  1.00 20.00           C
ATOM   1012  C   SER C  92     -18.459 -15.555  15.261  1.00 20.00           C
ATOM   1013  O   SER C  92     -18.596 -14.355  15.493  1.00 20.00           O
ATOM   1014  HA  SER C  92     -18.766 -17.482  16.206  1.00 20.00           H
ATOM   1015  CB  SER C  92     -20.525 -16.970  15.073  1.00 20.00           C
ATOM   1016 1HB  SER C  92     -20.160 -17.503  14.195  1.00 20.00           H
ATOM   1017 2HB  SER C  92     -21.179 -17.654  15.612  1.00 20.00           H
ATOM   1018  HG  SER C  92     -21.549 -15.293  15.456  1.00 20.00           H
ATOM   1019  OG  SER C  92     -21.271 -15.828  14.658  1.00 20.00           O
ATOM   1020  HN  SER C  92     -19.753 -15.071  17.331  1.00 20.00           H
ATOM   1021  N   TRP C  93     -17.572 -16.058  14.416  1.00 20.00           N
ATOM   1022  CA  TRP C  93     -16.601 -15.204  13.752  1.00 20.00           C
ATOM   1023  C   TRP C  93     -17.352 -14.321  12.754  1.00 20.00           C
ATOM   1024  O   TRP C  93     -18.341 -14.751  12.161  1.00 20.00           O
ATOM   1025  HA  TRP C  93     -16.127 -14.585  14.514  1.00 20.00           H
ATOM   1026  CB  TRP C  93     -15.494 -16.036  13.100  1.00 20.00           C
ATOM   1027 1HB  TRP C  93     -15.948 -16.753  12.416  1.00 20.00           H
ATOM   1028 2HB  TRP C  93     -14.865 -15.378  12.501  1.00 20.00           H
ATOM   1029  CG  TRP C  93     -14.613 -16.791  14.098  1.00 20.00           C
ATOM   1030  HD1 TRP C  93     -15.143 -18.849  13.764  1.00 20.00           H
ATOM   1031  CD1 TRP C  93     -14.549 -18.113  14.306  1.00 20.00           C
ATOM   1032  CD2 TRP C  93     -13.668 -16.210  15.021  1.00 20.00           C
ATOM   1033  NE1 TRP C  93     -13.635 -18.426  15.291  1.00 20.00           N
ATOM   1034  HE1 TRP C  93     -13.411 -19.343  15.621  1.00 20.00           H
ATOM   1035  CE2 TRP C  93     -13.082 -17.232  15.740  1.00 20.00           C
ATOM   1036  HE3 TRP C  93     -13.767 -14.041  14.687  1.00 20.00           H
ATOM   1037  CE3 TRP C  93     -13.319 -14.866  15.241  1.00 20.00           C
ATOM   1038  CZ2 TRP C  93     -12.113 -17.017  16.727  1.00 20.00           C
ATOM   1039  HZ2 TRP C  93     -11.665 -17.842  17.281  1.00 20.00           H
ATOM   1040  CZ3 TRP C  93     -12.349 -14.668  16.231  1.00 20.00           C
ATOM   1041  HZ3 TRP C  93     -12.042 -13.644  16.442  1.00 20.00           H
ATOM   1042  CH2 TRP C  93     -11.750 -15.686  16.963  1.00 20.00           C
ATOM   1043  HH2 TRP C  93     -11.001 -15.449  17.719  1.00 20.00           H
ATOM   1044  HN  TRP C  93     -17.510 -17.029  14.182  1.00 20.00           H
ATOM   1045  N   ALA C  94     -16.855 -13.103  12.598  1.00 20.00           N
ATOM   1046  CA  ALA C  94     -17.280 -12.256  11.497  1.00 20.00           C
ATOM   1047  C   ALA C  94     -16.833 -12.883  10.175  1.00 20.00           C
ATOM   1048  O   ALA C  94     -15.705 -13.360  10.060  1.00 20.00           O
ATOM   1049  HA  ALA C  94     -18.369 -12.208  11.517  1.00 20.00           H
ATOM   1050  CB  ALA C  94     -16.720 -10.846  11.692  1.00 20.00           C
ATOM   1051 1HB  ALA C  94     -17.098 -10.431  12.627  1.00 20.00           H
ATOM   1052 2HB  ALA C  94     -15.632 -10.888  11.727  1.00 20.00           H
ATOM   1053 3HB  ALA C  94     -17.032 -10.213  10.861  1.00 20.00           H
ATOM   1054  HN  ALA C  94     -16.174 -12.695  13.207  1.00 20.00           H
ATOM   1055  N   ALA C  95     -17.741 -12.862   9.210  1.00 20.00           N
ATOM   1056  CA  ALA C  95     -17.436 -13.373   7.884  1.00 20.00           C
ATOM   1057  C   ALA C  95     -16.289 -12.561   7.280  1.00 20.00           C
ATOM   1058  O   ALA C  95     -15.369 -13.123   6.688  1.00 20.00           O
ATOM   1059  HA  ALA C  95     -17.117 -14.410   7.994  1.00 20.00           H
ATOM   1060  CB  ALA C  95     -18.697 -13.333   7.019  1.00 20.00           C
ATOM   1061 1HB  ALA C  95     -19.472 -13.947   7.478  1.00 20.00           H
ATOM   1062 2HB  ALA C  95     -19.049 -12.305   6.937  1.00 20.00           H
ATOM   1063 3HB  ALA C  95     -18.469 -13.720   6.026  1.00 20.00           H
ATOM   1064  HN  ALA C  95     -18.668 -12.505   9.322  1.00 20.00           H
ATOM   1065  N   ARG C  96     -16.381 -11.250   7.451  1.00 20.00           N
ATOM   1066  CA  ARG C  96     -15.346 -10.357   6.958  1.00 20.00           C
ATOM   1067  C   ARG C  96     -14.127 -10.395   7.882  1.00 20.00           C
ATOM   1068  O   ARG C  96     -14.248 -10.161   9.084  1.00 20.00           O
ATOM   1069  HA  ARG C  96     -15.098 -10.737   5.967  1.00 20.00           H
ATOM   1070  CB  ARG C  96     -15.860  -8.919   6.861  1.00 20.00           C
ATOM   1071 1HB  ARG C  96     -16.950  -8.918   6.861  1.00 20.00           H
ATOM   1072 2HB  ARG C  96     -15.540  -8.355   7.737  1.00 20.00           H
ATOM   1073  CG  ARG C  96     -15.343  -8.236   5.593  1.00 20.00           C
ATOM   1074 1HG  ARG C  96     -15.215  -8.977   4.803  1.00 20.00           H
ATOM   1075 2HG  ARG C  96     -16.080  -7.516   5.237  1.00 20.00           H
ATOM   1076  CD  ARG C  96     -14.013  -7.527   5.854  1.00 20.00           C
ATOM   1077 1HD  ARG C  96     -14.187  -6.602   6.404  1.00 20.00           H
ATOM   1078 2HD  ARG C  96     -13.374  -8.153   6.477  1.00 20.00           H
ATOM   1079  NE  ARG C  96     -13.336  -7.232   4.572  1.00 20.00           N
ATOM   1080  HE  ARG C  96     -13.720  -7.627   3.737  1.00 20.00           H
ATOM   1081  CZ  ARG C  96     -12.240  -6.470   4.459  1.00 20.00           C
ATOM   1082  NH1 ARG C  96     -11.682  -5.915   5.544  1.00 20.00           N
ATOM   1083 1HH1 ARG C  96     -12.084  -6.069   6.447  1.00 20.00           H
ATOM   1084 2HH1 ARG C  96     -10.864  -5.347   5.452  1.00 20.00           H
ATOM   1085  NH2 ARG C  96     -11.709  -6.270   3.245  1.00 20.00           N
ATOM   1086 1HH2 ARG C  96     -10.892  -5.703   3.144  1.00 20.00           H
ATOM   1087 2HH2 ARG C  96     -12.132  -6.687   2.440  1.00 20.00           H
ATOM   1088  HN  ARG C  96     -17.143 -10.798   7.915  1.00 20.00           H
ATOM   1089  N   VAL C  97     -12.981 -10.691   7.287  1.00 20.00           N
ATOM   1090  CA  VAL C  97     -11.727 -10.656   8.018  1.00 20.00           C
ATOM   1091  C   VAL C  97     -10.895  -9.464   7.540  1.00 20.00           C
ATOM   1092  O   VAL C  97     -10.744  -9.251   6.338  1.00 20.00           O
ATOM   1093  HA  VAL C  97     -11.965 -10.516   9.073  1.00 20.00           H
ATOM   1094  HB  VAL C  97     -10.562 -12.027   6.871  1.00 20.00           H
ATOM   1095  CB  VAL C  97     -10.996 -11.992   7.870  1.00 20.00           C
ATOM   1096  CG1 VAL C  97      -9.856 -12.109   8.883  1.00 20.00           C
ATOM   1097 1HG1 VAL C  97      -9.148 -11.294   8.729  1.00 20.00           H
ATOM   1098 2HG1 VAL C  97     -10.260 -12.053   9.893  1.00 20.00           H
ATOM   1099 3HG1 VAL C  97      -9.346 -13.063   8.747  1.00 20.00           H
ATOM   1100  CG2 VAL C  97     -11.969 -13.166   8.001  1.00 20.00           C
ATOM   1101 1HG2 VAL C  97     -12.631 -12.996   8.851  1.00 20.00           H
ATOM   1102 2HG2 VAL C  97     -12.562 -13.250   7.090  1.00 20.00           H
ATOM   1103 3HG2 VAL C  97     -11.408 -14.087   8.156  1.00 20.00           H
ATOM   1104  HN  VAL C  97     -12.902 -10.951   6.324  1.00 20.00           H
ATOM   1105  N   ASN C  98     -10.379  -8.717   8.505  1.00 20.00           N
ATOM   1106  CA  ASN C  98      -9.725  -7.455   8.206  1.00 20.00           C
ATOM   1107  C   ASN C  98      -8.212  -7.674   8.133  1.00 20.00           C
ATOM   1108  O   ASN C  98      -7.634  -8.329   8.999  1.00 20.00           O
ATOM   1109  HA  ASN C  98     -10.146  -7.132   7.254  1.00 20.00           H
ATOM   1110  CB  ASN C  98     -10.000  -6.420   9.299  1.00 20.00           C
ATOM   1111 1HB  ASN C  98     -11.058  -6.435   9.561  1.00 20.00           H
ATOM   1112 2HB  ASN C  98      -9.445  -6.680  10.200  1.00 20.00           H
ATOM   1113  CG  ASN C  98      -9.604  -5.016   8.836  1.00 20.00           C
ATOM   1114  OD1 ASN C  98     -10.393  -4.274   8.275  1.00 20.00           O
ATOM   1115  ND2 ASN C  98      -8.341  -4.695   9.103  1.00 20.00           N
ATOM   1116 1HD2 ASN C  98      -7.745  -5.351   9.566  1.00 20.00           H
ATOM   1117 2HD2 ASN C  98      -7.987  -3.798   8.839  1.00 20.00           H
ATOM   1118  HN  ASN C  98     -10.402  -8.962   9.474  1.00 20.00           H
ATOM   1119  N   TYR C  99      -7.615  -7.113   7.092  1.00 20.00           N
ATOM   1120  CA  TYR C  99      -6.166  -7.063   6.998  1.00 20.00           C
ATOM   1121  C   TYR C  99      -5.700  -5.725   6.419  1.00 20.00           C
ATOM   1122  O   TYR C  99      -5.411  -5.628   5.228  1.00 20.00           O
ATOM   1123  HA  TYR C  99      -5.760  -7.176   8.003  1.00 20.00           H
ATOM   1124  CB  TYR C  99      -5.766  -8.187   6.040  1.00 20.00           C
ATOM   1125 1HB  TYR C  99      -6.410  -8.148   5.162  1.00 20.00           H
ATOM   1126 2HB  TYR C  99      -4.747  -8.011   5.695  1.00 20.00           H
ATOM   1127  CG  TYR C  99      -5.847  -9.586   6.654  1.00 20.00           C
ATOM   1128  HD1 TYR C  99      -7.732 -10.037   5.737  1.00 20.00           H
ATOM   1129  CD1 TYR C  99      -6.932 -10.395   6.386  1.00 20.00           C
ATOM   1130  HD2 TYR C  99      -3.977  -9.399   7.687  1.00 20.00           H
ATOM   1131  CD2 TYR C  99      -4.834 -10.039   7.475  1.00 20.00           C
ATOM   1132  CE1 TYR C  99      -7.008 -11.712   6.964  1.00 20.00           C
ATOM   1133  HE1 TYR C  99      -7.860 -12.361   6.761  1.00 20.00           H
ATOM   1134  HE2 TYR C  99      -4.118 -11.725   8.703  1.00 20.00           H
ATOM   1135  CE2 TYR C  99      -4.910 -11.355   8.053  1.00 20.00           C
ATOM   1136  CZ  TYR C  99      -5.994 -12.127   7.769  1.00 20.00           C
ATOM   1137  OH  TYR C  99      -6.066 -13.371   8.314  1.00 20.00           O
ATOM   1138  HH  TYR C  99      -6.984 -13.746   8.190  1.00 20.00           H
ATOM   1139  HN  TYR C  99      -8.103  -6.699   6.323  1.00 20.00           H
ATOM   1140  N   SER C 100      -5.642  -4.728   7.289  1.00 20.00           N
ATOM   1141  CA  SER C 100      -5.313  -3.379   6.861  1.00 20.00           C
ATOM   1142  C   SER C 100      -3.801  -3.248   6.663  1.00 20.00           C
ATOM   1143  O   SER C 100      -3.349  -2.652   5.686  1.00 20.00           O
ATOM   1144  HA  SER C 100      -5.836  -3.241   5.915  1.00 20.00           H
ATOM   1145  CB  SER C 100      -5.807  -2.344   7.873  1.00 20.00           C
ATOM   1146 1HB  SER C 100      -5.272  -2.472   8.814  1.00 20.00           H
ATOM   1147 2HB  SER C 100      -5.577  -1.342   7.510  1.00 20.00           H
ATOM   1148  HG  SER C 100      -7.566  -1.585   8.453  1.00 20.00           H
ATOM   1149  OG  SER C 100      -7.209  -2.452   8.106  1.00 20.00           O
ATOM   1150  HN  SER C 100      -5.815  -4.830   8.269  1.00 20.00           H
ATOM   1151  N   GLU C 101      -3.062  -3.813   7.606  1.00 20.00           N
ATOM   1152  CA  GLU C 101      -1.632  -3.567   7.683  1.00 20.00           C
ATOM   1153  C   GLU C 101      -0.896  -4.375   6.612  1.00 20.00           C
ATOM   1154  O   GLU C 101      -0.008  -3.854   5.938  1.00 20.00           O
ATOM   1155  HA  GLU C 101      -1.510  -2.501   7.492  1.00 20.00           H
ATOM   1156  CB  GLU C 101      -1.094  -3.890   9.079  1.00 20.00           C
ATOM   1157 1HB  GLU C 101      -1.366  -4.911   9.350  1.00 20.00           H
ATOM   1158 2HB  GLU C 101      -0.020  -3.708   9.110  1.00 20.00           H
ATOM   1159  CG  GLU C 101      -1.718  -2.973  10.133  1.00 20.00           C
ATOM   1160 1HG  GLU C 101      -1.375  -1.950   9.979  1.00 20.00           H
ATOM   1161 2HG  GLU C 101      -2.802  -2.966  10.017  1.00 20.00           H
ATOM   1162  CD  GLU C 101      -1.353  -3.433  11.545  1.00 20.00           C
ATOM   1163  OE1 GLU C 101      -2.150  -3.138  12.462  1.00 20.00           O
ATOM   1164  OE2 GLU C 101      -0.285  -4.069  11.677  1.00 20.00           O
ATOM   1165  HN  GLU C 101      -3.423  -4.428   8.307  1.00 20.00           H
ATOM   1166  N   CYS C 102      -1.292  -5.633   6.489  1.00 20.00           N
ATOM   1167  CA  CYS C 102      -0.543  -6.577   5.677  1.00 20.00           C
ATOM   1168  C   CYS C 102      -0.702  -6.179   4.208  1.00 20.00           C
ATOM   1169  O   CYS C 102      -1.721  -5.609   3.822  1.00 20.00           O
ATOM   1170  HA  CYS C 102       0.499  -6.500   5.988  1.00 20.00           H
ATOM   1171  CB  CYS C 102      -0.989  -8.019   5.929  1.00 20.00           C
ATOM   1172 1HB  CYS C 102      -2.051  -8.124   5.707  1.00 20.00           H
ATOM   1173 2HB  CYS C 102      -0.455  -8.695   5.261  1.00 20.00           H
ATOM   1174  SG  CYS C 102      -0.667  -8.478   7.671  1.00 20.00           S
ATOM   1175  HN  CYS C 102      -2.106  -6.009   6.931  1.00 20.00           H
ATOM   1176  N   GLN C 103       0.322  -6.495   3.428  1.00 20.00           N
ATOM   1177  CA  GLN C 103       0.320  -6.155   2.016  1.00 20.00           C
ATOM   1178  C   GLN C 103       0.282  -4.636   1.836  1.00 20.00           C
ATOM   1179  O   GLN C 103      -0.744  -4.004   2.079  1.00 20.00           O
ATOM   1180  HA  GLN C 103       1.255  -6.551   1.621  1.00 20.00           H
ATOM   1181  CB  GLN C 103      -0.852  -6.822   1.293  1.00 20.00           C
ATOM   1182 1HB  GLN C 103      -0.805  -7.901   1.436  1.00 20.00           H
ATOM   1183 2HB  GLN C 103      -1.793  -6.483   1.728  1.00 20.00           H
ATOM   1184  CG  GLN C 103      -0.830  -6.498  -0.202  1.00 20.00           C
ATOM   1185 1HG  GLN C 103      -1.595  -7.080  -0.715  1.00 20.00           H
ATOM   1186 2HG  GLN C 103      -1.074  -5.447  -0.354  1.00 20.00           H
ATOM   1187  CD  GLN C 103       0.542  -6.802  -0.809  1.00 20.00           C
ATOM   1188  OE1 GLN C 103       1.359  -5.924  -1.031  1.00 20.00           O
ATOM   1189  NE2 GLN C 103       0.747  -8.091  -1.062  1.00 20.00           N
ATOM   1190 1HE2 GLN C 103       0.034  -8.761  -0.856  1.00 20.00           H
ATOM   1191 2HE2 GLN C 103       1.615  -8.390  -1.460  1.00 20.00           H
ATOM   1192  HN  GLN C 103       1.140  -6.974   3.746  1.00 20.00           H
ATOM   1193  N   GLU C 104       1.415  -4.094   1.411  1.00 20.00           N
ATOM   1194  CA  GLU C 104       1.556  -2.653   1.292  1.00 20.00           C
ATOM   1195  C   GLU C 104       0.855  -2.154   0.027  1.00 20.00           C
ATOM   1196  O   GLU C 104       0.307  -1.053   0.011  1.00 20.00           O
ATOM   1197  HA  GLU C 104       1.067  -2.240   2.174  1.00 20.00           H
ATOM   1198  CB  GLU C 104       3.031  -2.244   1.300  1.00 20.00           C
ATOM   1199 1HB  GLU C 104       3.572  -2.810   0.542  1.00 20.00           H
ATOM   1200 2HB  GLU C 104       3.113  -1.165   1.173  1.00 20.00           H
ATOM   1201  CG  GLU C 104       3.684  -2.571   2.644  1.00 20.00           C
ATOM   1202 1HG  GLU C 104       3.158  -2.050   3.444  1.00 20.00           H
ATOM   1203 2HG  GLU C 104       3.593  -3.639   2.846  1.00 20.00           H
ATOM   1204  CD  GLU C 104       5.160  -2.169   2.649  1.00 20.00           C
ATOM   1205  OE1 GLU C 104       5.985  -3.034   2.283  1.00 20.00           O
ATOM   1206  OE2 GLU C 104       5.430  -1.006   3.019  1.00 20.00           O
ATOM   1207  HN  GLU C 104       2.224  -4.621   1.152  1.00 20.00           H
ATOM   1208  N   ILE C 105       0.896  -2.988  -1.002  1.00 20.00           N
ATOM   1209  CA  ILE C 105       0.344  -2.611  -2.292  1.00 20.00           C
ATOM   1210  C   ILE C 105      -1.178  -2.764  -2.255  1.00 20.00           C
ATOM   1211  O   ILE C 105      -1.693  -3.881  -2.226  1.00 20.00           O
ATOM   1212  HA  ILE C 105       0.581  -1.560  -2.455  1.00 20.00           H
ATOM   1213  HB  ILE C 105       0.893  -4.468  -3.200  1.00 20.00           H
ATOM   1214  CB  ILE C 105       1.015  -3.406  -3.414  1.00 20.00           C
ATOM   1215  CG1 ILE C 105       2.517  -3.124  -3.463  1.00 20.00           C
ATOM   1216 1HG1 ILE C 105       2.702  -2.217  -4.038  1.00 20.00           H
ATOM   1217 2HG1 ILE C 105       2.890  -2.944  -2.455  1.00 20.00           H
ATOM   1218  CG2 ILE C 105       0.336  -3.136  -4.759  1.00 20.00           C
ATOM   1219 1HG2 ILE C 105      -0.678  -3.534  -4.740  1.00 20.00           H
ATOM   1220 2HG2 ILE C 105       0.302  -2.062  -4.939  1.00 20.00           H
ATOM   1221 3HG2 ILE C 105       0.902  -3.620  -5.555  1.00 20.00           H
ATOM   1222  CD1 ILE C 105       3.275  -4.296  -4.091  1.00 20.00           C
ATOM   1223 1HD1 ILE C 105       4.343  -4.079  -4.092  1.00 20.00           H
ATOM   1224 2HD1 ILE C 105       3.088  -5.201  -3.513  1.00 20.00           H
ATOM   1225 3HD1 ILE C 105       2.933  -4.442  -5.116  1.00 20.00           H
ATOM   1226  HN  ILE C 105       1.295  -3.904  -0.964  1.00 20.00           H
ATOM   1227  N   LEU C 106      -1.856  -1.625  -2.257  1.00 20.00           N
ATOM   1228  CA  LEU C 106      -3.308  -1.619  -2.225  1.00 20.00           C
ATOM   1229  C   LEU C 106      -3.843  -1.189  -3.592  1.00 20.00           C
ATOM   1230  O   LEU C 106      -4.540  -0.182  -3.702  1.00 20.00           O
ATOM   1231  HA  LEU C 106      -3.635  -2.640  -2.031  1.00 20.00           H
ATOM   1232  CB  LEU C 106      -3.814  -0.755  -1.068  1.00 20.00           C
ATOM   1233 1HB  LEU C 106      -3.595   0.288  -1.297  1.00 20.00           H
ATOM   1234 2HB  LEU C 106      -4.899  -0.849  -1.017  1.00 20.00           H
ATOM   1235  HG  LEU C 106      -2.150  -1.047   0.243  1.00 20.00           H
ATOM   1236  CG  LEU C 106      -3.237  -1.077   0.312  1.00 20.00           C
ATOM   1237  CD1 LEU C 106      -3.654  -0.023   1.340  1.00 20.00           C
ATOM   1238 1HD1 LEU C 106      -3.297   0.956   1.022  1.00 20.00           H
ATOM   1239 2HD1 LEU C 106      -4.741  -0.005   1.421  1.00 20.00           H
ATOM   1240 3HD1 LEU C 106      -3.222  -0.271   2.310  1.00 20.00           H
ATOM   1241  CD2 LEU C 106      -3.623  -2.491   0.751  1.00 20.00           C
ATOM   1242 1HD2 LEU C 106      -3.301  -2.652   1.780  1.00 20.00           H
ATOM   1243 2HD2 LEU C 106      -4.704  -2.609   0.686  1.00 20.00           H
ATOM   1244 3HD2 LEU C 106      -3.138  -3.218   0.100  1.00 20.00           H
ATOM   1245  HN  LEU C 106      -1.429  -0.721  -2.281  1.00 20.00           H
ATOM   1246  N   ASN C 107      -3.496  -1.975  -4.601  1.00 20.00           N
ATOM   1247  CA  ASN C 107      -3.825  -1.623  -5.972  1.00 20.00           C
ATOM   1248  C   ASN C 107      -3.996  -2.901  -6.795  1.00 20.00           C
ATOM   1249  O   ASN C 107      -3.232  -3.852  -6.638  1.00 20.00           O
ATOM   1250  HA  ASN C 107      -4.746  -1.043  -5.905  1.00 20.00           H
ATOM   1251  CB  ASN C 107      -2.709  -0.795  -6.611  1.00 20.00           C
ATOM   1252 1HB  ASN C 107      -1.784  -1.371  -6.621  1.00 20.00           H
ATOM   1253 2HB  ASN C 107      -2.961  -0.578  -7.649  1.00 20.00           H
ATOM   1254  CG  ASN C 107      -2.492   0.515  -5.850  1.00 20.00           C
ATOM   1255  OD1 ASN C 107      -1.592   0.649  -5.037  1.00 20.00           O
ATOM   1256  ND2 ASN C 107      -3.366   1.469  -6.156  1.00 20.00           N
ATOM   1257 1HD2 ASN C 107      -4.082   1.294  -6.832  1.00 20.00           H
ATOM   1258 2HD2 ASN C 107      -3.307   2.363  -5.711  1.00 20.00           H
ATOM   1259  HN  ASN C 107      -2.999  -2.837  -4.494  1.00 20.00           H
ATOM   1260  N   GLU C 108      -5.004  -2.882  -7.656  1.00 20.00           N
ATOM   1261  CA  GLU C 108      -5.222  -3.984  -8.577  1.00 20.00           C
ATOM   1262  C   GLU C 108      -5.369  -3.460 -10.007  1.00 20.00           C
ATOM   1263  O   GLU C 108      -6.432  -3.586 -10.612  1.00 20.00           O
ATOM   1264  HA  GLU C 108      -4.330  -4.606  -8.501  1.00 20.00           H
ATOM   1265  CB  GLU C 108      -6.444  -4.808  -8.167  1.00 20.00           C
ATOM   1266 1HB  GLU C 108      -7.335  -4.180  -8.190  1.00 20.00           H
ATOM   1267 2HB  GLU C 108      -6.523  -5.690  -8.803  1.00 20.00           H
ATOM   1268  CG  GLU C 108      -6.303  -5.322  -6.733  1.00 20.00           C
ATOM   1269 1HG  GLU C 108      -6.772  -6.302  -6.646  1.00 20.00           H
ATOM   1270 2HG  GLU C 108      -5.248  -5.450  -6.491  1.00 20.00           H
ATOM   1271  CD  GLU C 108      -6.947  -4.354  -5.738  1.00 20.00           C
ATOM   1272  OE1 GLU C 108      -6.198  -3.846  -4.875  1.00 20.00           O
ATOM   1273  OE2 GLU C 108      -8.173  -4.144  -5.862  1.00 20.00           O
ATOM   1274  HN  GLU C 108      -5.663  -2.133  -7.729  1.00 20.00           H
ATOM   1275  N   GLU C 109      -4.285  -2.882 -10.505  1.00 20.00           N
ATOM   1276  CA  GLU C 109      -4.291  -2.305 -11.839  1.00 20.00           C
ATOM   1277  C   GLU C 109      -3.013  -2.687 -12.588  1.00 20.00           C
ATOM   1278  O   GLU C 109      -1.977  -2.930 -11.971  1.00 20.00           O
ATOM   1279  HA  GLU C 109      -5.157  -2.740 -12.339  1.00 20.00           H
ATOM   1280  CB  GLU C 109      -4.459  -0.786 -11.778  1.00 20.00           C
ATOM   1281 1HB  GLU C 109      -3.723  -0.362 -11.095  1.00 20.00           H
ATOM   1282 2HB  GLU C 109      -4.402  -0.369 -12.784  1.00 20.00           H
ATOM   1283  CG  GLU C 109      -5.837  -0.407 -11.232  1.00 20.00           C
ATOM   1284 1HG  GLU C 109      -6.611  -0.928 -11.795  1.00 20.00           H
ATOM   1285 2HG  GLU C 109      -5.923  -0.733 -10.195  1.00 20.00           H
ATOM   1286  CD  GLU C 109      -6.065   1.103 -11.318  1.00 20.00           C
ATOM   1287  OE1 GLU C 109      -5.920   1.760 -10.264  1.00 20.00           O
ATOM   1288  OE2 GLU C 109      -6.380   1.567 -12.435  1.00 20.00           O
ATOM   1289  HN  GLU C 109      -3.417  -2.806 -10.016  1.00 20.00           H
ATOM   1290  N   LYS C 110      -3.128  -2.726 -13.907  1.00 20.00           N
ATOM   1291  CA  LYS C 110      -1.986  -3.045 -14.748  1.00 20.00           C
ATOM   1292  C   LYS C 110      -1.821  -1.955 -15.810  1.00 20.00           C
ATOM   1293  O   LYS C 110      -1.020  -1.037 -15.643  1.00 20.00           O
ATOM   1294  HA  LYS C 110      -1.101  -3.044 -14.112  1.00 20.00           H
ATOM   1295  CB  LYS C 110      -2.125  -4.453 -15.329  1.00 20.00           C
ATOM   1296 1HB  LYS C 110      -3.104  -4.564 -15.796  1.00 20.00           H
ATOM   1297 2HB  LYS C 110      -1.381  -4.603 -16.112  1.00 20.00           H
ATOM   1298  CG  LYS C 110      -1.949  -5.515 -14.241  1.00 20.00           C
ATOM   1299 1HG  LYS C 110      -2.629  -5.309 -13.414  1.00 20.00           H
ATOM   1300 2HG  LYS C 110      -2.217  -6.494 -14.638  1.00 20.00           H
ATOM   1301  CD  LYS C 110      -0.508  -5.542 -13.730  1.00 20.00           C
ATOM   1302 1HD  LYS C 110       0.181  -5.400 -14.563  1.00 20.00           H
ATOM   1303 2HD  LYS C 110      -0.347  -4.714 -13.039  1.00 20.00           H
ATOM   1304  CE  LYS C 110      -0.200  -6.866 -13.027  1.00 20.00           C
ATOM   1305 1HE  LYS C 110      -0.997  -7.104 -12.323  1.00 20.00           H
ATOM   1306 2HE  LYS C 110      -0.168  -7.673 -13.758  1.00 20.00           H
ATOM   1307  NZ  LYS C 110       1.093  -6.785 -12.312  1.00 20.00           N
ATOM   1308 1HZ  LYS C 110       0.991  -6.193 -11.495  1.00 20.00           H
ATOM   1309 2HZ  LYS C 110       1.379  -7.714 -12.023  1.00 20.00           H
ATOM   1310 3HZ  LYS C 110       1.796  -6.391 -12.928  1.00 20.00           H
ATOM   1311  HN  LYS C 110      -3.979  -2.546 -14.400  1.00 20.00           H
ATOM   1312  N   LYS C 111      -2.592  -2.093 -16.879  1.00 20.00           N
ATOM   1313  CA  LYS C 111      -2.422  -1.237 -18.040  1.00 20.00           C
ATOM   1314  C   LYS C 111      -0.946  -1.218 -18.443  1.00 20.00           C
ATOM   1315  O   LYS C 111      -0.337  -0.154 -18.532  1.00 20.00           O
ATOM   1316  HA  LYS C 111      -2.997  -1.674 -18.856  1.00 20.00           H
ATOM   1317  CB  LYS C 111      -3.003   0.153 -17.771  1.00 20.00           C
ATOM   1318 1HB  LYS C 111      -2.427   0.648 -16.990  1.00 20.00           H
ATOM   1319 2HB  LYS C 111      -2.918   0.767 -18.667  1.00 20.00           H
ATOM   1320  CG  LYS C 111      -4.471   0.061 -17.348  1.00 20.00           C
ATOM   1321 1HG  LYS C 111      -5.073   0.730 -17.963  1.00 20.00           H
ATOM   1322 2HG  LYS C 111      -4.840  -0.950 -17.521  1.00 20.00           H
ATOM   1323  CD  LYS C 111      -4.640   0.426 -15.872  1.00 20.00           C
ATOM   1324 1HD  LYS C 111      -5.584   0.028 -15.501  1.00 20.00           H
ATOM   1325 2HD  LYS C 111      -3.846  -0.037 -15.285  1.00 20.00           H
ATOM   1326  CE  LYS C 111      -4.607   1.943 -15.675  1.00 20.00           C
ATOM   1327 1HE  LYS C 111      -3.709   2.356 -16.134  1.00 20.00           H
ATOM   1328 2HE  LYS C 111      -5.461   2.399 -16.177  1.00 20.00           H
ATOM   1329  NZ  LYS C 111      -4.634   2.280 -14.234  1.00 20.00           N
ATOM   1330 1HZ  LYS C 111      -3.820   1.882 -13.779  1.00 20.00           H
ATOM   1331 2HZ  LYS C 111      -4.626   3.287 -14.122  1.00 20.00           H
ATOM   1332 3HZ  LYS C 111      -5.475   1.900 -13.814  1.00 20.00           H
ATOM   1333  HN  LYS C 111      -3.321  -2.773 -16.958  1.00 20.00           H
ATOM   1334  N   SER C 112      -0.415  -2.409 -18.676  1.00 20.00           N
ATOM   1335  CA  SER C 112       1.017  -2.565 -18.871  1.00 20.00           C
ATOM   1336  C   SER C 112       1.333  -3.996 -19.309  1.00 20.00           C
ATOM   1337  O   SER C 112       1.930  -4.209 -20.363  1.00 20.00           O
ATOM   1338  HA  SER C 112       1.280  -1.857 -19.657  1.00 20.00           H
ATOM   1339  CB  SER C 112       1.787  -2.218 -17.595  1.00 20.00           C
ATOM   1340 1HB  SER C 112       1.766  -1.139 -17.441  1.00 20.00           H
ATOM   1341 2HB  SER C 112       1.291  -2.672 -16.737  1.00 20.00           H
ATOM   1342  HG  SER C 112       3.241  -3.516 -17.139  1.00 20.00           H
ATOM   1343  OG  SER C 112       3.140  -2.662 -17.651  1.00 20.00           O
ATOM   1344  HN  SER C 112      -0.943  -3.256 -18.732  1.00 20.00           H
ATOM   1345  N   LYS C 113       0.918  -4.941 -18.478  1.00 20.00           N
ATOM   1346  CA  LYS C 113       1.158  -6.346 -18.761  1.00 20.00           C
ATOM   1347  C   LYS C 113       0.527  -6.705 -20.108  1.00 20.00           C
ATOM   1348  O   LYS C 113       1.106  -7.460 -20.887  1.00 20.00           O
ATOM   1349  HA  LYS C 113       2.236  -6.484 -18.838  1.00 20.00           H
ATOM   1350  CB  LYS C 113       0.671  -7.217 -17.602  1.00 20.00           C
ATOM   1351 1HB  LYS C 113       0.981  -6.776 -16.654  1.00 20.00           H
ATOM   1352 2HB  LYS C 113      -0.418  -7.247 -17.597  1.00 20.00           H
ATOM   1353  CG  LYS C 113       1.226  -8.639 -17.714  1.00 20.00           C
ATOM   1354 1HG  LYS C 113       0.926  -9.076 -18.666  1.00 20.00           H
ATOM   1355 2HG  LYS C 113       2.315  -8.609 -17.705  1.00 20.00           H
ATOM   1356  CD  LYS C 113       0.725  -9.515 -16.564  1.00 20.00           C
ATOM   1357 1HD  LYS C 113       0.857  -8.990 -15.618  1.00 20.00           H
ATOM   1358 2HD  LYS C 113      -0.343  -9.698 -16.680  1.00 20.00           H
ATOM   1359  CE  LYS C 113       1.476 -10.847 -16.523  1.00 20.00           C
ATOM   1360 1HE  LYS C 113       1.293 -11.403 -17.443  1.00 20.00           H
ATOM   1361 2HE  LYS C 113       2.549 -10.666 -16.468  1.00 20.00           H
ATOM   1362  NZ  LYS C 113       1.042 -11.651 -15.358  1.00 20.00           N
ATOM   1363 1HZ  LYS C 113       0.046 -11.828 -15.422  1.00 20.00           H
ATOM   1364 2HZ  LYS C 113       1.543 -12.533 -15.351  1.00 20.00           H
ATOM   1365 3HZ  LYS C 113       1.241 -11.142 -14.504  1.00 20.00           H
ATOM   1366  HN  LYS C 113       0.426  -4.760 -17.626  1.00 20.00           H
ATOM   1367  N   VAL C 114      -0.652  -6.147 -20.340  1.00 20.00           N
ATOM   1368  CA  VAL C 114      -1.392  -6.439 -21.556  1.00 20.00           C
ATOM   1369  C   VAL C 114      -0.564  -6.006 -22.768  1.00 20.00           C
ATOM   1370  O   VAL C 114      -0.520  -6.709 -23.777  1.00 20.00           O
ATOM   1371  HA  VAL C 114      -1.540  -7.518 -21.600  1.00 20.00           H
ATOM   1372  HB  VAL C 114      -2.623  -4.721 -21.263  1.00 20.00           H
ATOM   1373  CB  VAL C 114      -2.769  -5.774 -21.504  1.00 20.00           C
ATOM   1374  CG1 VAL C 114      -3.468  -5.853 -22.863  1.00 20.00           C
ATOM   1375 1HG1 VAL C 114      -2.926  -5.244 -23.586  1.00 20.00           H
ATOM   1376 2HG1 VAL C 114      -3.487  -6.889 -23.202  1.00 20.00           H
ATOM   1377 3HG1 VAL C 114      -4.488  -5.483 -22.768  1.00 20.00           H
ATOM   1378  CG2 VAL C 114      -3.635  -6.392 -20.405  1.00 20.00           C
ATOM   1379 1HG2 VAL C 114      -3.762  -7.457 -20.598  1.00 20.00           H
ATOM   1380 2HG2 VAL C 114      -3.150  -6.253 -19.439  1.00 20.00           H
ATOM   1381 3HG2 VAL C 114      -4.611  -5.906 -20.395  1.00 20.00           H
ATOM   1382  HN  VAL C 114      -1.101  -5.506 -19.717  1.00 20.00           H
ATOM   1383  N   HIS C 115       0.071  -4.852 -22.629  1.00 20.00           N
ATOM   1384  CA  HIS C 115       0.793  -4.257 -23.741  1.00 20.00           C
ATOM   1385  C   HIS C 115       1.865  -5.229 -24.235  1.00 20.00           C
ATOM   1386  O   HIS C 115       2.015  -5.434 -25.439  1.00 20.00           O
ATOM   1387  HA  HIS C 115       0.066  -4.096 -24.536  1.00 20.00           H
ATOM   1388  CB  HIS C 115       1.365  -2.893 -23.349  1.00 20.00           C
ATOM   1389 1HB  HIS C 115       2.138  -3.038 -22.594  1.00 20.00           H
ATOM   1390 2HB  HIS C 115       1.849  -2.449 -24.219  1.00 20.00           H
ATOM   1391  CG  HIS C 115       0.336  -1.925 -22.815  1.00 20.00           C
ATOM   1392  HD1 HIS C 115       1.602  -0.503 -21.862  1.00 20.00           H
ATOM   1393  ND1 HIS C 115       0.674  -0.792 -22.096  1.00 20.00           N
ATOM   1394  CD2 HIS C 115      -1.025  -1.933 -22.904  1.00 20.00           C
ATOM   1395  HD2 HIS C 115      -1.626  -2.690 -23.407  1.00 20.00           H
ATOM   1396  CE1 HIS C 115      -0.441  -0.155 -21.771  1.00 20.00           C
ATOM   1397  HE1 HIS C 115      -0.507   0.773 -21.203  1.00 20.00           H
ATOM   1398  NE2 HIS C 115      -1.493  -0.864 -22.272  1.00 20.00           N
ATOM   1399  HN  HIS C 115       0.096  -4.327 -21.779  1.00 20.00           H
ATOM   1400  N   TYR C 116       2.584  -5.803 -23.282  1.00 20.00           N
ATOM   1401  CA  TYR C 116       3.675  -6.707 -23.607  1.00 20.00           C
ATOM   1402  C   TYR C 116       3.145  -8.016 -24.196  1.00 20.00           C
ATOM   1403  O   TYR C 116       3.743  -8.574 -25.115  1.00 20.00           O
ATOM   1404  HA  TYR C 116       4.309  -6.215 -24.345  1.00 20.00           H
ATOM   1405  CB  TYR C 116       4.383  -7.006 -22.285  1.00 20.00           C
ATOM   1406 1HB  TYR C 116       3.718  -7.596 -21.654  1.00 20.00           H
ATOM   1407 2HB  TYR C 116       5.260  -7.621 -22.485  1.00 20.00           H
ATOM   1408  CG  TYR C 116       4.818  -5.757 -21.515  1.00 20.00           C
ATOM   1409  HD1 TYR C 116       4.430  -6.628 -19.595  1.00 20.00           H
ATOM   1410  CD1 TYR C 116       4.775  -5.747 -20.136  1.00 20.00           C
ATOM   1411  HD2 TYR C 116       5.289  -4.650 -23.290  1.00 20.00           H
ATOM   1412  CD2 TYR C 116       5.255  -4.642 -22.200  1.00 20.00           C
ATOM   1413  CE1 TYR C 116       5.184  -4.572 -19.412  1.00 20.00           C
ATOM   1414  HE1 TYR C 116       5.155  -4.550 -18.322  1.00 20.00           H
ATOM   1415  HE2 TYR C 116       6.011  -2.579 -22.005  1.00 20.00           H
ATOM   1416  CE2 TYR C 116       5.664  -3.467 -21.476  1.00 20.00           C
ATOM   1417  CZ  TYR C 116       5.609  -3.489 -20.118  1.00 20.00           C
ATOM   1418  OH  TYR C 116       5.996  -2.380 -19.433  1.00 20.00           O
ATOM   1419  HH  TYR C 116       6.160  -1.626 -20.070  1.00 20.00           H
ATOM   1420  HN  TYR C 116       2.431  -5.660 -22.304  1.00 20.00           H
ATOM   1421  N   HIS C 117       2.029  -8.467 -23.644  1.00 20.00           N
ATOM   1422  CA  HIS C 117       1.397  -9.685 -24.122  1.00 20.00           C
ATOM   1423  C   HIS C 117       1.022  -9.524 -25.596  1.00 20.00           C
ATOM   1424  O   HIS C 117       1.260 -10.422 -26.403  1.00 20.00           O
ATOM   1425  HA  HIS C 117       2.137 -10.479 -24.029  1.00 20.00           H
ATOM   1426  CB  HIS C 117       0.201 -10.057 -23.243  1.00 20.00           C
ATOM   1427 1HB  HIS C 117       0.530 -10.120 -22.206  1.00 20.00           H
ATOM   1428 2HB  HIS C 117      -0.538  -9.257 -23.295  1.00 20.00           H
ATOM   1429  CG  HIS C 117      -0.461 -11.360 -23.626  1.00 20.00           C
ATOM   1430  HD1 HIS C 117      -2.512 -10.802 -23.495  1.00 20.00           H
ATOM   1431  ND1 HIS C 117      -1.835 -11.512 -23.689  1.00 20.00           N
ATOM   1432  CD2 HIS C 117       0.076 -12.566 -23.966  1.00 20.00           C
ATOM   1433  HD2 HIS C 117       1.140 -12.798 -24.018  1.00 20.00           H
ATOM   1434  CE1 HIS C 117      -2.101 -12.759 -24.051  1.00 20.00           C
ATOM   1435  HE1 HIS C 117      -3.094 -13.188 -24.188  1.00 20.00           H
ATOM   1436  NE2 HIS C 117      -0.915 -13.411 -24.221  1.00 20.00           N
ATOM   1437  HN  HIS C 117       1.559  -8.017 -22.884  1.00 20.00           H
ATOM   1438  N   VAL C 118       0.442  -8.373 -25.904  1.00 20.00           N
ATOM   1439  CA  VAL C 118       0.026  -8.086 -27.266  1.00 20.00           C
ATOM   1440  C   VAL C 118       1.260  -8.028 -28.170  1.00 20.00           C
ATOM   1441  O   VAL C 118       1.245  -8.556 -29.280  1.00 20.00           O
ATOM   1442  HA  VAL C 118      -0.612  -8.906 -27.596  1.00 20.00           H
ATOM   1443  HB  VAL C 118      -0.270  -6.044 -26.720  1.00 20.00           H
ATOM   1444  CB  VAL C 118      -0.801  -6.799 -27.300  1.00 20.00           C
ATOM   1445  CG1 VAL C 118      -0.943  -6.276 -28.731  1.00 20.00           C
ATOM   1446 1HG1 VAL C 118       0.022  -5.912 -29.083  1.00 20.00           H
ATOM   1447 2HG1 VAL C 118      -1.286  -7.082 -29.380  1.00 20.00           H
ATOM   1448 3HG1 VAL C 118      -1.667  -5.462 -28.750  1.00 20.00           H
ATOM   1449  CG2 VAL C 118      -2.172  -7.010 -26.655  1.00 20.00           C
ATOM   1450 1HG2 VAL C 118      -2.754  -7.706 -27.259  1.00 20.00           H
ATOM   1451 2HG2 VAL C 118      -2.042  -7.420 -25.653  1.00 20.00           H
ATOM   1452 3HG2 VAL C 118      -2.695  -6.056 -26.593  1.00 20.00           H
ATOM   1453  HN  VAL C 118       0.255  -7.647 -25.243  1.00 20.00           H
ATOM   1454  N   ALA C 119       2.297  -7.381 -27.660  1.00 20.00           N
ATOM   1455  CA  ALA C 119       3.525  -7.219 -28.419  1.00 20.00           C
ATOM   1456  C   ALA C 119       4.070  -8.598 -28.799  1.00 20.00           C
ATOM   1457  O   ALA C 119       4.493  -8.811 -29.934  1.00 20.00           O
ATOM   1458  HA  ALA C 119       3.283  -6.671 -29.330  1.00 20.00           H
ATOM   1459  CB  ALA C 119       4.527  -6.401 -27.603  1.00 20.00           C
ATOM   1460 1HB  ALA C 119       4.092  -5.432 -27.359  1.00 20.00           H
ATOM   1461 2HB  ALA C 119       4.767  -6.933 -26.682  1.00 20.00           H
ATOM   1462 3HB  ALA C 119       5.437  -6.254 -28.185  1.00 20.00           H
ATOM   1463  HN  ALA C 119       2.308  -6.972 -26.747  1.00 20.00           H
ATOM   1464  N   VAL C 120       4.043  -9.498 -27.827  1.00 20.00           N
ATOM   1465  CA  VAL C 120       4.586 -10.830 -28.025  1.00 20.00           C
ATOM   1466  C   VAL C 120       3.791 -11.543 -29.120  1.00 20.00           C
ATOM   1467  O   VAL C 120       4.371 -12.172 -30.004  1.00 20.00           O
ATOM   1468  HA  VAL C 120       5.618 -10.719 -28.357  1.00 20.00           H
ATOM   1469  HB  VAL C 120       3.638 -11.424 -26.207  1.00 20.00           H
ATOM   1470  CB  VAL C 120       4.595 -11.594 -26.699  1.00 20.00           C
ATOM   1471  CG1 VAL C 120       4.741 -13.099 -26.935  1.00 20.00           C
ATOM   1472 1HG1 VAL C 120       3.835 -13.483 -27.404  1.00 20.00           H
ATOM   1473 2HG1 VAL C 120       5.594 -13.284 -27.587  1.00 20.00           H
ATOM   1474 3HG1 VAL C 120       4.897 -13.603 -25.981  1.00 20.00           H
ATOM   1475  CG2 VAL C 120       5.698 -11.075 -25.775  1.00 20.00           C
ATOM   1476 1HG2 VAL C 120       6.672 -11.346 -26.182  1.00 20.00           H
ATOM   1477 2HG2 VAL C 120       5.626  -9.990 -25.696  1.00 20.00           H
ATOM   1478 3HG2 VAL C 120       5.582 -11.519 -24.786  1.00 20.00           H
ATOM   1479  HN  VAL C 120       3.658  -9.329 -26.919  1.00 20.00           H
ATOM   1480  N   ILE C 121       2.475 -11.421 -29.027  1.00 20.00           N
ATOM   1481  CA  ILE C 121       1.593 -12.070 -29.981  1.00 20.00           C
ATOM   1482  C   ILE C 121       1.935 -11.590 -31.393  1.00 20.00           C
ATOM   1483  O   ILE C 121       2.071 -12.398 -32.312  1.00 20.00           O
ATOM   1484  HA  ILE C 121       1.784 -13.142 -29.926  1.00 20.00           H
ATOM   1485  HB  ILE C 121       0.005 -10.805 -29.309  1.00 20.00           H
ATOM   1486  CB  ILE C 121       0.129 -11.850 -29.595  1.00 20.00           C
ATOM   1487  CG1 ILE C 121      -0.251 -12.699 -28.380  1.00 20.00           C
ATOM   1488 1HG1 ILE C 121      -0.457 -13.722 -28.697  1.00 20.00           H
ATOM   1489 2HG1 ILE C 121       0.588 -12.744 -27.686  1.00 20.00           H
ATOM   1490  CG2 ILE C 121      -0.797 -12.106 -30.786  1.00 20.00           C
ATOM   1491 1HG2 ILE C 121      -0.612 -11.358 -31.557  1.00 20.00           H
ATOM   1492 2HG2 ILE C 121      -0.604 -13.100 -31.189  1.00 20.00           H
ATOM   1493 3HG2 ILE C 121      -1.835 -12.041 -30.459  1.00 20.00           H
ATOM   1494  CD1 ILE C 121      -1.477 -12.123 -27.670  1.00 20.00           C
ATOM   1495 1HD1 ILE C 121      -1.255 -11.114 -27.322  1.00 20.00           H
ATOM   1496 2HD1 ILE C 121      -2.317 -12.091 -28.364  1.00 20.00           H
ATOM   1497 3HD1 ILE C 121      -1.733 -12.752 -26.818  1.00 20.00           H
ATOM   1498  HN  ILE C 121       2.012 -10.891 -28.316  1.00 20.00           H
ATOM   1499  N   ILE C 122       2.065 -10.278 -31.523  1.00 20.00           N
ATOM   1500  CA  ILE C 122       2.381  -9.680 -32.809  1.00 20.00           C
ATOM   1501  C   ILE C 122       3.739 -10.199 -33.287  1.00 20.00           C
ATOM   1502  O   ILE C 122       3.897 -10.547 -34.456  1.00 20.00           O
ATOM   1503  HA  ILE C 122       1.619 -10.005 -33.516  1.00 20.00           H
ATOM   1504  HB  ILE C 122       2.858  -7.831 -31.845  1.00 20.00           H
ATOM   1505  CB  ILE C 122       2.301  -8.155 -32.725  1.00 20.00           C
ATOM   1506  CG1 ILE C 122       0.855  -7.691 -32.540  1.00 20.00           C
ATOM   1507 1HG1 ILE C 122       0.326  -7.751 -33.491  1.00 20.00           H
ATOM   1508 2HG1 ILE C 122       0.341  -8.358 -31.847  1.00 20.00           H
ATOM   1509  CG2 ILE C 122       2.960  -7.503 -33.942  1.00 20.00           C
ATOM   1510 1HG2 ILE C 122       4.022  -7.751 -33.956  1.00 20.00           H
ATOM   1511 2HG2 ILE C 122       2.489  -7.873 -34.852  1.00 20.00           H
ATOM   1512 3HG2 ILE C 122       2.841  -6.421 -33.884  1.00 20.00           H
ATOM   1513  CD1 ILE C 122       0.802  -6.257 -32.009  1.00 20.00           C
ATOM   1514 1HD1 ILE C 122       1.440  -6.172 -31.130  1.00 20.00           H
ATOM   1515 2HD1 ILE C 122       1.153  -5.571 -32.781  1.00 20.00           H
ATOM   1516 3HD1 ILE C 122      -0.224  -6.007 -31.740  1.00 20.00           H
ATOM   1517  HN  ILE C 122       1.958  -9.629 -30.770  1.00 20.00           H
ATOM   1518  N   ASN C 123       4.684 -10.235 -32.359  1.00 20.00           N
ATOM   1519  CA  ASN C 123       6.050 -10.597 -32.696  1.00 20.00           C
ATOM   1520  C   ASN C 123       6.068 -12.007 -33.288  1.00 20.00           C
ATOM   1521  O   ASN C 123       6.699 -12.244 -34.318  1.00 20.00           O
ATOM   1522  HA  ASN C 123       6.379  -9.841 -33.409  1.00 20.00           H
ATOM   1523  CB  ASN C 123       6.943 -10.594 -31.453  1.00 20.00           C
ATOM   1524 1HB  ASN C 123       6.767  -9.686 -30.876  1.00 20.00           H
ATOM   1525 2HB  ASN C 123       6.680 -11.435 -30.811  1.00 20.00           H
ATOM   1526  CG  ASN C 123       8.420 -10.682 -31.839  1.00 20.00           C
ATOM   1527  OD1 ASN C 123       8.778 -10.868 -32.991  1.00 20.00           O
ATOM   1528  ND2 ASN C 123       9.257 -10.538 -30.815  1.00 20.00           N
ATOM   1529 1HD2 ASN C 123       8.898 -10.388 -29.894  1.00 20.00           H
ATOM   1530 2HD2 ASN C 123      10.244 -10.580 -30.966  1.00 20.00           H
ATOM   1531  HN  ASN C 123       4.528 -10.022 -31.395  1.00 20.00           H
ATOM   1532  N   TYR C 124       5.369 -12.907 -32.613  1.00 20.00           N
ATOM   1533  CA  TYR C 124       5.310 -14.291 -33.051  1.00 20.00           C
ATOM   1534  C   TYR C 124       4.545 -14.417 -34.370  1.00 20.00           C
ATOM   1535  O   TYR C 124       4.950 -15.168 -35.257  1.00 20.00           O
ATOM   1536  HA  TYR C 124       6.331 -14.642 -33.197  1.00 20.00           H
ATOM   1537  CB  TYR C 124       4.548 -15.047 -31.960  1.00 20.00           C
ATOM   1538 1HB  TYR C 124       5.097 -14.963 -31.023  1.00 20.00           H
ATOM   1539 2HB  TYR C 124       3.581 -14.566 -31.807  1.00 20.00           H
ATOM   1540  CG  TYR C 124       4.321 -16.528 -32.271  1.00 20.00           C
ATOM   1541  HD1 TYR C 124       6.354 -17.074 -31.863  1.00 20.00           H
ATOM   1542  CD1 TYR C 124       5.367 -17.422 -32.167  1.00 20.00           C
ATOM   1543  HD2 TYR C 124       2.245 -16.262 -32.737  1.00 20.00           H
ATOM   1544  CD2 TYR C 124       3.071 -16.968 -32.655  1.00 20.00           C
ATOM   1545  CE1 TYR C 124       5.153 -18.816 -32.459  1.00 20.00           C
ATOM   1546  HE1 TYR C 124       5.970 -19.533 -32.381  1.00 20.00           H
ATOM   1547  HE2 TYR C 124       1.876 -18.724 -33.252  1.00 20.00           H
ATOM   1548  CE2 TYR C 124       2.858 -18.362 -32.948  1.00 20.00           C
ATOM   1549  CZ  TYR C 124       3.909 -19.217 -32.835  1.00 20.00           C
ATOM   1550  OH  TYR C 124       3.708 -20.533 -33.111  1.00 20.00           O
ATOM   1551  HH  TYR C 124       2.764 -20.680 -33.407  1.00 20.00           H
ATOM   1552  HN  TYR C 124       4.850 -12.704 -31.783  1.00 20.00           H
ATOM   1553  N   LEU C 125       3.454 -13.671 -34.459  1.00 20.00           N
ATOM   1554  CA  LEU C 125       2.555 -13.792 -35.593  1.00 20.00           C
ATOM   1555  C   LEU C 125       3.302 -13.412 -36.874  1.00 20.00           C
ATOM   1556  O   LEU C 125       3.199 -14.105 -37.885  1.00 20.00           O
ATOM   1557  HA  LEU C 125       2.257 -14.838 -35.664  1.00 20.00           H
ATOM   1558  CB  LEU C 125       1.283 -12.974 -35.358  1.00 20.00           C
ATOM   1559 1HB  LEU C 125       0.775 -13.374 -34.481  1.00 20.00           H
ATOM   1560 2HB  LEU C 125       1.572 -11.950 -35.121  1.00 20.00           H
ATOM   1561  HG  LEU C 125       0.805 -12.574 -37.404  1.00 20.00           H
ATOM   1562  CG  LEU C 125       0.285 -12.938 -36.518  1.00 20.00           C
ATOM   1563  CD1 LEU C 125      -0.232 -14.341 -36.840  1.00 20.00           C
ATOM   1564 1HD1 LEU C 125       0.582 -14.946 -37.239  1.00 20.00           H
ATOM   1565 2HD1 LEU C 125      -0.617 -14.804 -35.932  1.00 20.00           H
ATOM   1566 3HD1 LEU C 125      -1.030 -14.273 -37.580  1.00 20.00           H
ATOM   1567  CD2 LEU C 125      -0.855 -11.959 -36.230  1.00 20.00           C
ATOM   1568 1HD2 LEU C 125      -1.391 -12.278 -35.336  1.00 20.00           H
ATOM   1569 2HD2 LEU C 125      -0.445 -10.961 -36.071  1.00 20.00           H
ATOM   1570 3HD2 LEU C 125      -1.540 -11.939 -37.077  1.00 20.00           H
ATOM   1571  HN  LEU C 125       3.182 -12.995 -33.774  1.00 20.00           H
ATOM   1572  N   GLY C 126       4.037 -12.313 -36.788  1.00 20.00           N
ATOM   1573  CA  GLY C 126       4.726 -11.782 -37.952  1.00 20.00           C
ATOM   1574  C   GLY C 126       5.818 -12.742 -38.428  1.00 20.00           C
ATOM   1575  O   GLY C 126       6.048 -12.879 -39.629  1.00 20.00           O
ATOM   1576 1HA  GLY C 126       4.011 -11.611 -38.756  1.00 20.00           H
ATOM   1577 2HA  GLY C 126       5.167 -10.816 -37.707  1.00 20.00           H
ATOM   1578  HN  GLY C 126       4.165 -11.790 -35.946  1.00 20.00           H
ATOM   1579  N   HIS C 127       6.462 -13.381 -37.463  1.00 20.00           N
ATOM   1580  CA  HIS C 127       7.489 -14.362 -37.770  1.00 20.00           C
ATOM   1581  C   HIS C 127       6.861 -15.550 -38.502  1.00 20.00           C
ATOM   1582  O   HIS C 127       7.444 -16.080 -39.447  1.00 20.00           O
ATOM   1583  HA  HIS C 127       8.201 -13.872 -38.435  1.00 20.00           H
ATOM   1584  CB  HIS C 127       8.241 -14.776 -36.504  1.00 20.00           C
ATOM   1585 1HB  HIS C 127       7.548 -14.769 -35.663  1.00 20.00           H
ATOM   1586 2HB  HIS C 127       8.591 -15.802 -36.621  1.00 20.00           H
ATOM   1587  CG  HIS C 127       9.420 -13.892 -36.173  1.00 20.00           C
ATOM   1588  HD1 HIS C 127       8.561 -12.653 -34.668  1.00 20.00           H
ATOM   1589  ND1 HIS C 127       9.361 -12.890 -35.220  1.00 20.00           N
ATOM   1590  CD2 HIS C 127      10.687 -13.869 -36.677  1.00 20.00           C
ATOM   1591  HD2 HIS C 127      11.076 -14.530 -37.452  1.00 20.00           H
ATOM   1592  CE1 HIS C 127      10.545 -12.298 -35.162  1.00 20.00           C
ATOM   1593  HE1 HIS C 127      10.816 -11.470 -34.507  1.00 20.00           H
ATOM   1594  NE2 HIS C 127      11.365 -12.906 -36.066  1.00 20.00           N
ATOM   1595  HN  HIS C 127       6.292 -13.239 -36.488  1.00 20.00           H
ATOM   1596  N   CYS C 128       5.681 -15.933 -38.038  1.00 20.00           N
ATOM   1597  CA  CYS C 128       4.980 -17.066 -38.620  1.00 20.00           C
ATOM   1598  C   CYS C 128       4.632 -16.722 -40.070  1.00 20.00           C
ATOM   1599  O   CYS C 128       4.899 -17.506 -40.979  1.00 20.00           O
ATOM   1600  HA  CYS C 128       5.665 -17.913 -38.577  1.00 20.00           H
ATOM   1601  CB  CYS C 128       3.739 -17.440 -37.808  1.00 20.00           C
ATOM   1602 1HB  CYS C 128       3.115 -16.560 -37.654  1.00 20.00           H
ATOM   1603 2HB  CYS C 128       3.138 -18.164 -38.360  1.00 20.00           H
ATOM   1604  HG  CYS C 128       4.640 -16.994 -35.660  1.00 20.00           H
ATOM   1605  SG  CYS C 128       4.236 -18.144 -36.193  1.00 20.00           S
ATOM   1606  HN  CYS C 128       5.206 -15.486 -37.281  1.00 20.00           H
ATOM   1607  N   ILE C 129       4.041 -15.548 -40.240  1.00 20.00           N
ATOM   1608  CA  ILE C 129       3.619 -15.108 -41.559  1.00 20.00           C
ATOM   1609  C   ILE C 129       4.832 -15.064 -42.490  1.00 20.00           C
ATOM   1610  O   ILE C 129       4.761 -15.519 -43.630  1.00 20.00           O
ATOM   1611  HA  ILE C 129       2.917 -15.848 -41.942  1.00 20.00           H
ATOM   1612  HB  ILE C 129       3.432 -13.112 -40.812  1.00 20.00           H
ATOM   1613  CB  ILE C 129       2.867 -13.778 -41.464  1.00 20.00           C
ATOM   1614  CG1 ILE C 129       1.489 -13.971 -40.828  1.00 20.00           C
ATOM   1615 1HG1 ILE C 129       0.806 -14.405 -41.558  1.00 20.00           H
ATOM   1616 2HG1 ILE C 129       1.562 -14.677 -40.001  1.00 20.00           H
ATOM   1617  CG2 ILE C 129       2.777 -13.101 -42.833  1.00 20.00           C
ATOM   1618 1HG2 ILE C 129       3.779 -12.848 -43.180  1.00 20.00           H
ATOM   1619 2HG2 ILE C 129       2.307 -13.780 -43.544  1.00 20.00           H
ATOM   1620 3HG2 ILE C 129       2.181 -12.192 -42.750  1.00 20.00           H
ATOM   1621  CD1 ILE C 129       0.927 -12.641 -40.323  1.00 20.00           C
ATOM   1622 1HD1 ILE C 129       1.660 -12.159 -39.675  1.00 20.00           H
ATOM   1623 2HD1 ILE C 129       0.712 -11.992 -41.172  1.00 20.00           H
ATOM   1624 3HD1 ILE C 129       0.010 -12.823 -39.763  1.00 20.00           H
ATOM   1625  HN  ILE C 129       3.850 -14.905 -39.499  1.00 20.00           H
ATOM   1626  N   SER C 130       5.918 -14.511 -41.969  1.00 20.00           N
ATOM   1627  CA  SER C 130       7.145 -14.403 -42.739  1.00 20.00           C
ATOM   1628  C   SER C 130       7.594 -15.790 -43.204  1.00 20.00           C
ATOM   1629  O   SER C 130       7.880 -15.991 -44.383  1.00 20.00           O
ATOM   1630  HA  SER C 130       6.896 -13.775 -43.594  1.00 20.00           H
ATOM   1631  CB  SER C 130       8.252 -13.734 -41.920  1.00 20.00           C
ATOM   1632 1HB  SER C 130       8.365 -14.255 -40.970  1.00 20.00           H
ATOM   1633 2HB  SER C 130       9.200 -13.826 -42.449  1.00 20.00           H
ATOM   1634  HG  SER C 130       7.493 -12.254 -40.807  1.00 20.00           H
ATOM   1635  OG  SER C 130       7.976 -12.357 -41.676  1.00 20.00           O
ATOM   1636  HN  SER C 130       5.967 -14.141 -41.041  1.00 20.00           H
ATOM   1637  N   LEU C 131       7.643 -16.711 -42.252  1.00 20.00           N
ATOM   1638  CA  LEU C 131       8.125 -18.053 -42.534  1.00 20.00           C
ATOM   1639  C   LEU C 131       7.290 -18.664 -43.661  1.00 20.00           C
ATOM   1640  O   LEU C 131       7.838 -19.189 -44.629  1.00 20.00           O
ATOM   1641  HA  LEU C 131       9.156 -17.964 -42.876  1.00 20.00           H
ATOM   1642  CB  LEU C 131       8.143 -18.894 -41.256  1.00 20.00           C
ATOM   1643 1HB  LEU C 131       8.644 -18.322 -40.475  1.00 20.00           H
ATOM   1644 2HB  LEU C 131       7.114 -19.047 -40.930  1.00 20.00           H
ATOM   1645  HG  LEU C 131       8.680 -20.635 -42.377  1.00 20.00           H
ATOM   1646  CG  LEU C 131       8.822 -20.261 -41.363  1.00 20.00           C
ATOM   1647  CD1 LEU C 131      10.330 -20.144 -41.132  1.00 20.00           C
ATOM   1648 1HD1 LEU C 131      10.757 -19.459 -41.865  1.00 20.00           H
ATOM   1649 2HD1 LEU C 131      10.516 -19.763 -40.128  1.00 20.00           H
ATOM   1650 3HD1 LEU C 131      10.792 -21.125 -41.240  1.00 20.00           H
ATOM   1651  CD2 LEU C 131       8.174 -21.271 -40.414  1.00 20.00           C
ATOM   1652 1HD2 LEU C 131       8.226 -20.894 -39.392  1.00 20.00           H
ATOM   1653 2HD2 LEU C 131       7.132 -21.417 -40.695  1.00 20.00           H
ATOM   1654 3HD2 LEU C 131       8.704 -22.222 -40.477  1.00 20.00           H
ATOM   1655  HN  LEU C 131       7.360 -16.554 -41.306  1.00 20.00           H
ATOM   1656  N   VAL C 132       5.978 -18.576 -43.497  1.00 20.00           N
ATOM   1657  CA  VAL C 132       5.063 -19.201 -44.437  1.00 20.00           C
ATOM   1658  C   VAL C 132       5.261 -18.583 -45.823  1.00 20.00           C
ATOM   1659  O   VAL C 132       5.373 -19.300 -46.816  1.00 20.00           O
ATOM   1660  HA  VAL C 132       5.315 -20.260 -44.487  1.00 20.00           H
ATOM   1661  HB  VAL C 132       3.464 -18.044 -43.626  1.00 20.00           H
ATOM   1662  CB  VAL C 132       3.626 -19.079 -43.928  1.00 20.00           C
ATOM   1663  CG1 VAL C 132       2.622 -19.408 -45.035  1.00 20.00           C
ATOM   1664 1HG1 VAL C 132       2.661 -18.635 -45.803  1.00 20.00           H
ATOM   1665 2HG1 VAL C 132       2.872 -20.372 -45.478  1.00 20.00           H
ATOM   1666 3HG1 VAL C 132       1.618 -19.451 -44.614  1.00 20.00           H
ATOM   1667  CG2 VAL C 132       3.401 -19.967 -42.703  1.00 20.00           C
ATOM   1668 1HG2 VAL C 132       3.497 -21.014 -42.990  1.00 20.00           H
ATOM   1669 2HG2 VAL C 132       4.144 -19.730 -41.941  1.00 20.00           H
ATOM   1670 3HG2 VAL C 132       2.402 -19.790 -42.304  1.00 20.00           H
ATOM   1671  HN  VAL C 132       5.540 -18.089 -42.741  1.00 20.00           H
ATOM   1672  N   ALA C 133       5.299 -17.258 -45.845  1.00 20.00           N
ATOM   1673  CA  ALA C 133       5.415 -16.534 -47.099  1.00 20.00           C
ATOM   1674  C   ALA C 133       6.684 -16.983 -47.827  1.00 20.00           C
ATOM   1675  O   ALA C 133       6.654 -17.248 -49.028  1.00 20.00           O
ATOM   1676  HA  ALA C 133       4.548 -16.786 -47.710  1.00 20.00           H
ATOM   1677  CB  ALA C 133       5.403 -15.029 -46.823  1.00 20.00           C
ATOM   1678 1HB  ALA C 133       4.466 -14.756 -46.338  1.00 20.00           H
ATOM   1679 2HB  ALA C 133       6.238 -14.773 -46.170  1.00 20.00           H
ATOM   1680 3HB  ALA C 133       5.498 -14.486 -47.763  1.00 20.00           H
ATOM   1681  HN  ALA C 133       5.251 -16.684 -45.028  1.00 20.00           H
ATOM   1682  N   LEU C 134       7.768 -17.055 -47.069  1.00 20.00           N
ATOM   1683  CA  LEU C 134       9.062 -17.381 -47.644  1.00 20.00           C
ATOM   1684  C   LEU C 134       9.028 -18.811 -48.187  1.00 20.00           C
ATOM   1685  O   LEU C 134       9.537 -19.078 -49.275  1.00 20.00           O
ATOM   1686  HA  LEU C 134       9.232 -16.699 -48.477  1.00 20.00           H
ATOM   1687  CB  LEU C 134      10.178 -17.138 -46.625  1.00 20.00           C
ATOM   1688 1HB  LEU C 134       9.919 -17.656 -45.702  1.00 20.00           H
ATOM   1689 2HB  LEU C 134      11.093 -17.595 -47.002  1.00 20.00           H
ATOM   1690  HG  LEU C 134       9.522 -15.149 -46.191  1.00 20.00           H
ATOM   1691  CG  LEU C 134      10.472 -15.674 -46.290  1.00 20.00           C
ATOM   1692  CD1 LEU C 134      11.197 -15.554 -44.948  1.00 20.00           C
ATOM   1693 1HD1 LEU C 134      10.558 -15.939 -44.154  1.00 20.00           H
ATOM   1694 2HD1 LEU C 134      12.122 -16.130 -44.982  1.00 20.00           H
ATOM   1695 3HD1 LEU C 134      11.428 -14.507 -44.753  1.00 20.00           H
ATOM   1696  CD2 LEU C 134      11.247 -14.997 -47.423  1.00 20.00           C
ATOM   1697 1HD2 LEU C 134      12.176 -15.538 -47.601  1.00 20.00           H
ATOM   1698 2HD2 LEU C 134      10.643 -15.004 -48.330  1.00 20.00           H
ATOM   1699 3HD2 LEU C 134      11.473 -13.968 -47.144  1.00 20.00           H
ATOM   1700  HN  LEU C 134       7.772 -16.895 -46.082  1.00 20.00           H
ATOM   1701  N   LEU C 135       8.423 -19.693 -47.406  1.00 20.00           N
ATOM   1702  CA  LEU C 135       8.331 -21.092 -47.787  1.00 20.00           C
ATOM   1703  C   LEU C 135       7.600 -21.205 -49.126  1.00 20.00           C
ATOM   1704  O   LEU C 135       8.089 -21.852 -50.051  1.00 20.00           O
ATOM   1705  HA  LEU C 135       9.348 -21.463 -47.916  1.00 20.00           H
ATOM   1706  CB  LEU C 135       7.690 -21.912 -46.665  1.00 20.00           C
ATOM   1707 1HB  LEU C 135       6.845 -21.350 -46.268  1.00 20.00           H
ATOM   1708 2HB  LEU C 135       7.289 -22.829 -47.097  1.00 20.00           H
ATOM   1709  HG  LEU C 135       9.225 -21.424 -45.259  1.00 20.00           H
ATOM   1710  CG  LEU C 135       8.608 -22.289 -45.501  1.00 20.00           C
ATOM   1711  CD1 LEU C 135       7.796 -22.629 -44.250  1.00 20.00           C
ATOM   1712 1HD1 LEU C 135       7.208 -21.761 -43.951  1.00 20.00           H
ATOM   1713 2HD1 LEU C 135       7.128 -23.463 -44.466  1.00 20.00           H
ATOM   1714 3HD1 LEU C 135       8.472 -22.905 -43.441  1.00 20.00           H
ATOM   1715  CD2 LEU C 135       9.556 -23.424 -45.895  1.00 20.00           C
ATOM   1716 1HD2 LEU C 135       8.975 -24.307 -46.159  1.00 20.00           H
ATOM   1717 2HD2 LEU C 135      10.157 -23.115 -46.750  1.00 20.00           H
ATOM   1718 3HD2 LEU C 135      10.211 -23.658 -45.056  1.00 20.00           H
ATOM   1719  HN  LEU C 135       8.000 -19.466 -46.528  1.00 20.00           H
ATOM   1720  N   VAL C 136       6.442 -20.565 -49.187  1.00 20.00           N
ATOM   1721  CA  VAL C 136       5.608 -20.640 -50.375  1.00 20.00           C
ATOM   1722  C   VAL C 136       6.411 -20.166 -51.588  1.00 20.00           C
ATOM   1723  O   VAL C 136       6.428 -20.830 -52.623  1.00 20.00           O
ATOM   1724  HA  VAL C 136       5.336 -21.685 -50.521  1.00 20.00           H
ATOM   1725  HB  VAL C 136       4.591 -18.881 -49.722  1.00 20.00           H
ATOM   1726  CB  VAL C 136       4.320 -19.841 -50.161  1.00 20.00           C
ATOM   1727  CG1 VAL C 136       3.617 -19.568 -51.492  1.00 20.00           C
ATOM   1728 1HG1 VAL C 136       4.205 -18.858 -52.074  1.00 20.00           H
ATOM   1729 2HG1 VAL C 136       3.518 -20.500 -52.048  1.00 20.00           H
ATOM   1730 3HG1 VAL C 136       2.628 -19.151 -51.301  1.00 20.00           H
ATOM   1731  CG2 VAL C 136       3.386 -20.558 -49.184  1.00 20.00           C
ATOM   1732 1HG2 VAL C 136       3.037 -21.489 -49.632  1.00 20.00           H
ATOM   1733 2HG2 VAL C 136       3.924 -20.778 -48.262  1.00 20.00           H
ATOM   1734 3HG2 VAL C 136       2.531 -19.919 -48.963  1.00 20.00           H
ATOM   1735  HN  VAL C 136       6.073 -20.005 -48.446  1.00 20.00           H
ATOM   1736  N   ALA C 137       7.056 -19.021 -51.419  1.00 20.00           N
ATOM   1737  CA  ALA C 137       7.827 -18.431 -52.500  1.00 20.00           C
ATOM   1738  C   ALA C 137       8.928 -19.404 -52.927  1.00 20.00           C
ATOM   1739  O   ALA C 137       9.135 -19.629 -54.118  1.00 20.00           O
ATOM   1740  HA  ALA C 137       7.151 -18.269 -53.340  1.00 20.00           H
ATOM   1741  CB  ALA C 137       8.386 -17.079 -52.050  1.00 20.00           C
ATOM   1742 1HB  ALA C 137       7.574 -16.459 -51.671  1.00 20.00           H
ATOM   1743 2HB  ALA C 137       9.122 -17.235 -51.262  1.00 20.00           H
ATOM   1744 3HB  ALA C 137       8.859 -16.582 -52.897  1.00 20.00           H
ATOM   1745  HN  ALA C 137       7.059 -18.501 -50.566  1.00 20.00           H
ATOM   1746  N   PHE C 138       9.605 -19.955 -51.930  1.00 20.00           N
ATOM   1747  CA  PHE C 138      10.738 -20.828 -52.188  1.00 20.00           C
ATOM   1748  C   PHE C 138      10.319 -22.036 -53.028  1.00 20.00           C
ATOM   1749  O   PHE C 138      11.022 -22.422 -53.961  1.00 20.00           O
ATOM   1750  HA  PHE C 138      11.477 -20.245 -52.737  1.00 20.00           H
ATOM   1751  CB  PHE C 138      11.243 -21.317 -50.829  1.00 20.00           C
ATOM   1752 1HB  PHE C 138      11.373 -20.459 -50.171  1.00 20.00           H
ATOM   1753 2HB  PHE C 138      10.482 -21.954 -50.378  1.00 20.00           H
ATOM   1754  CG  PHE C 138      12.560 -22.093 -50.898  1.00 20.00           C
ATOM   1755  HD1 PHE C 138      13.622 -20.478 -51.784  1.00 20.00           H
ATOM   1756  CD1 PHE C 138      13.670 -21.503 -51.417  1.00 20.00           C
ATOM   1757  HD2 PHE C 138      11.732 -23.845 -50.024  1.00 20.00           H
ATOM   1758  CD2 PHE C 138      12.621 -23.372 -50.440  1.00 20.00           C
ATOM   1759  CE1 PHE C 138      14.893 -22.222 -51.481  1.00 20.00           C
ATOM   1760  HE1 PHE C 138      15.782 -21.750 -51.897  1.00 20.00           H
ATOM   1761  CE2 PHE C 138      13.844 -24.091 -50.504  1.00 20.00           C
ATOM   1762  HE2 PHE C 138      13.892 -25.117 -50.137  1.00 20.00           H
ATOM   1763  CZ  PHE C 138      14.954 -23.501 -51.023  1.00 20.00           C
ATOM   1764  HZ  PHE C 138      15.892 -24.054 -51.072  1.00 20.00           H
ATOM   1765  HN  PHE C 138       9.392 -19.813 -50.964  1.00 20.00           H
ATOM   1766  N   VAL C 139       9.175 -22.600 -52.668  1.00 20.00           N
ATOM   1767  CA  VAL C 139       8.668 -23.773 -53.359  1.00 20.00           C
ATOM   1768  C   VAL C 139       8.347 -23.406 -54.809  1.00 20.00           C
ATOM   1769  O   VAL C 139       8.681 -24.150 -55.730  1.00 20.00           O
ATOM   1770  HA  VAL C 139       9.457 -24.524 -53.354  1.00 20.00           H
ATOM   1771  HB  VAL C 139       6.789 -23.519 -52.378  1.00 20.00           H
ATOM   1772  CB  VAL C 139       7.464 -24.344 -52.607  1.00 20.00           C
ATOM   1773  CG1 VAL C 139       6.702 -25.348 -53.473  1.00 20.00           C
ATOM   1774 1HG1 VAL C 139       6.227 -24.825 -54.303  1.00 20.00           H
ATOM   1775 2HG1 VAL C 139       7.397 -26.093 -53.863  1.00 20.00           H
ATOM   1776 3HG1 VAL C 139       5.940 -25.843 -52.871  1.00 20.00           H
ATOM   1777  CG2 VAL C 139       7.896 -24.978 -51.283  1.00 20.00           C
ATOM   1778 1HG2 VAL C 139       8.519 -25.850 -51.484  1.00 20.00           H
ATOM   1779 2HG2 VAL C 139       8.464 -24.253 -50.700  1.00 20.00           H
ATOM   1780 3HG2 VAL C 139       7.013 -25.284 -50.722  1.00 20.00           H
ATOM   1781  HN  VAL C 139       8.600 -22.268 -51.919  1.00 20.00           H
ATOM   1782  N   LEU C 140       7.703 -22.258 -54.967  1.00 20.00           N
ATOM   1783  CA  LEU C 140       7.263 -21.822 -56.281  1.00 20.00           C
ATOM   1784  C   LEU C 140       8.477 -21.687 -57.202  1.00 20.00           C
ATOM   1785  O   LEU C 140       8.459 -22.169 -58.334  1.00 20.00           O
ATOM   1786  HA  LEU C 140       6.610 -22.599 -56.682  1.00 20.00           H
ATOM   1787  CB  LEU C 140       6.429 -20.544 -56.170  1.00 20.00           C
ATOM   1788 1HB  LEU C 140       6.968 -19.837 -55.539  1.00 20.00           H
ATOM   1789 2HB  LEU C 140       6.355 -20.095 -57.161  1.00 20.00           H
ATOM   1790  HG  LEU C 140       5.073 -21.339 -54.721  1.00 20.00           H
ATOM   1791  CG  LEU C 140       5.016 -20.711 -55.609  1.00 20.00           C
ATOM   1792  CD1 LEU C 140       4.436 -19.364 -55.174  1.00 20.00           C
ATOM   1793 1HD1 LEU C 140       5.075 -18.923 -54.410  1.00 20.00           H
ATOM   1794 2HD1 LEU C 140       4.384 -18.696 -56.034  1.00 20.00           H
ATOM   1795 3HD1 LEU C 140       3.435 -19.513 -54.769  1.00 20.00           H
ATOM   1796  CD2 LEU C 140       4.110 -21.429 -56.612  1.00 20.00           C
ATOM   1797 1HD2 LEU C 140       4.159 -20.920 -57.575  1.00 20.00           H
ATOM   1798 2HD2 LEU C 140       4.442 -22.460 -56.729  1.00 20.00           H
ATOM   1799 3HD2 LEU C 140       3.083 -21.417 -56.247  1.00 20.00           H
ATOM   1800  HN  LEU C 140       7.482 -21.633 -54.218  1.00 20.00           H
ATOM   1801  N   PHE C 141       9.503 -21.029 -56.683  1.00 20.00           N
ATOM   1802  CA  PHE C 141      10.684 -20.737 -57.478  1.00 20.00           C
ATOM   1803  C   PHE C 141      11.411 -22.025 -57.872  1.00 20.00           C
ATOM   1804  O   PHE C 141      11.935 -22.132 -58.980  1.00 20.00           O
ATOM   1805  HA  PHE C 141      10.350 -20.221 -58.377  1.00 20.00           H
ATOM   1806  CB  PHE C 141      11.611 -19.889 -56.605  1.00 20.00           C
ATOM   1807 1HB  PHE C 141      11.755 -20.392 -55.649  1.00 20.00           H
ATOM   1808 2HB  PHE C 141      12.589 -19.829 -57.084  1.00 20.00           H
ATOM   1809  CG  PHE C 141      11.098 -18.471 -56.347  1.00 20.00           C
ATOM   1810  HD1 PHE C 141      10.402 -18.215 -58.340  1.00 20.00           H
ATOM   1811  CD1 PHE C 141      10.508 -17.768 -57.351  1.00 20.00           C
ATOM   1812  HD2 PHE C 141      11.704 -18.476 -54.309  1.00 20.00           H
ATOM   1813  CD2 PHE C 141      11.231 -17.913 -55.114  1.00 20.00           C
ATOM   1814  CE1 PHE C 141      10.032 -16.452 -57.112  1.00 20.00           C
ATOM   1815  HE1 PHE C 141       9.560 -15.888 -57.916  1.00 20.00           H
ATOM   1816  CE2 PHE C 141      10.755 -16.597 -54.875  1.00 20.00           C
ATOM   1817  HE2 PHE C 141      10.862 -16.150 -53.886  1.00 20.00           H
ATOM   1818  CZ  PHE C 141      10.165 -15.894 -55.879  1.00 20.00           C
ATOM   1819  HZ  PHE C 141       9.799 -14.884 -55.695  1.00 20.00           H
ATOM   1820  HN  PHE C 141       9.535 -20.697 -55.740  1.00 20.00           H
ATOM   1821  N   LEU C 142      11.419 -22.970 -56.943  1.00 20.00           N
ATOM   1822  CA  LEU C 142      11.998 -24.276 -57.210  1.00 20.00           C
ATOM   1823  C   LEU C 142      11.237 -24.941 -58.359  1.00 20.00           C
ATOM   1824  O   LEU C 142      11.847 -25.464 -59.291  1.00 20.00           O
ATOM   1825  HA  LEU C 142      13.030 -24.118 -57.524  1.00 20.00           H
ATOM   1826  CB  LEU C 142      12.038 -25.115 -55.931  1.00 20.00           C
ATOM   1827 1HB  LEU C 142      11.063 -25.053 -55.449  1.00 20.00           H
ATOM   1828 2HB  LEU C 142      12.190 -26.158 -56.209  1.00 20.00           H
ATOM   1829  HG  LEU C 142      13.067 -23.648 -54.763  1.00 20.00           H
ATOM   1830  CG  LEU C 142      13.108 -24.728 -54.908  1.00 20.00           C
ATOM   1831  CD1 LEU C 142      12.829 -25.377 -53.551  1.00 20.00           C
ATOM   1832 1HD1 LEU C 142      11.922 -24.950 -53.123  1.00 20.00           H
ATOM   1833 2HD1 LEU C 142      12.698 -26.451 -53.682  1.00 20.00           H
ATOM   1834 3HD1 LEU C 142      13.668 -25.193 -52.881  1.00 20.00           H
ATOM   1835  CD2 LEU C 142      14.508 -25.061 -55.426  1.00 20.00           C
ATOM   1836 1HD2 LEU C 142      14.535 -26.098 -55.760  1.00 20.00           H
ATOM   1837 2HD2 LEU C 142      14.753 -24.404 -56.261  1.00 20.00           H
ATOM   1838 3HD2 LEU C 142      15.235 -24.918 -54.626  1.00 20.00           H
ATOM   1839  HN  LEU C 142      11.041 -22.855 -56.025  1.00 20.00           H
ATOM   1840  N   ARG C 143       9.917 -24.900 -58.254  1.00 20.00           N
ATOM   1841  CA  ARG C 143       9.067 -25.491 -59.273  1.00 20.00           C
ATOM   1842  C   ARG C 143       9.353 -24.857 -60.636  1.00 20.00           C
ATOM   1843  O   ARG C 143       9.456 -25.558 -61.642  1.00 20.00           O
ATOM   1844  HA  ARG C 143       9.325 -26.550 -59.272  1.00 20.00           H
ATOM   1845  CB  ARG C 143       7.587 -25.305 -58.932  1.00 20.00           C
ATOM   1846 1HB  ARG C 143       7.384 -25.714 -57.942  1.00 20.00           H
ATOM   1847 2HB  ARG C 143       7.350 -24.241 -58.892  1.00 20.00           H
ATOM   1848  CG  ARG C 143       6.695 -25.993 -59.967  1.00 20.00           C
ATOM   1849 1HG  ARG C 143       6.882 -25.568 -60.954  1.00 20.00           H
ATOM   1850 2HG  ARG C 143       6.947 -27.052 -60.023  1.00 20.00           H
ATOM   1851  CD  ARG C 143       5.216 -25.833 -59.609  1.00 20.00           C
ATOM   1852 1HD  ARG C 143       4.964 -26.483 -58.771  1.00 20.00           H
ATOM   1853 2HD  ARG C 143       5.019 -24.810 -59.290  1.00 20.00           H
ATOM   1854  NE  ARG C 143       4.373 -26.169 -60.778  1.00 20.00           N
ATOM   1855  HE  ARG C 143       3.906 -27.053 -60.781  1.00 20.00           H
ATOM   1856  CZ  ARG C 143       4.197 -25.362 -61.834  1.00 20.00           C
ATOM   1857  NH1 ARG C 143       4.799 -24.165 -61.883  1.00 20.00           N
ATOM   1858 1HH1 ARG C 143       5.384 -23.869 -61.129  1.00 20.00           H
ATOM   1859 2HH1 ARG C 143       4.662 -23.569 -62.674  1.00 20.00           H
ATOM   1860  NH2 ARG C 143       3.410 -25.769 -62.839  1.00 20.00           N
ATOM   1861 1HH2 ARG C 143       3.268 -25.179 -63.633  1.00 20.00           H
ATOM   1862 2HH2 ARG C 143       2.964 -26.663 -62.794  1.00 20.00           H
ATOM   1863  HN  ARG C 143       9.430 -24.474 -57.492  1.00 20.00           H
ATOM   1864  N   LEU C 144       9.473 -23.537 -60.626  1.00 20.00           N
ATOM   1865  CA  LEU C 144       9.689 -22.796 -61.856  1.00 20.00           C
ATOM   1866  C   LEU C 144      11.091 -23.096 -62.389  1.00 20.00           C
ATOM   1867  O   LEU C 144      11.949 -23.580 -61.651  1.00 20.00           O
ATOM   1868  HA  LEU C 144       8.960 -23.152 -62.584  1.00 20.00           H
ATOM   1869  CB  LEU C 144       9.420 -21.305 -61.638  1.00 20.00           C
ATOM   1870 1HB  LEU C 144      10.034 -20.964 -60.804  1.00 20.00           H
ATOM   1871 2HB  LEU C 144       9.754 -20.763 -62.522  1.00 20.00           H
ATOM   1872  HG  LEU C 144       7.554 -21.639 -60.648  1.00 20.00           H
ATOM   1873  CG  LEU C 144       7.966 -20.920 -61.356  1.00 20.00           C
ATOM   1874  CD1 LEU C 144       7.882 -19.541 -60.700  1.00 20.00           C
ATOM   1875 1HD1 LEU C 144       8.407 -19.559 -59.746  1.00 20.00           H
ATOM   1876 2HD1 LEU C 144       8.342 -18.799 -61.354  1.00 20.00           H
ATOM   1877 3HD1 LEU C 144       6.836 -19.280 -60.535  1.00 20.00           H
ATOM   1878  CD2 LEU C 144       7.121 -21.003 -62.629  1.00 20.00           C
ATOM   1879 1HD2 LEU C 144       7.566 -20.377 -63.402  1.00 20.00           H
ATOM   1880 2HD2 LEU C 144       7.084 -22.036 -62.974  1.00 20.00           H
ATOM   1881 3HD2 LEU C 144       6.110 -20.655 -62.417  1.00 20.00           H
ATOM   1882  HN  LEU C 144       9.426 -22.978 -59.798  1.00 20.00           H
ATOM   1883  N   ARG C 145      11.282 -22.796 -63.665  1.00 20.00           N
ATOM   1884  CA  ARG C 145      12.513 -23.163 -64.344  1.00 20.00           C
ATOM   1885  C   ARG C 145      13.624 -22.168 -64.002  1.00 20.00           C
ATOM   1886  O   ARG C 145      14.774 -22.357 -64.396  1.00 20.00           O
ATOM   1887  HA  ARG C 145      12.751 -24.159 -63.972  1.00 20.00           H
ATOM   1888  CB  ARG C 145      12.317 -23.196 -65.861  1.00 20.00           C
ATOM   1889 1HB  ARG C 145      11.931 -22.235 -66.203  1.00 20.00           H
ATOM   1890 2HB  ARG C 145      13.278 -23.346 -66.353  1.00 20.00           H
ATOM   1891  CG  ARG C 145      11.351 -24.311 -66.265  1.00 20.00           C
ATOM   1892 1HG  ARG C 145      11.726 -25.270 -65.906  1.00 20.00           H
ATOM   1893 2HG  ARG C 145      10.383 -24.150 -65.789  1.00 20.00           H
ATOM   1894  CD  ARG C 145      11.176 -24.362 -67.784  1.00 20.00           C
ATOM   1895 1HD  ARG C 145      10.791 -23.409 -68.146  1.00 20.00           H
ATOM   1896 2HD  ARG C 145      12.142 -24.519 -68.264  1.00 20.00           H
ATOM   1897  NE  ARG C 145      10.247 -25.455 -68.150  1.00 20.00           N
ATOM   1898  HE  ARG C 145       9.859 -26.008 -67.413  1.00 20.00           H
ATOM   1899  CZ  ARG C 145       9.892 -25.749 -69.409  1.00 20.00           C
ATOM   1900  NH1 ARG C 145      10.381 -25.041 -70.436  1.00 20.00           N
ATOM   1901 1HH1 ARG C 145      11.015 -24.287 -70.267  1.00 20.00           H
ATOM   1902 2HH1 ARG C 145      10.111 -25.267 -71.372  1.00 20.00           H
ATOM   1903  NH2 ARG C 145       9.042 -26.762 -69.624  1.00 20.00           N
ATOM   1904 1HH2 ARG C 145       8.767 -26.994 -70.557  1.00 20.00           H
ATOM   1905 2HH2 ARG C 145       8.682 -27.285 -68.851  1.00 20.00           H
ATOM   1906  HN  ARG C 145      10.614 -22.313 -64.232  1.00 20.00           H
ATOM   1907  N   SER C 146      13.242 -21.130 -63.273  1.00 20.00           N
ATOM   1908  CA  SER C 146      14.202 -20.138 -62.821  1.00 20.00           C
ATOM   1909  C   SER C 146      15.222 -20.786 -61.882  1.00 20.00           C
ATOM   1910  O   SER C 146      16.281 -20.217 -61.622  1.00 20.00           O
ATOM   1911  HA  SER C 146      14.691 -19.777 -63.726  1.00 20.00           H
ATOM   1912  CB  SER C 146      13.502 -18.972 -62.120  1.00 20.00           C
ATOM   1913 1HB  SER C 146      14.250 -18.275 -61.742  1.00 20.00           H
ATOM   1914 2HB  SER C 146      12.894 -18.427 -62.842  1.00 20.00           H
ATOM   1915  HG  SER C 146      12.176 -18.639 -60.658  1.00 20.00           H
ATOM   1916  OG  SER C 146      12.678 -19.413 -61.044  1.00 20.00           O
ATOM   1917  HN  SER C 146      12.297 -20.963 -62.991  1.00 20.00           H
ATOM   1918  N   ILE C 147      14.867 -21.969 -61.401  1.00 20.00           N
ATOM   1919  CA  ILE C 147      15.779 -22.746 -60.580  1.00 20.00           C
ATOM   1920  C   ILE C 147      17.161 -22.766 -61.238  1.00 20.00           C
ATOM   1921  O   ILE C 147      18.180 -22.709 -60.552  1.00 20.00           O
ATOM   1922  HA  ILE C 147      15.863 -22.243 -59.617  1.00 20.00           H
ATOM   1923  HB  ILE C 147      14.193 -24.023 -59.925  1.00 20.00           H
ATOM   1924  CB  ILE C 147      15.205 -24.139 -60.313  1.00 20.00           C
ATOM   1925  CG1 ILE C 147      16.018 -24.872 -59.244  1.00 20.00           C
ATOM   1926 1HG1 ILE C 147      17.028 -25.055 -59.612  1.00 20.00           H
ATOM   1927 2HG1 ILE C 147      16.111 -24.244 -58.358  1.00 20.00           H
ATOM   1928  CG2 ILE C 147      15.102 -24.947 -61.609  1.00 20.00           C
ATOM   1929 1HG2 ILE C 147      14.683 -24.320 -62.396  1.00 20.00           H
ATOM   1930 2HG2 ILE C 147      16.095 -25.286 -61.906  1.00 20.00           H
ATOM   1931 3HG2 ILE C 147      14.456 -25.810 -61.449  1.00 20.00           H
ATOM   1932  CD1 ILE C 147      15.358 -26.200 -58.868  1.00 20.00           C
ATOM   1933 1HD1 ILE C 147      14.308 -26.030 -58.632  1.00 20.00           H
ATOM   1934 2HD1 ILE C 147      15.435 -26.894 -59.705  1.00 20.00           H
ATOM   1935 3HD1 ILE C 147      15.861 -26.623 -57.999  1.00 20.00           H
ATOM   1936  HN  ILE C 147      13.977 -22.394 -61.562  1.00 20.00           H
ATOM   1937  N   ARG C 148      17.150 -22.847 -62.560  1.00 20.00           N
ATOM   1938  CA  ARG C 148      18.366 -23.128 -63.303  1.00 20.00           C
ATOM   1939  C   ARG C 148      19.269 -21.893 -63.330  1.00 20.00           C
ATOM   1940  O   ARG C 148      20.489 -22.014 -63.428  1.00 20.00           O
ATOM   1941  HA  ARG C 148      18.839 -23.948 -62.763  1.00 20.00           H
ATOM   1942  CB  ARG C 148      18.050 -23.551 -64.739  1.00 20.00           C
ATOM   1943 1HB  ARG C 148      18.919 -24.041 -65.177  1.00 20.00           H
ATOM   1944 2HB  ARG C 148      17.240 -24.280 -64.737  1.00 20.00           H
ATOM   1945  CG  ARG C 148      17.655 -22.344 -65.592  1.00 20.00           C
ATOM   1946 1HG  ARG C 148      16.994 -21.691 -65.020  1.00 20.00           H
ATOM   1947 2HG  ARG C 148      18.542 -21.761 -65.838  1.00 20.00           H
ATOM   1948  CD  ARG C 148      16.955 -22.787 -66.878  1.00 20.00           C
ATOM   1949 1HD  ARG C 148      17.628 -23.405 -67.473  1.00 20.00           H
ATOM   1950 2HD  ARG C 148      16.087 -23.400 -66.638  1.00 20.00           H
ATOM   1951  NE  ARG C 148      16.535 -21.602 -67.660  1.00 20.00           N
ATOM   1952  HE  ARG C 148      16.755 -20.697 -67.294  1.00 20.00           H
ATOM   1953  CZ  ARG C 148      15.879 -21.665 -68.826  1.00 20.00           C
ATOM   1954  NH1 ARG C 148      15.559 -22.851 -69.363  1.00 20.00           N
ATOM   1955 1HH1 ARG C 148      15.810 -23.697 -68.892  1.00 20.00           H
ATOM   1956 2HH1 ARG C 148      15.069 -22.889 -70.234  1.00 20.00           H
ATOM   1957  NH2 ARG C 148      15.547 -20.526 -69.448  1.00 20.00           N
ATOM   1958 1HH2 ARG C 148      15.058 -20.556 -70.319  1.00 20.00           H
ATOM   1959 2HH2 ARG C 148      15.790 -19.645 -69.041  1.00 20.00           H
ATOM   1960  HN  ARG C 148      16.331 -22.725 -63.121  1.00 20.00           H
ATOM   1961  N   CYS C 149      18.635 -20.734 -63.240  1.00 20.00           N
ATOM   1962  CA  CYS C 149      19.303 -19.487 -63.572  1.00 20.00           C
ATOM   1963  C   CYS C 149      20.209 -19.101 -62.401  1.00 20.00           C
ATOM   1964  O   CYS C 149      19.822 -19.238 -61.241  1.00 20.00           O
ATOM   1965  HA  CYS C 149      19.892 -19.677 -64.470  1.00 20.00           H
ATOM   1966  CB  CYS C 149      18.302 -18.380 -63.908  1.00 20.00           C
ATOM   1967 1HB  CYS C 149      17.566 -18.289 -63.110  1.00 20.00           H
ATOM   1968 2HB  CYS C 149      18.817 -17.422 -63.978  1.00 20.00           H
ATOM   1969  HG  CYS C 149      16.666 -17.690 -65.481  1.00 20.00           H
ATOM   1970  SG  CYS C 149      17.463 -18.755 -65.491  1.00 20.00           S
ATOM   1971  HN  CYS C 149      17.683 -20.638 -62.948  1.00 20.00           H
ATOM   1972  N   LEU C 150      21.397 -18.626 -62.744  1.00 20.00           N
ATOM   1973  CA  LEU C 150      22.390 -18.293 -61.737  1.00 20.00           C
ATOM   1974  C   LEU C 150      21.903 -17.090 -60.926  1.00 20.00           C
ATOM   1975  O   LEU C 150      21.972 -17.095 -59.698  1.00 20.00           O
ATOM   1976  HA  LEU C 150      22.475 -19.148 -61.067  1.00 20.00           H
ATOM   1977  CB  LEU C 150      23.761 -18.084 -62.383  1.00 20.00           C
ATOM   1978 1HB  LEU C 150      24.054 -19.013 -62.874  1.00 20.00           H
ATOM   1979 2HB  LEU C 150      23.662 -17.329 -63.163  1.00 20.00           H
ATOM   1980  HG  LEU C 150      24.632 -16.690 -61.016  1.00 20.00           H
ATOM   1981  CG  LEU C 150      24.889 -17.660 -61.441  1.00 20.00           C
ATOM   1982  CD1 LEU C 150      25.029 -18.642 -60.276  1.00 20.00           C
ATOM   1983 1HD1 LEU C 150      24.181 -18.527 -59.600  1.00 20.00           H
ATOM   1984 2HD1 LEU C 150      25.052 -19.661 -60.661  1.00 20.00           H
ATOM   1985 3HD1 LEU C 150      25.954 -18.436 -59.737  1.00 20.00           H
ATOM   1986  CD2 LEU C 150      26.203 -17.484 -62.204  1.00 20.00           C
ATOM   1987 1HD2 LEU C 150      26.530 -18.449 -62.591  1.00 20.00           H
ATOM   1988 2HD2 LEU C 150      26.053 -16.792 -63.033  1.00 20.00           H
ATOM   1989 3HD2 LEU C 150      26.963 -17.086 -61.532  1.00 20.00           H
ATOM   1990  HN  LEU C 150      21.685 -18.470 -63.689  1.00 20.00           H
ATOM   1991  N   ARG C 151      21.421 -16.087 -61.646  1.00 20.00           N
ATOM   1992  CA  ARG C 151      20.849 -14.914 -61.008  1.00 20.00           C
ATOM   1993  C   ARG C 151      19.900 -15.332 -59.882  1.00 20.00           C
ATOM   1994  O   ARG C 151      19.930 -14.757 -58.795  1.00 20.00           O
ATOM   1995  HA  ARG C 151      21.705 -14.365 -60.616  1.00 20.00           H
ATOM   1996  CB  ARG C 151      20.084 -14.056 -62.017  1.00 20.00           C
ATOM   1997 1HB  ARG C 151      20.756 -13.743 -62.817  1.00 20.00           H
ATOM   1998 2HB  ARG C 151      19.293 -14.647 -62.478  1.00 20.00           H
ATOM   1999  CG  ARG C 151      19.479 -12.824 -61.342  1.00 20.00           C
ATOM   2000 1HG  ARG C 151      18.684 -13.131 -60.662  1.00 20.00           H
ATOM   2001 2HG  ARG C 151      20.238 -12.325 -60.740  1.00 20.00           H
ATOM   2002  CD  ARG C 151      18.921 -11.848 -62.380  1.00 20.00           C
ATOM   2003 1HD  ARG C 151      18.515 -10.967 -61.882  1.00 20.00           H
ATOM   2004 2HD  ARG C 151      19.721 -11.503 -63.034  1.00 20.00           H
ATOM   2005  NE  ARG C 151      17.864 -12.508 -63.178  1.00 20.00           N
ATOM   2006  HE  ARG C 151      18.100 -12.826 -64.097  1.00 20.00           H
ATOM   2007  CZ  ARG C 151      16.611 -12.707 -62.748  1.00 20.00           C
ATOM   2008  NH1 ARG C 151      16.239 -12.301 -61.526  1.00 20.00           N
ATOM   2009 1HH1 ARG C 151      16.899 -11.847 -60.928  1.00 20.00           H
ATOM   2010 2HH1 ARG C 151      15.301 -12.454 -61.213  1.00 20.00           H
ATOM   2011  NH2 ARG C 151      15.735 -13.317 -63.558  1.00 20.00           N
ATOM   2012 1HH2 ARG C 151      14.795 -13.473 -63.252  1.00 20.00           H
ATOM   2013 2HH2 ARG C 151      16.020 -13.616 -64.468  1.00 20.00           H
ATOM   2014  HN  ARG C 151      21.418 -16.068 -62.646  1.00 20.00           H
ATOM   2015  N   ASN C 152      19.082 -16.330 -60.182  1.00 20.00           N
ATOM   2016  CA  ASN C 152      17.930 -16.629 -59.347  1.00 20.00           C
ATOM   2017  C   ASN C 152      18.354 -17.575 -58.221  1.00 20.00           C
ATOM   2018  O   ASN C 152      17.828 -17.500 -57.112  1.00 20.00           O
ATOM   2019  HA  ASN C 152      17.588 -15.664 -58.974  1.00 20.00           H
ATOM   2020  CB  ASN C 152      16.829 -17.320 -60.155  1.00 20.00           C
ATOM   2021 1HB  ASN C 152      17.255 -18.144 -60.727  1.00 20.00           H
ATOM   2022 2HB  ASN C 152      16.092 -17.750 -59.477  1.00 20.00           H
ATOM   2023  CG  ASN C 152      16.145 -16.333 -61.103  1.00 20.00           C
ATOM   2024  OD1 ASN C 152      16.434 -16.267 -62.286  1.00 20.00           O
ATOM   2025  ND2 ASN C 152      15.222 -15.573 -60.519  1.00 20.00           N
ATOM   2026 1HD2 ASN C 152      15.033 -15.678 -59.543  1.00 20.00           H
ATOM   2027 2HD2 ASN C 152      14.719 -14.896 -61.056  1.00 20.00           H
ATOM   2028  HN  ASN C 152      19.194 -16.927 -60.976  1.00 20.00           H
ATOM   2029  N   ILE C 153      19.302 -18.442 -58.546  1.00 20.00           N
ATOM   2030  CA  ILE C 153      19.863 -19.343 -57.553  1.00 20.00           C
ATOM   2031  C   ILE C 153      20.366 -18.529 -56.359  1.00 20.00           C
ATOM   2032  O   ILE C 153      20.169 -18.919 -55.210  1.00 20.00           O
ATOM   2033  HA  ILE C 153      19.060 -19.995 -57.212  1.00 20.00           H
ATOM   2034  HB  ILE C 153      21.514 -19.631 -58.883  1.00 20.00           H
ATOM   2035  CB  ILE C 153      20.935 -20.235 -58.184  1.00 20.00           C
ATOM   2036  CG1 ILE C 153      20.298 -21.370 -58.988  1.00 20.00           C
ATOM   2037 1HG1 ILE C 153      19.910 -22.128 -58.308  1.00 20.00           H
ATOM   2038 2HG1 ILE C 153      19.451 -20.988 -59.557  1.00 20.00           H
ATOM   2039  CG2 ILE C 153      21.907 -20.757 -57.124  1.00 20.00           C
ATOM   2040 1HG2 ILE C 153      22.434 -19.918 -56.670  1.00 20.00           H
ATOM   2041 2HG2 ILE C 153      21.352 -21.297 -56.357  1.00 20.00           H
ATOM   2042 3HG2 ILE C 153      22.627 -21.428 -57.592  1.00 20.00           H
ATOM   2043  CD1 ILE C 153      21.314 -22.004 -59.940  1.00 20.00           C
ATOM   2044 1HD1 ILE C 153      21.780 -21.226 -60.545  1.00 20.00           H
ATOM   2045 2HD1 ILE C 153      22.080 -22.522 -59.362  1.00 20.00           H
ATOM   2046 3HD1 ILE C 153      20.807 -22.716 -60.591  1.00 20.00           H
ATOM   2047  HN  ILE C 153      19.684 -18.536 -59.465  1.00 20.00           H
ATOM   2048  N   ILE C 154      21.007 -17.412 -56.673  1.00 20.00           N
ATOM   2049  CA  ILE C 154      21.567 -16.555 -55.641  1.00 20.00           C
ATOM   2050  C   ILE C 154      20.457 -16.138 -54.673  1.00 20.00           C
ATOM   2051  O   ILE C 154      20.667 -16.103 -53.462  1.00 20.00           O
ATOM   2052  HA  ILE C 154      22.301 -17.143 -55.091  1.00 20.00           H
ATOM   2053  HB  ILE C 154      21.656 -14.915 -57.010  1.00 20.00           H
ATOM   2054  CB  ILE C 154      22.310 -15.375 -56.270  1.00 20.00           C
ATOM   2055  CG1 ILE C 154      23.565 -15.847 -57.007  1.00 20.00           C
ATOM   2056 1HG1 ILE C 154      24.368 -16.021 -56.291  1.00 20.00           H
ATOM   2057 2HG1 ILE C 154      23.365 -16.799 -57.499  1.00 20.00           H
ATOM   2058  CG2 ILE C 154      22.628 -14.307 -55.222  1.00 20.00           C
ATOM   2059 1HG2 ILE C 154      21.702 -13.955 -54.768  1.00 20.00           H
ATOM   2060 2HG2 ILE C 154      23.272 -14.733 -54.452  1.00 20.00           H
ATOM   2061 3HG2 ILE C 154      23.139 -13.470 -55.700  1.00 20.00           H
ATOM   2062  CD1 ILE C 154      24.013 -14.815 -58.044  1.00 20.00           C
ATOM   2063 1HD1 ILE C 154      23.183 -14.590 -58.714  1.00 20.00           H
ATOM   2064 2HD1 ILE C 154      24.327 -13.903 -57.536  1.00 20.00           H
ATOM   2065 3HD1 ILE C 154      24.847 -15.216 -58.619  1.00 20.00           H
ATOM   2066  HN  ILE C 154      21.145 -17.091 -57.610  1.00 20.00           H
ATOM   2067  N   HIS C 155      19.302 -15.832 -55.244  1.00 20.00           N
ATOM   2068  CA  HIS C 155      18.164 -15.405 -54.448  1.00 20.00           C
ATOM   2069  C   HIS C 155      17.705 -16.556 -53.550  1.00 20.00           C
ATOM   2070  O   HIS C 155      17.408 -16.349 -52.374  1.00 20.00           O
ATOM   2071  HA  HIS C 155      18.510 -14.583 -53.823  1.00 20.00           H
ATOM   2072  CB  HIS C 155      17.044 -14.870 -55.344  1.00 20.00           C
ATOM   2073 1HB  HIS C 155      16.801 -15.623 -56.093  1.00 20.00           H
ATOM   2074 2HB  HIS C 155      16.150 -14.721 -54.740  1.00 20.00           H
ATOM   2075  CG  HIS C 155      17.384 -13.576 -56.044  1.00 20.00           C
ATOM   2076  HD1 HIS C 155      16.503 -13.927 -57.951  1.00 20.00           H
ATOM   2077  ND1 HIS C 155      17.015 -13.311 -57.351  1.00 20.00           N
ATOM   2078  CD2 HIS C 155      18.060 -12.475 -55.605  1.00 20.00           C
ATOM   2079  HD2 HIS C 155      18.493 -12.348 -54.612  1.00 20.00           H
ATOM   2080  CE1 HIS C 155      17.456 -12.104 -57.674  1.00 20.00           C
ATOM   2081  HE1 HIS C 155      17.324 -11.610 -58.637  1.00 20.00           H
ATOM   2082  NE2 HIS C 155      18.104 -11.588 -56.590  1.00 20.00           N
ATOM   2083  HN  HIS C 155      19.137 -15.872 -56.230  1.00 20.00           H
ATOM   2084  N   TRP C 156      17.662 -17.742 -54.138  1.00 20.00           N
ATOM   2085  CA  TRP C 156      17.027 -18.876 -53.488  1.00 20.00           C
ATOM   2086  C   TRP C 156      17.834 -19.216 -52.234  1.00 20.00           C
ATOM   2087  O   TRP C 156      17.266 -19.583 -51.207  1.00 20.00           O
ATOM   2088  HA  TRP C 156      16.015 -18.579 -53.212  1.00 20.00           H
ATOM   2089  CB  TRP C 156      16.895 -20.057 -54.452  1.00 20.00           C
ATOM   2090 1HB  TRP C 156      17.889 -20.453 -54.663  1.00 20.00           H
ATOM   2091 2HB  TRP C 156      16.333 -20.852 -53.962  1.00 20.00           H
ATOM   2092  CG  TRP C 156      16.210 -19.708 -55.775  1.00 20.00           C
ATOM   2093  HD1 TRP C 156      16.890 -21.255 -57.106  1.00 20.00           H
ATOM   2094  CD1 TRP C 156      16.294 -20.356 -56.944  1.00 20.00           C
ATOM   2095  CD2 TRP C 156      15.326 -18.593 -56.017  1.00 20.00           C
ATOM   2096  NE1 TRP C 156      15.533 -19.744 -57.919  1.00 20.00           N
ATOM   2097  HE1 TRP C 156      15.436 -20.041 -58.869  1.00 20.00           H
ATOM   2098  CE2 TRP C 156      14.925 -18.637 -57.337  1.00 20.00           C
ATOM   2099  HE3 TRP C 156      15.181 -17.524 -54.103  1.00 20.00           H
ATOM   2100  CE3 TRP C 156      14.880 -17.581 -55.149  1.00 20.00           C
ATOM   2101  CZ2 TRP C 156      14.060 -17.696 -57.907  1.00 20.00           C
ATOM   2102  HZ2 TRP C 156      13.758 -17.753 -58.953  1.00 20.00           H
ATOM   2103  CZ3 TRP C 156      14.015 -16.648 -55.734  1.00 20.00           C
ATOM   2104  HZ3 TRP C 156      13.639 -15.841 -55.105  1.00 20.00           H
ATOM   2105  CH2 TRP C 156      13.602 -16.678 -57.061  1.00 20.00           C
ATOM   2106  HH2 TRP C 156      12.926 -15.913 -57.442  1.00 20.00           H
ATOM   2107  HN  TRP C 156      18.050 -17.934 -55.039  1.00 20.00           H
ATOM   2108  N   ASN C 157      19.146 -19.080 -52.359  1.00 20.00           N
ATOM   2109  CA  ASN C 157      20.032 -19.306 -51.229  1.00 20.00           C
ATOM   2110  C   ASN C 157      19.690 -18.318 -50.113  1.00 20.00           C
ATOM   2111  O   ASN C 157      19.621 -18.696 -48.944  1.00 20.00           O
ATOM   2112  HA  ASN C 157      19.864 -20.342 -50.936  1.00 20.00           H
ATOM   2113  CB  ASN C 157      21.494 -19.085 -51.624  1.00 20.00           C
ATOM   2114 1HB  ASN C 157      21.564 -18.251 -52.322  1.00 20.00           H
ATOM   2115 2HB  ASN C 157      22.075 -18.812 -50.743  1.00 20.00           H
ATOM   2116  CG  ASN C 157      22.086 -20.343 -52.262  1.00 20.00           C
ATOM   2117  OD1 ASN C 157      22.590 -21.231 -51.595  1.00 20.00           O
ATOM   2118  ND2 ASN C 157      21.996 -20.370 -53.589  1.00 20.00           N
ATOM   2119 1HD2 ASN C 157      21.569 -19.608 -54.077  1.00 20.00           H
ATOM   2120 2HD2 ASN C 157      22.355 -21.152 -54.099  1.00 20.00           H
ATOM   2121  HN  ASN C 157      19.603 -18.822 -53.210  1.00 20.00           H
ATOM   2122  N   LEU C 158      19.484 -17.071 -50.511  1.00 20.00           N
ATOM   2123  CA  LEU C 158      19.196 -16.017 -49.554  1.00 20.00           C
ATOM   2124  C   LEU C 158      17.897 -16.346 -48.815  1.00 20.00           C
ATOM   2125  O   LEU C 158      17.809 -16.174 -47.600  1.00 20.00           O
ATOM   2126  HA  LEU C 158      20.011 -16.002 -48.830  1.00 20.00           H
ATOM   2127  CB  LEU C 158      19.181 -14.653 -50.247  1.00 20.00           C
ATOM   2128 1HB  LEU C 158      20.171 -14.469 -50.665  1.00 20.00           H
ATOM   2129 2HB  LEU C 158      18.485 -14.700 -51.084  1.00 20.00           H
ATOM   2130  HG  LEU C 158      17.799 -13.632 -48.973  1.00 20.00           H
ATOM   2131  CG  LEU C 158      18.800 -13.459 -49.369  1.00 20.00           C
ATOM   2132  CD1 LEU C 158      19.744 -13.334 -48.172  1.00 20.00           C
ATOM   2133 1HD1 LEU C 158      19.646 -14.215 -47.538  1.00 20.00           H
ATOM   2134 2HD1 LEU C 158      20.772 -13.255 -48.527  1.00 20.00           H
ATOM   2135 3HD1 LEU C 158      19.489 -12.443 -47.599  1.00 20.00           H
ATOM   2136  CD2 LEU C 158      18.743 -12.170 -50.192  1.00 20.00           C
ATOM   2137 1HD2 LEU C 158      19.754 -11.873 -50.471  1.00 20.00           H
ATOM   2138 2HD2 LEU C 158      18.152 -12.339 -51.092  1.00 20.00           H
ATOM   2139 3HD2 LEU C 158      18.284 -11.380 -49.598  1.00 20.00           H
ATOM   2140  HN  LEU C 158      19.511 -16.778 -51.467  1.00 20.00           H
ATOM   2141  N   ILE C 159      16.921 -16.813 -49.580  1.00 20.00           N
ATOM   2142  CA  ILE C 159      15.636 -17.181 -49.011  1.00 20.00           C
ATOM   2143  C   ILE C 159      15.845 -18.250 -47.937  1.00 20.00           C
ATOM   2144  O   ILE C 159      15.388 -18.097 -46.806  1.00 20.00           O
ATOM   2145  HA  ILE C 159      15.222 -16.291 -48.536  1.00 20.00           H
ATOM   2146  HB  ILE C 159      15.191 -18.254 -50.807  1.00 20.00           H
ATOM   2147  CB  ILE C 159      14.662 -17.599 -50.114  1.00 20.00           C
ATOM   2148  CG1 ILE C 159      14.185 -16.386 -50.914  1.00 20.00           C
ATOM   2149 1HG1 ILE C 159      13.676 -15.686 -50.251  1.00 20.00           H
ATOM   2150 2HG1 ILE C 159      15.043 -15.861 -51.333  1.00 20.00           H
ATOM   2151  CG2 ILE C 159      13.493 -18.402 -49.538  1.00 20.00           C
ATOM   2152 1HG2 ILE C 159      13.867 -19.332 -49.109  1.00 20.00           H
ATOM   2153 2HG2 ILE C 159      12.998 -17.817 -48.763  1.00 20.00           H
ATOM   2154 3HG2 ILE C 159      12.782 -18.628 -50.332  1.00 20.00           H
ATOM   2155  CD1 ILE C 159      13.239 -16.809 -52.040  1.00 20.00           C
ATOM   2156 1HD1 ILE C 159      13.581 -17.752 -52.466  1.00 20.00           H
ATOM   2157 2HD1 ILE C 159      12.232 -16.933 -51.642  1.00 20.00           H
ATOM   2158 3HD1 ILE C 159      13.232 -16.042 -52.815  1.00 20.00           H
ATOM   2159  HN  ILE C 159      16.998 -16.940 -50.569  1.00 20.00           H
ATOM   2160  N   SER C 160      16.537 -19.310 -48.330  1.00 20.00           N
ATOM   2161  CA  SER C 160      16.692 -20.466 -47.463  1.00 20.00           C
ATOM   2162  C   SER C 160      17.408 -20.060 -46.173  1.00 20.00           C
ATOM   2163  O   SER C 160      17.078 -20.552 -45.095  1.00 20.00           O
ATOM   2164  HA  SER C 160      15.678 -20.803 -47.248  1.00 20.00           H
ATOM   2165  CB  SER C 160      17.462 -21.584 -48.169  1.00 20.00           C
ATOM   2166 1HB  SER C 160      17.527 -22.450 -47.510  1.00 20.00           H
ATOM   2167 2HB  SER C 160      16.913 -21.899 -49.056  1.00 20.00           H
ATOM   2168  HG  SER C 160      19.217 -21.893 -49.080  1.00 20.00           H
ATOM   2169  OG  SER C 160      18.774 -21.174 -48.544  1.00 20.00           O
ATOM   2170  HN  SER C 160      16.987 -19.386 -49.220  1.00 20.00           H
ATOM   2171  N   ALA C 161      18.375 -19.168 -46.326  1.00 20.00           N
ATOM   2172  CA  ALA C 161      19.122 -18.670 -45.183  1.00 20.00           C
ATOM   2173  C   ALA C 161      18.161 -17.981 -44.212  1.00 20.00           C
ATOM   2174  O   ALA C 161      18.215 -18.219 -43.007  1.00 20.00           O
ATOM   2175  HA  ALA C 161      19.576 -19.527 -44.685  1.00 20.00           H
ATOM   2176  CB  ALA C 161      20.232 -17.735 -45.667  1.00 20.00           C
ATOM   2177 1HB  ALA C 161      20.867 -18.262 -46.379  1.00 20.00           H
ATOM   2178 2HB  ALA C 161      19.789 -16.864 -46.150  1.00 20.00           H
ATOM   2179 3HB  ALA C 161      20.831 -17.412 -44.815  1.00 20.00           H
ATOM   2180  HN  ALA C 161      18.651 -18.787 -47.209  1.00 20.00           H
ATOM   2181  N   PHE C 162      17.303 -17.142 -44.775  1.00 20.00           N
ATOM   2182  CA  PHE C 162      16.357 -16.388 -43.970  1.00 20.00           C
ATOM   2183  C   PHE C 162      15.338 -17.318 -43.307  1.00 20.00           C
ATOM   2184  O   PHE C 162      14.937 -17.092 -42.166  1.00 20.00           O
ATOM   2185  HA  PHE C 162      16.928 -15.870 -43.200  1.00 20.00           H
ATOM   2186  CB  PHE C 162      15.622 -15.438 -44.917  1.00 20.00           C
ATOM   2187 1HB  PHE C 162      15.880 -15.693 -45.944  1.00 20.00           H
ATOM   2188 2HB  PHE C 162      14.548 -15.594 -44.810  1.00 20.00           H
ATOM   2189  CG  PHE C 162      15.934 -13.959 -44.680  1.00 20.00           C
ATOM   2190  HD1 PHE C 162      17.574 -13.949 -46.033  1.00 20.00           H
ATOM   2191  CD1 PHE C 162      16.968 -13.369 -45.338  1.00 20.00           C
ATOM   2192  HD2 PHE C 162      14.349 -13.708 -43.285  1.00 20.00           H
ATOM   2193  CD2 PHE C 162      15.178 -13.235 -43.812  1.00 20.00           C
ATOM   2194  CE1 PHE C 162      17.257 -11.996 -45.118  1.00 20.00           C
ATOM   2195  HE1 PHE C 162      18.086 -11.523 -45.645  1.00 20.00           H
ATOM   2196  CE2 PHE C 162      15.467 -11.862 -43.593  1.00 20.00           C
ATOM   2197  HE2 PHE C 162      14.861 -11.282 -42.897  1.00 20.00           H
ATOM   2198  CZ  PHE C 162      16.501 -11.272 -44.250  1.00 20.00           C
ATOM   2199  HZ  PHE C 162      16.723 -10.218 -44.082  1.00 20.00           H
ATOM   2200  HN  PHE C 162      17.249 -16.974 -45.759  1.00 20.00           H
ATOM   2201  N   ILE C 163      14.950 -18.344 -44.050  1.00 20.00           N
ATOM   2202  CA  ILE C 163      14.015 -19.330 -43.534  1.00 20.00           C
ATOM   2203  C   ILE C 163      14.638 -20.034 -42.327  1.00 20.00           C
ATOM   2204  O   ILE C 163      13.972 -20.244 -41.314  1.00 20.00           O
ATOM   2205  HA  ILE C 163      13.126 -18.794 -43.201  1.00 20.00           H
ATOM   2206  HB  ILE C 163      14.461 -20.575 -45.215  1.00 20.00           H
ATOM   2207  CB  ILE C 163      13.578 -20.286 -44.645  1.00 20.00           C
ATOM   2208  CG1 ILE C 163      12.620 -19.595 -45.618  1.00 20.00           C
ATOM   2209 1HG1 ILE C 163      11.684 -19.364 -45.109  1.00 20.00           H
ATOM   2210 2HG1 ILE C 163      13.047 -18.647 -45.943  1.00 20.00           H
ATOM   2211  CG2 ILE C 163      12.978 -21.567 -44.062  1.00 20.00           C
ATOM   2212 1HG2 ILE C 163      13.716 -22.058 -43.428  1.00 20.00           H
ATOM   2213 2HG2 ILE C 163      12.097 -21.318 -43.469  1.00 20.00           H
ATOM   2214 3HG2 ILE C 163      12.692 -22.236 -44.873  1.00 20.00           H
ATOM   2215  CD1 ILE C 163      12.341 -20.479 -46.834  1.00 20.00           C
ATOM   2216 1HD1 ILE C 163      13.280 -20.884 -47.212  1.00 20.00           H
ATOM   2217 2HD1 ILE C 163      11.682 -21.298 -46.545  1.00 20.00           H
ATOM   2218 3HD1 ILE C 163      11.862 -19.886 -47.613  1.00 20.00           H
ATOM   2219  HN  ILE C 163      15.261 -18.506 -44.986  1.00 20.00           H
ATOM   2220  N   LEU C 164      15.909 -20.379 -42.474  1.00 20.00           N
ATOM   2221  CA  LEU C 164      16.616 -21.094 -41.426  1.00 20.00           C
ATOM   2222  C   LEU C 164      16.693 -20.215 -40.176  1.00 20.00           C
ATOM   2223  O   LEU C 164      16.484 -20.692 -39.062  1.00 20.00           O
ATOM   2224  HA  LEU C 164      16.033 -21.984 -41.186  1.00 20.00           H
ATOM   2225  CB  LEU C 164      17.981 -21.570 -41.928  1.00 20.00           C
ATOM   2226 1HB  LEU C 164      18.470 -20.737 -42.433  1.00 20.00           H
ATOM   2227 2HB  LEU C 164      18.595 -21.826 -41.065  1.00 20.00           H
ATOM   2228  HG  LEU C 164      17.118 -22.655 -43.557  1.00 20.00           H
ATOM   2229  CG  LEU C 164      17.964 -22.768 -42.880  1.00 20.00           C
ATOM   2230  CD1 LEU C 164      19.230 -22.802 -43.740  1.00 20.00           C
ATOM   2231 1HD1 LEU C 164      19.284 -21.896 -44.343  1.00 20.00           H
ATOM   2232 2HD1 LEU C 164      20.106 -22.862 -43.094  1.00 20.00           H
ATOM   2233 3HD1 LEU C 164      19.201 -23.674 -44.394  1.00 20.00           H
ATOM   2234  CD2 LEU C 164      17.757 -24.075 -42.113  1.00 20.00           C
ATOM   2235 1HD2 LEU C 164      18.555 -24.198 -41.381  1.00 20.00           H
ATOM   2236 2HD2 LEU C 164      16.795 -24.047 -41.600  1.00 20.00           H
ATOM   2237 3HD2 LEU C 164      17.772 -24.913 -42.810  1.00 20.00           H
ATOM   2238  HN  LEU C 164      16.452 -20.178 -43.289  1.00 20.00           H
ATOM   2239  N   ARG C 165      16.995 -18.945 -40.404  1.00 20.00           N
ATOM   2240  CA  ARG C 165      17.041 -17.980 -39.318  1.00 20.00           C
ATOM   2241  C   ARG C 165      15.694 -17.934 -38.592  1.00 20.00           C
ATOM   2242  O   ARG C 165      15.638 -18.071 -37.371  1.00 20.00           O
ATOM   2243  HA  ARG C 165      17.830 -18.341 -38.658  1.00 20.00           H
ATOM   2244  CB  ARG C 165      17.381 -16.582 -39.837  1.00 20.00           C
ATOM   2245 1HB  ARG C 165      18.277 -16.628 -40.456  1.00 20.00           H
ATOM   2246 2HB  ARG C 165      16.573 -16.219 -40.473  1.00 20.00           H
ATOM   2247  CG  ARG C 165      17.603 -15.606 -38.680  1.00 20.00           C
ATOM   2248 1HG  ARG C 165      16.855 -15.778 -37.906  1.00 20.00           H
ATOM   2249 2HG  ARG C 165      18.578 -15.789 -38.227  1.00 20.00           H
ATOM   2250  CD  ARG C 165      17.523 -14.156 -39.161  1.00 20.00           C
ATOM   2251 1HD  ARG C 165      17.906 -13.487 -38.391  1.00 20.00           H
ATOM   2252 2HD  ARG C 165      18.151 -14.022 -40.042  1.00 20.00           H
ATOM   2253  NE  ARG C 165      16.121 -13.807 -39.483  1.00 20.00           N
ATOM   2254  HE  ARG C 165      15.435 -14.533 -39.438  1.00 20.00           H
ATOM   2255  CZ  ARG C 165      15.714 -12.578 -39.830  1.00 20.00           C
ATOM   2256  NH1 ARG C 165      16.591 -11.568 -39.907  1.00 20.00           N
ATOM   2257 1HH1 ARG C 165      17.557 -11.727 -39.704  1.00 20.00           H
ATOM   2258 2HH1 ARG C 165      16.279 -10.654 -40.167  1.00 20.00           H
ATOM   2259  NH2 ARG C 165      14.417 -12.376 -40.100  1.00 20.00           N
ATOM   2260 1HH2 ARG C 165      14.097 -11.465 -40.361  1.00 20.00           H
ATOM   2261 2HH2 ARG C 165      13.770 -13.136 -40.041  1.00 20.00           H
ATOM   2262  HN  ARG C 165      17.206 -18.573 -41.308  1.00 20.00           H
ATOM   2263  N   ASN C 166      14.643 -17.740 -39.375  1.00 20.00           N
ATOM   2264  CA  ASN C 166      13.323 -17.512 -38.812  1.00 20.00           C
ATOM   2265  C   ASN C 166      12.835 -18.793 -38.133  1.00 20.00           C
ATOM   2266  O   ASN C 166      12.088 -18.737 -37.158  1.00 20.00           O
ATOM   2267  HA  ASN C 166      13.450 -16.689 -38.108  1.00 20.00           H
ATOM   2268  CB  ASN C 166      12.316 -17.141 -39.903  1.00 20.00           C
ATOM   2269 1HB  ASN C 166      12.326 -17.899 -40.685  1.00 20.00           H
ATOM   2270 2HB  ASN C 166      11.309 -17.129 -39.484  1.00 20.00           H
ATOM   2271  CG  ASN C 166      12.639 -15.773 -40.506  1.00 20.00           C
ATOM   2272  OD1 ASN C 166      13.595 -15.112 -40.134  1.00 20.00           O
ATOM   2273  ND2 ASN C 166      11.791 -15.386 -41.454  1.00 20.00           N
ATOM   2274 1HD2 ASN C 166      11.026 -15.976 -41.712  1.00 20.00           H
ATOM   2275 2HD2 ASN C 166      11.919 -14.504 -41.910  1.00 20.00           H
ATOM   2276  HN  ASN C 166      14.683 -17.736 -40.374  1.00 20.00           H
ATOM   2277  N   ALA C 167      13.277 -19.918 -38.676  1.00 20.00           N
ATOM   2278  CA  ALA C 167      12.957 -21.208 -38.090  1.00 20.00           C
ATOM   2279  C   ALA C 167      13.632 -21.322 -36.721  1.00 20.00           C
ATOM   2280  O   ALA C 167      13.015 -21.773 -35.757  1.00 20.00           O
ATOM   2281  HA  ALA C 167      11.876 -21.254 -37.957  1.00 20.00           H
ATOM   2282  CB  ALA C 167      13.384 -22.324 -39.045  1.00 20.00           C
ATOM   2283 1HB  ALA C 167      12.858 -22.211 -39.993  1.00 20.00           H
ATOM   2284 2HB  ALA C 167      14.459 -22.263 -39.217  1.00 20.00           H
ATOM   2285 3HB  ALA C 167      13.140 -23.291 -38.607  1.00 20.00           H
ATOM   2286  HN  ALA C 167      13.842 -19.957 -39.500  1.00 20.00           H
ATOM   2287  N   THR C 168      14.889 -20.906 -36.680  1.00 20.00           N
ATOM   2288  CA  THR C 168      15.683 -21.041 -35.471  1.00 20.00           C
ATOM   2289  C   THR C 168      15.283 -19.974 -34.449  1.00 20.00           C
ATOM   2290  O   THR C 168      15.545 -20.123 -33.257  1.00 20.00           O
ATOM   2291  HA  THR C 168      15.465 -22.010 -35.023  1.00 20.00           H
ATOM   2292  HB  THR C 168      17.429 -19.985 -36.216  1.00 20.00           H
ATOM   2293  CB  THR C 168      17.160 -20.981 -35.865  1.00 20.00           C
ATOM   2294  OG1 THR C 168      17.307 -22.029 -36.819  1.00 20.00           O
ATOM   2295  HG1 THR C 168      17.380 -21.646 -37.740  1.00 20.00           H
ATOM   2296  CG2 THR C 168      18.089 -21.386 -34.720  1.00 20.00           C
ATOM   2297 1HG2 THR C 168      17.819 -22.382 -34.367  1.00 20.00           H
ATOM   2298 2HG2 THR C 168      17.991 -20.672 -33.902  1.00 20.00           H
ATOM   2299 3HG2 THR C 168      19.120 -21.394 -35.073  1.00 20.00           H
ATOM   2300  HN  THR C 168      15.364 -20.485 -37.453  1.00 20.00           H
ATOM   2301  N   TRP C 169      14.656 -18.922 -34.955  1.00 20.00           N
ATOM   2302  CA  TRP C 169      14.213 -17.833 -34.100  1.00 20.00           C
ATOM   2303  C   TRP C 169      13.256 -18.411 -33.056  1.00 20.00           C
ATOM   2304  O   TRP C 169      13.309 -18.037 -31.885  1.00 20.00           O
ATOM   2305  HA  TRP C 169      15.092 -17.416 -33.610  1.00 20.00           H
ATOM   2306  CB  TRP C 169      13.587 -16.708 -34.927  1.00 20.00           C
ATOM   2307 1HB  TRP C 169      14.321 -16.350 -35.648  1.00 20.00           H
ATOM   2308 2HB  TRP C 169      12.750 -17.111 -35.497  1.00 20.00           H
ATOM   2309  CG  TRP C 169      13.094 -15.524 -34.093  1.00 20.00           C
ATOM   2310  HD1 TRP C 169      14.827 -14.257 -33.962  1.00 20.00           H
ATOM   2311  CD1 TRP C 169      13.782 -14.439 -33.713  1.00 20.00           C
ATOM   2312  CD2 TRP C 169      11.769 -15.349 -33.548  1.00 20.00           C
ATOM   2313  NE1 TRP C 169      13.001 -13.581 -32.965  1.00 20.00           N
ATOM   2314  HE1 TRP C 169      13.291 -12.708 -32.571  1.00 20.00           H
ATOM   2315  CE2 TRP C 169      11.738 -14.152 -32.862  1.00 20.00           C
ATOM   2316  HE3 TRP C 169      10.633 -17.124 -34.167  1.00 20.00           H
ATOM   2317  CE3 TRP C 169      10.634 -16.175 -33.632  1.00 20.00           C
ATOM   2318  CZ2 TRP C 169      10.597 -13.673 -32.207  1.00 20.00           C
ATOM   2319  HZ2 TRP C 169      10.598 -12.723 -31.672  1.00 20.00           H
ATOM   2320  CZ3 TRP C 169       9.502 -15.682 -32.972  1.00 20.00           C
ATOM   2321  HZ3 TRP C 169       8.594 -16.284 -33.006  1.00 20.00           H
ATOM   2322  CH2 TRP C 169       9.455 -14.479 -32.277  1.00 20.00           C
ATOM   2323  HH2 TRP C 169       8.532 -14.164 -31.789  1.00 20.00           H
ATOM   2324  HN  TRP C 169      14.450 -18.808 -35.926  1.00 20.00           H
ATOM   2325  N   PHE C 170      12.402 -19.314 -33.517  1.00 20.00           N
ATOM   2326  CA  PHE C 170      11.407 -19.916 -32.647  1.00 20.00           C
ATOM   2327  C   PHE C 170      12.067 -20.804 -31.591  1.00 20.00           C
ATOM   2328  O   PHE C 170      11.532 -20.977 -30.497  1.00 20.00           O
ATOM   2329  HA  PHE C 170      10.874 -19.103 -32.153  1.00 20.00           H
ATOM   2330  CB  PHE C 170      10.503 -20.779 -33.530  1.00 20.00           C
ATOM   2331 1HB  PHE C 170      11.124 -21.462 -34.109  1.00 20.00           H
ATOM   2332 2HB  PHE C 170       9.866 -21.391 -32.892  1.00 20.00           H
ATOM   2333  CG  PHE C 170       9.621 -19.977 -34.488  1.00 20.00           C
ATOM   2334  HD1 PHE C 170      10.585 -20.735 -36.225  1.00 20.00           H
ATOM   2335  CD1 PHE C 170       9.807 -20.081 -35.832  1.00 20.00           C
ATOM   2336  HD2 PHE C 170       8.501 -19.078 -32.921  1.00 20.00           H
ATOM   2337  CD2 PHE C 170       8.650 -19.161 -33.997  1.00 20.00           C
ATOM   2338  CE1 PHE C 170       8.987 -19.337 -36.721  1.00 20.00           C
ATOM   2339  HE1 PHE C 170       9.137 -19.419 -37.798  1.00 20.00           H
ATOM   2340  CE2 PHE C 170       7.830 -18.417 -34.887  1.00 20.00           C
ATOM   2341  HE2 PHE C 170       7.052 -17.763 -34.493  1.00 20.00           H
ATOM   2342  CZ  PHE C 170       8.017 -18.521 -36.230  1.00 20.00           C
ATOM   2343  HZ  PHE C 170       7.388 -17.949 -36.913  1.00 20.00           H
ATOM   2344  HN  PHE C 170      12.383 -19.633 -34.465  1.00 20.00           H
ATOM   2345  N   VAL C 171      13.221 -21.345 -31.956  1.00 20.00           N
ATOM   2346  CA  VAL C 171      13.984 -22.171 -31.036  1.00 20.00           C
ATOM   2347  C   VAL C 171      14.659 -21.277 -29.994  1.00 20.00           C
ATOM   2348  O   VAL C 171      14.755 -21.645 -28.824  1.00 20.00           O
ATOM   2349  HA  VAL C 171      13.283 -22.833 -30.529  1.00 20.00           H
ATOM   2350  HB  VAL C 171      15.633 -22.375 -32.376  1.00 20.00           H
ATOM   2351  CB  VAL C 171      14.977 -23.038 -31.813  1.00 20.00           C
ATOM   2352  CG1 VAL C 171      15.847 -23.862 -30.862  1.00 20.00           C
ATOM   2353 1HG1 VAL C 171      16.461 -23.193 -30.259  1.00 20.00           H
ATOM   2354 2HG1 VAL C 171      15.208 -24.456 -30.208  1.00 20.00           H
ATOM   2355 3HG1 VAL C 171      16.491 -24.524 -31.440  1.00 20.00           H
ATOM   2356  CG2 VAL C 171      14.251 -23.941 -32.813  1.00 20.00           C
ATOM   2357 1HG2 VAL C 171      13.531 -24.565 -32.283  1.00 20.00           H
ATOM   2358 2HG2 VAL C 171      13.728 -23.326 -33.545  1.00 20.00           H
ATOM   2359 3HG2 VAL C 171      14.976 -24.576 -33.322  1.00 20.00           H
ATOM   2360  HN  VAL C 171      13.633 -21.226 -32.859  1.00 20.00           H
ATOM   2361  N   VAL C 172      15.110 -20.120 -30.457  1.00 20.00           N
ATOM   2362  CA  VAL C 172      15.653 -19.116 -29.558  1.00 20.00           C
ATOM   2363  C   VAL C 172      14.546 -18.620 -28.625  1.00 20.00           C
ATOM   2364  O   VAL C 172      14.799 -18.326 -27.458  1.00 20.00           O
ATOM   2365  HA  VAL C 172      16.428 -19.595 -28.959  1.00 20.00           H
ATOM   2366  HB  VAL C 172      15.606 -17.688 -31.144  1.00 20.00           H
ATOM   2367  CB  VAL C 172      16.305 -17.990 -30.364  1.00 20.00           C
ATOM   2368  CG1 VAL C 172      16.578 -16.771 -29.481  1.00 20.00           C
ATOM   2369 1HG1 VAL C 172      15.633 -16.319 -29.182  1.00 20.00           H
ATOM   2370 2HG1 VAL C 172      17.129 -17.082 -28.593  1.00 20.00           H
ATOM   2371 3HG1 VAL C 172      17.169 -16.044 -30.038  1.00 20.00           H
ATOM   2372  CG2 VAL C 172      17.587 -18.474 -31.044  1.00 20.00           C
ATOM   2373 1HG2 VAL C 172      17.371 -19.362 -31.638  1.00 20.00           H
ATOM   2374 2HG2 VAL C 172      17.973 -17.688 -31.693  1.00 20.00           H
ATOM   2375 3HG2 VAL C 172      18.331 -18.717 -30.285  1.00 20.00           H
ATOM   2376  HN  VAL C 172      15.108 -19.866 -31.424  1.00 20.00           H
ATOM   2377  N   GLN C 173      13.344 -18.543 -29.175  1.00 20.00           N
ATOM   2378  CA  GLN C 173      12.207 -18.042 -28.422  1.00 20.00           C
ATOM   2379  C   GLN C 173      11.977 -18.899 -27.175  1.00 20.00           C
ATOM   2380  O   GLN C 173      11.529 -18.397 -26.146  1.00 20.00           O
ATOM   2381  HA  GLN C 173      12.478 -17.028 -28.128  1.00 20.00           H
ATOM   2382  CB  GLN C 173      10.950 -17.992 -29.293  1.00 20.00           C
ATOM   2383 1HB  GLN C 173      11.202 -17.605 -30.280  1.00 20.00           H
ATOM   2384 2HB  GLN C 173      10.563 -19.001 -29.436  1.00 20.00           H
ATOM   2385  CG  GLN C 173       9.874 -17.113 -28.653  1.00 20.00           C
ATOM   2386 1HG  GLN C 173       9.539 -17.563 -27.718  1.00 20.00           H
ATOM   2387 2HG  GLN C 173      10.295 -16.139 -28.405  1.00 20.00           H
ATOM   2388  CD  GLN C 173       8.681 -16.934 -29.595  1.00 20.00           C
ATOM   2389  OE1 GLN C 173       8.460 -17.707 -30.512  1.00 20.00           O
ATOM   2390  NE2 GLN C 173       7.928 -15.873 -29.318  1.00 20.00           N
ATOM   2391 1HE2 GLN C 173       8.165 -15.278 -28.550  1.00 20.00           H
ATOM   2392 2HE2 GLN C 173       7.124 -15.671 -29.877  1.00 20.00           H
ATOM   2393  HN  GLN C 173      13.140 -18.815 -30.116  1.00 20.00           H
ATOM   2394  N   LEU C 174      12.294 -20.179 -27.309  1.00 20.00           N
ATOM   2395  CA  LEU C 174      12.134 -21.109 -26.205  1.00 20.00           C
ATOM   2396  C   LEU C 174      13.108 -20.737 -25.085  1.00 20.00           C
ATOM   2397  O   LEU C 174      12.790 -20.884 -23.906  1.00 20.00           O
ATOM   2398  HA  LEU C 174      11.117 -20.998 -25.829  1.00 20.00           H
ATOM   2399  CB  LEU C 174      12.281 -22.551 -26.694  1.00 20.00           C
ATOM   2400 1HB  LEU C 174      13.262 -22.659 -27.157  1.00 20.00           H
ATOM   2401 2HB  LEU C 174      12.263 -23.212 -25.827  1.00 20.00           H
ATOM   2402  HG  LEU C 174      11.192 -22.331 -28.521  1.00 20.00           H
ATOM   2403  CG  LEU C 174      11.223 -23.033 -27.688  1.00 20.00           C
ATOM   2404  CD1 LEU C 174      11.594 -24.401 -28.264  1.00 20.00           C
ATOM   2405 1HD1 LEU C 174      12.576 -24.343 -28.734  1.00 20.00           H
ATOM   2406 2HD1 LEU C 174      11.619 -25.139 -27.462  1.00 20.00           H
ATOM   2407 3HD1 LEU C 174      10.853 -24.697 -29.007  1.00 20.00           H
ATOM   2408  CD2 LEU C 174       9.832 -23.039 -27.050  1.00 20.00           C
ATOM   2409 1HD2 LEU C 174       9.878 -23.542 -26.084  1.00 20.00           H
ATOM   2410 2HD2 LEU C 174       9.493 -22.013 -26.909  1.00 20.00           H
ATOM   2411 3HD2 LEU C 174       9.135 -23.566 -27.702  1.00 20.00           H
ATOM   2412  HN  LEU C 174      12.654 -20.580 -28.152  1.00 20.00           H
ATOM   2413  N   THR C 175      14.276 -20.262 -25.494  1.00 20.00           N
ATOM   2414  CA  THR C 175      15.333 -19.957 -24.544  1.00 20.00           C
ATOM   2415  C   THR C 175      15.334 -18.464 -24.210  1.00 20.00           C
ATOM   2416  O   THR C 175      16.390 -17.834 -24.173  1.00 20.00           O
ATOM   2417  HA  THR C 175      15.127 -20.493 -23.617  1.00 20.00           H
ATOM   2418  HB  THR C 175      17.470 -20.328 -24.421  1.00 20.00           H
ATOM   2419  CB  THR C 175      16.655 -20.449 -25.136  1.00 20.00           C
ATOM   2420  OG1 THR C 175      16.788 -19.714 -26.349  1.00 20.00           O
ATOM   2421  HG1 THR C 175      17.728 -19.773 -26.685  1.00 20.00           H
ATOM   2422  CG2 THR C 175      16.587 -21.909 -25.590  1.00 20.00           C
ATOM   2423 1HG2 THR C 175      15.954 -21.985 -26.473  1.00 20.00           H
ATOM   2424 2HG2 THR C 175      16.170 -22.519 -24.789  1.00 20.00           H
ATOM   2425 3HG2 THR C 175      17.590 -22.261 -25.830  1.00 20.00           H
ATOM   2426  HN  THR C 175      14.504 -20.086 -26.451  1.00 20.00           H
ATOM   2427  N   VAL C 176      14.140 -17.942 -23.974  1.00 20.00           N
ATOM   2428  CA  VAL C 176      13.998 -16.558 -23.556  1.00 20.00           C
ATOM   2429  C   VAL C 176      13.846 -16.502 -22.034  1.00 20.00           C
ATOM   2430  O   VAL C 176      14.054 -15.454 -21.424  1.00 20.00           O
ATOM   2431  HA  VAL C 176      14.911 -16.034 -23.837  1.00 20.00           H
ATOM   2432  HB  VAL C 176      11.988 -16.596 -24.272  1.00 20.00           H
ATOM   2433  CB  VAL C 176      12.830 -15.905 -24.297  1.00 20.00           C
ATOM   2434  CG1 VAL C 176      12.395 -14.611 -23.605  1.00 20.00           C
ATOM   2435 1HG1 VAL C 176      11.911 -14.851 -22.658  1.00 20.00           H
ATOM   2436 2HG1 VAL C 176      13.270 -13.988 -23.417  1.00 20.00           H
ATOM   2437 3HG1 VAL C 176      11.696 -14.073 -24.245  1.00 20.00           H
ATOM   2438  CG2 VAL C 176      13.185 -15.649 -25.763  1.00 20.00           C
ATOM   2439 1HG2 VAL C 176      13.951 -14.877 -25.822  1.00 20.00           H
ATOM   2440 2HG2 VAL C 176      13.560 -16.569 -26.211  1.00 20.00           H
ATOM   2441 3HG2 VAL C 176      12.295 -15.320 -26.300  1.00 20.00           H
ATOM   2442  HN  VAL C 176      13.281 -18.447 -24.063  1.00 20.00           H
ATOM   2443  N   SER C 177      13.486 -17.643 -21.465  1.00 20.00           N
ATOM   2444  CA  SER C 177      13.214 -17.715 -20.040  1.00 20.00           C
ATOM   2445  C   SER C 177      14.463 -17.325 -19.247  1.00 20.00           C
ATOM   2446  O   SER C 177      15.570 -17.747 -19.579  1.00 20.00           O
ATOM   2447  HA  SER C 177      12.410 -17.000 -19.863  1.00 20.00           H
ATOM   2448  CB  SER C 177      12.746 -19.115 -19.638  1.00 20.00           C
ATOM   2449 1HB  SER C 177      11.817 -19.350 -20.157  1.00 20.00           H
ATOM   2450 2HB  SER C 177      13.485 -19.850 -19.960  1.00 20.00           H
ATOM   2451  HG  SER C 177      12.187 -20.135 -18.009  1.00 20.00           H
ATOM   2452  OG  SER C 177      12.546 -19.229 -18.232  1.00 20.00           O
ATOM   2453  HN  SER C 177      13.380 -18.506 -21.960  1.00 20.00           H
ATOM   2454  N   PRO C 178      14.311 -16.516 -18.190  1.00 20.00           N
ATOM   2455  CA  PRO C 178      15.444 -16.188 -17.321  1.00 20.00           C
ATOM   2456  C   PRO C 178      16.157 -17.430 -16.811  1.00 20.00           C
ATOM   2457  O   PRO C 178      17.380 -17.437 -16.677  1.00 20.00           O
ATOM   2458  HA  PRO C 178      16.199 -15.636 -17.882  1.00 20.00           H
ATOM   2459  CB  PRO C 178      14.808 -15.390 -16.181  1.00 20.00           C
ATOM   2460 1HB  PRO C 178      14.525 -16.035 -15.349  1.00 20.00           H
ATOM   2461 2HB  PRO C 178      15.493 -14.641 -15.785  1.00 20.00           H
ATOM   2462  CG  PRO C 178      13.590 -14.749 -16.836  1.00 20.00           C
ATOM   2463 1HG  PRO C 178      12.848 -14.444 -16.099  1.00 20.00           H
ATOM   2464 2HG  PRO C 178      13.856 -13.851 -17.394  1.00 20.00           H
ATOM   2465  CD  PRO C 178      13.072 -15.853 -17.744  1.00 20.00           C
ATOM   2466 1HD  PRO C 178      12.419 -16.543 -17.210  1.00 20.00           H
ATOM   2467 2HD  PRO C 178      12.495 -15.454 -18.578  1.00 20.00           H
ATOM   2468  N   GLU C 179      15.366 -18.457 -16.538  1.00 20.00           N
ATOM   2469  CA  GLU C 179      15.906 -19.696 -16.003  1.00 20.00           C
ATOM   2470  C   GLU C 179      16.870 -20.332 -17.007  1.00 20.00           C
ATOM   2471  O   GLU C 179      17.960 -20.764 -16.638  1.00 20.00           O
ATOM   2472  HA  GLU C 179      16.447 -19.410 -15.101  1.00 20.00           H
ATOM   2473  CB  GLU C 179      14.784 -20.667 -15.630  1.00 20.00           C
ATOM   2474 1HB  GLU C 179      13.974 -20.588 -16.354  1.00 20.00           H
ATOM   2475 2HB  GLU C 179      15.187 -21.676 -15.541  1.00 20.00           H
ATOM   2476  CG  GLU C 179      14.190 -20.319 -14.263  1.00 20.00           C
ATOM   2477 1HG  GLU C 179      13.478 -21.088 -13.966  1.00 20.00           H
ATOM   2478 2HG  GLU C 179      14.979 -20.306 -13.512  1.00 20.00           H
ATOM   2479  CD  GLU C 179      13.492 -18.958 -14.300  1.00 20.00           C
ATOM   2480  OE1 GLU C 179      13.924 -18.077 -13.525  1.00 20.00           O
ATOM   2481  OE2 GLU C 179      12.542 -18.828 -15.102  1.00 20.00           O
ATOM   2482  HN  GLU C 179      14.376 -18.453 -16.675  1.00 20.00           H
ATOM   2483  N   VAL C 180      16.433 -20.368 -18.257  1.00 20.00           N
ATOM   2484  CA  VAL C 180      17.191 -21.043 -19.296  1.00 20.00           C
ATOM   2485  C   VAL C 180      18.434 -20.217 -19.634  1.00 20.00           C
ATOM   2486  O   VAL C 180      19.502 -20.770 -19.887  1.00 20.00           O
ATOM   2487  HA  VAL C 180      17.509 -22.007 -18.898  1.00 20.00           H
ATOM   2488  HB  VAL C 180      15.858 -20.354 -20.813  1.00 20.00           H
ATOM   2489  CB  VAL C 180      16.298 -21.304 -20.511  1.00 20.00           C
ATOM   2490  CG1 VAL C 180      17.116 -21.839 -21.688  1.00 20.00           C
ATOM   2491 1HG1 VAL C 180      17.757 -21.046 -22.075  1.00 20.00           H
ATOM   2492 2HG1 VAL C 180      17.732 -22.673 -21.353  1.00 20.00           H
ATOM   2493 3HG1 VAL C 180      16.442 -22.177 -22.475  1.00 20.00           H
ATOM   2494  CG2 VAL C 180      15.157 -22.260 -20.157  1.00 20.00           C
ATOM   2495 1HG2 VAL C 180      15.568 -23.234 -19.891  1.00 20.00           H
ATOM   2496 2HG2 VAL C 180      14.596 -21.859 -19.313  1.00 20.00           H
ATOM   2497 3HG2 VAL C 180      14.494 -22.368 -21.015  1.00 20.00           H
ATOM   2498  HN  VAL C 180      15.579 -19.947 -18.564  1.00 20.00           H
ATOM   2499  N   HIS C 181      18.251 -18.904 -19.628  1.00 20.00           N
ATOM   2500  CA  HIS C 181      19.375 -17.992 -19.759  1.00 20.00           C
ATOM   2501  C   HIS C 181      20.441 -18.338 -18.718  1.00 20.00           C
ATOM   2502  O   HIS C 181      21.593 -18.593 -19.065  1.00 20.00           O
ATOM   2503  HA  HIS C 181      19.789 -18.147 -20.756  1.00 20.00           H
ATOM   2504  CB  HIS C 181      18.908 -16.538 -19.669  1.00 20.00           C
ATOM   2505 1HB  HIS C 181      18.195 -16.446 -18.849  1.00 20.00           H
ATOM   2506 2HB  HIS C 181      19.761 -15.907 -19.421  1.00 20.00           H
ATOM   2507  CG  HIS C 181      18.266 -16.019 -20.934  1.00 20.00           C
ATOM   2508  HD1 HIS C 181      19.751 -16.552 -22.364  1.00 20.00           H
ATOM   2509  ND1 HIS C 181      18.864 -16.131 -22.177  1.00 20.00           N
ATOM   2510  CD2 HIS C 181      17.075 -15.386 -21.134  1.00 20.00           C
ATOM   2511  HD2 HIS C 181      16.348 -15.137 -20.361  1.00 20.00           H
ATOM   2512  CE1 HIS C 181      18.059 -15.585 -23.078  1.00 20.00           C
ATOM   2513  HE1 HIS C 181      18.250 -15.517 -24.149  1.00 20.00           H
ATOM   2514  NE2 HIS C 181      16.952 -15.124 -22.429  1.00 20.00           N
ATOM   2515  HN  HIS C 181      17.358 -18.464 -19.536  1.00 20.00           H
ATOM   2516  N   GLN C 182      20.019 -18.336 -17.462  1.00 20.00           N
ATOM   2517  CA  GLN C 182      20.949 -18.505 -16.359  1.00 20.00           C
ATOM   2518  C   GLN C 182      21.760 -19.789 -16.541  1.00 20.00           C
ATOM   2519  O   GLN C 182      22.979 -19.788 -16.370  1.00 20.00           O
ATOM   2520  HA  GLN C 182      21.611 -17.640 -16.403  1.00 20.00           H
ATOM   2521  CB  GLN C 182      20.215 -18.506 -15.017  1.00 20.00           C
ATOM   2522 1HB  GLN C 182      19.525 -17.662 -14.975  1.00 20.00           H
ATOM   2523 2HB  GLN C 182      19.616 -19.412 -14.926  1.00 20.00           H
ATOM   2524  CG  GLN C 182      21.202 -18.422 -13.851  1.00 20.00           C
ATOM   2525 1HG  GLN C 182      20.671 -18.559 -12.909  1.00 20.00           H
ATOM   2526 2HG  GLN C 182      21.929 -19.231 -13.927  1.00 20.00           H
ATOM   2527  CD  GLN C 182      21.928 -17.076 -13.843  1.00 20.00           C
ATOM   2528  OE1 GLN C 182      23.070 -16.954 -14.256  1.00 20.00           O
ATOM   2529  NE2 GLN C 182      21.205 -16.074 -13.351  1.00 20.00           N
ATOM   2530 1HE2 GLN C 182      20.274 -16.242 -13.028  1.00 20.00           H
ATOM   2531 2HE2 GLN C 182      21.593 -15.154 -13.303  1.00 20.00           H
ATOM   2532  HN  GLN C 182      19.062 -18.222 -17.194  1.00 20.00           H
ATOM   2533  N   SER C 183      21.052 -20.855 -16.885  1.00 20.00           N
ATOM   2534  CA  SER C 183      21.703 -22.112 -17.213  1.00 20.00           C
ATOM   2535  C   SER C 183      22.419 -21.995 -18.560  1.00 20.00           C
ATOM   2536  O   SER C 183      21.784 -22.052 -19.612  1.00 20.00           O
ATOM   2537  HA  SER C 183      22.421 -22.283 -16.411  1.00 20.00           H
ATOM   2538  CB  SER C 183      20.694 -23.262 -17.246  1.00 20.00           C
ATOM   2539 1HB  SER C 183      21.206 -24.185 -17.519  1.00 20.00           H
ATOM   2540 2HB  SER C 183      20.280 -23.410 -16.249  1.00 20.00           H
ATOM   2541  HG  SER C 183      20.000 -22.621 -19.011  1.00 20.00           H
ATOM   2542  OG  SER C 183      19.635 -23.017 -18.168  1.00 20.00           O
ATOM   2543  HN  SER C 183      20.054 -20.868 -16.942  1.00 20.00           H
ATOM   2544  N   ASN C 184      23.732 -21.834 -18.483  1.00 20.00           N
ATOM   2545  CA  ASN C 184      24.539 -21.689 -19.683  1.00 20.00           C
ATOM   2546  C   ASN C 184      25.027 -23.067 -20.133  1.00 20.00           C
ATOM   2547  O   ASN C 184      26.091 -23.521 -19.713  1.00 20.00           O
ATOM   2548  HA  ASN C 184      23.883 -21.219 -20.415  1.00 20.00           H
ATOM   2549  CB  ASN C 184      25.768 -20.816 -19.418  1.00 20.00           C
ATOM   2550 1HB  ASN C 184      25.459 -19.878 -18.956  1.00 20.00           H
ATOM   2551 2HB  ASN C 184      26.429 -21.317 -18.711  1.00 20.00           H
ATOM   2552  CG  ASN C 184      26.525 -20.526 -20.716  1.00 20.00           C
ATOM   2553  OD1 ASN C 184      25.945 -20.277 -21.761  1.00 20.00           O
ATOM   2554  ND2 ASN C 184      27.848 -20.574 -20.593  1.00 20.00           N
ATOM   2555 1HD2 ASN C 184      28.260 -20.785 -19.706  1.00 20.00           H
ATOM   2556 2HD2 ASN C 184      28.431 -20.399 -21.386  1.00 20.00           H
ATOM   2557  HN  ASN C 184      24.243 -21.801 -17.624  1.00 20.00           H
ATOM   2558  N   VAL C 185      24.227 -23.695 -20.983  1.00 20.00           N
ATOM   2559  CA  VAL C 185      24.469 -25.078 -21.357  1.00 20.00           C
ATOM   2560  C   VAL C 185      24.985 -25.129 -22.796  1.00 20.00           C
ATOM   2561  O   VAL C 185      24.763 -24.201 -23.573  1.00 20.00           O
ATOM   2562  HA  VAL C 185      25.241 -25.468 -20.694  1.00 20.00           H
ATOM   2563  HB  VAL C 185      22.566 -25.776 -22.023  1.00 20.00           H
ATOM   2564  CB  VAL C 185      23.201 -25.907 -21.147  1.00 20.00           C
ATOM   2565  CG1 VAL C 185      23.533 -27.395 -21.024  1.00 20.00           C
ATOM   2566 1HG1 VAL C 185      23.891 -27.768 -21.984  1.00 20.00           H
ATOM   2567 2HG1 VAL C 185      24.306 -27.534 -20.269  1.00 20.00           H
ATOM   2568 3HG1 VAL C 185      22.637 -27.944 -20.733  1.00 20.00           H
ATOM   2569  CG2 VAL C 185      22.422 -25.416 -19.924  1.00 20.00           C
ATOM   2570 1HG2 VAL C 185      23.105 -25.290 -19.085  1.00 20.00           H
ATOM   2571 2HG2 VAL C 185      21.948 -24.462 -20.154  1.00 20.00           H
ATOM   2572 3HG2 VAL C 185      21.657 -26.148 -19.663  1.00 20.00           H
ATOM   2573  HN  VAL C 185      23.427 -23.275 -21.411  1.00 20.00           H
ATOM   2574  N   ALA C 186      25.664 -26.223 -23.109  1.00 20.00           N
ATOM   2575  CA  ALA C 186      26.269 -26.379 -24.421  1.00 20.00           C
ATOM   2576  C   ALA C 186      25.196 -26.196 -25.497  1.00 20.00           C
ATOM   2577  O   ALA C 186      25.399 -25.459 -26.461  1.00 20.00           O
ATOM   2578  HA  ALA C 186      27.022 -25.599 -24.535  1.00 20.00           H
ATOM   2579  CB  ALA C 186      26.955 -27.743 -24.509  1.00 20.00           C
ATOM   2580 1HB  ALA C 186      27.736 -27.806 -23.751  1.00 20.00           H
ATOM   2581 2HB  ALA C 186      26.221 -28.531 -24.339  1.00 20.00           H
ATOM   2582 3HB  ALA C 186      27.396 -27.866 -25.498  1.00 20.00           H
ATOM   2583  HN  ALA C 186      25.803 -26.992 -22.486  1.00 20.00           H
ATOM   2584  N   TRP C 187      24.079 -26.879 -25.296  1.00 20.00           N
ATOM   2585  CA  TRP C 187      23.044 -26.937 -26.314  1.00 20.00           C
ATOM   2586  C   TRP C 187      22.470 -25.529 -26.486  1.00 20.00           C
ATOM   2587  O   TRP C 187      22.135 -25.122 -27.597  1.00 20.00           O
ATOM   2588  HA  TRP C 187      23.509 -27.265 -27.244  1.00 20.00           H
ATOM   2589  CB  TRP C 187      21.980 -27.977 -25.956  1.00 20.00           C
ATOM   2590 1HB  TRP C 187      21.312 -28.105 -26.808  1.00 20.00           H
ATOM   2591 2HB  TRP C 187      22.468 -28.937 -25.787  1.00 20.00           H
ATOM   2592  CG  TRP C 187      21.149 -27.618 -24.723  1.00 20.00           C
ATOM   2593  HD1 TRP C 187      22.126 -28.698 -23.140  1.00 20.00           H
ATOM   2594  CD1 TRP C 187      21.329 -28.027 -23.460  1.00 20.00           C
ATOM   2595  CD2 TRP C 187      19.994 -26.755 -24.687  1.00 20.00           C
ATOM   2596  NE1 TRP C 187      20.377 -27.493 -22.615  1.00 20.00           N
ATOM   2597  HE1 TRP C 187      20.303 -27.652 -21.631  1.00 20.00           H
ATOM   2598  CE2 TRP C 187      19.539 -26.695 -23.385  1.00 20.00           C
ATOM   2599  HE3 TRP C 187      19.693 -26.078 -26.755  1.00 20.00           H
ATOM   2600  CE3 TRP C 187      19.353 -26.047 -25.719  1.00 20.00           C
ATOM   2601  CZ2 TRP C 187      18.426 -25.940 -22.995  1.00 20.00           C
ATOM   2602  HZ2 TRP C 187      18.087 -25.909 -21.960  1.00 20.00           H
ATOM   2603  CZ3 TRP C 187      18.242 -25.298 -25.314  1.00 20.00           C
ATOM   2604  HZ3 TRP C 187      17.709 -24.730 -26.076  1.00 20.00           H
ATOM   2605  CH2 TRP C 187      17.772 -25.227 -24.008  1.00 20.00           C
ATOM   2606  HH2 TRP C 187      16.898 -24.620 -23.772  1.00 20.00           H
ATOM   2607  HN  TRP C 187      23.876 -27.385 -24.458  1.00 20.00           H
ATOM   2608  N   CYS C 188      22.373 -24.824 -25.368  1.00 20.00           N
ATOM   2609  CA  CYS C 188      21.811 -23.484 -25.375  1.00 20.00           C
ATOM   2610  C   CYS C 188      22.733 -22.581 -26.197  1.00 20.00           C
ATOM   2611  O   CYS C 188      22.263 -21.749 -26.971  1.00 20.00           O
ATOM   2612  HA  CYS C 188      20.828 -23.559 -25.839  1.00 20.00           H
ATOM   2613  CB  CYS C 188      21.606 -22.949 -23.956  1.00 20.00           C
ATOM   2614 1HB  CYS C 188      21.061 -23.680 -23.359  1.00 20.00           H
ATOM   2615 2HB  CYS C 188      22.571 -22.798 -23.473  1.00 20.00           H
ATOM   2616  SG  CYS C 188      20.681 -21.371 -24.010  1.00 20.00           S
ATOM   2617  HN  CYS C 188      22.669 -25.153 -24.472  1.00 20.00           H
ATOM   2618  N   ARG C 189      24.029 -22.777 -26.002  1.00 20.00           N
ATOM   2619  CA  ARG C 189      25.021 -22.003 -26.728  1.00 20.00           C
ATOM   2620  C   ARG C 189      25.012 -22.386 -28.210  1.00 20.00           C
ATOM   2621  O   ARG C 189      25.246 -21.543 -29.074  1.00 20.00           O
ATOM   2622  HA  ARG C 189      24.720 -20.964 -26.590  1.00 20.00           H
ATOM   2623  CB  ARG C 189      26.422 -22.230 -26.158  1.00 20.00           C
ATOM   2624 1HB  ARG C 189      26.558 -23.286 -25.927  1.00 20.00           H
ATOM   2625 2HB  ARG C 189      27.170 -21.969 -26.907  1.00 20.00           H
ATOM   2626  CG  ARG C 189      26.643 -21.394 -24.896  1.00 20.00           C
ATOM   2627 1HG  ARG C 189      26.655 -20.335 -25.155  1.00 20.00           H
ATOM   2628 2HG  ARG C 189      25.812 -21.544 -24.206  1.00 20.00           H
ATOM   2629  CD  ARG C 189      27.957 -21.772 -24.210  1.00 20.00           C
ATOM   2630 1HD  ARG C 189      28.660 -22.166 -24.945  1.00 20.00           H
ATOM   2631 2HD  ARG C 189      28.417 -20.886 -23.773  1.00 20.00           H
ATOM   2632  NE  ARG C 189      27.707 -22.782 -23.158  1.00 20.00           N
ATOM   2633  HE  ARG C 189      26.771 -23.115 -23.041  1.00 20.00           H
ATOM   2634  CZ  ARG C 189      28.655 -23.279 -22.353  1.00 20.00           C
ATOM   2635  NH1 ARG C 189      29.926 -22.870 -22.466  1.00 20.00           N
ATOM   2636 1HH1 ARG C 189      30.173 -22.188 -23.155  1.00 20.00           H
ATOM   2637 2HH1 ARG C 189      30.628 -23.246 -21.861  1.00 20.00           H
ATOM   2638  NH2 ARG C 189      28.314 -24.192 -21.433  1.00 20.00           N
ATOM   2639 1HH2 ARG C 189      29.010 -24.573 -20.824  1.00 20.00           H
ATOM   2640 2HH2 ARG C 189      27.363 -24.492 -21.355  1.00 20.00           H
ATOM   2641  HN  ARG C 189      24.402 -23.448 -25.361  1.00 20.00           H
ATOM   2642  N   LEU C 190      24.739 -23.659 -28.457  1.00 20.00           N
ATOM   2643  CA  LEU C 190      24.689 -24.162 -29.819  1.00 20.00           C
ATOM   2644  C   LEU C 190      23.527 -23.499 -30.561  1.00 20.00           C
ATOM   2645  O   LEU C 190      23.662 -23.122 -31.723  1.00 20.00           O
ATOM   2646  HA  LEU C 190      25.620 -23.875 -30.308  1.00 20.00           H
ATOM   2647  CB  LEU C 190      24.629 -25.691 -29.823  1.00 20.00           C
ATOM   2648 1HB  LEU C 190      25.502 -26.071 -29.293  1.00 20.00           H
ATOM   2649 2HB  LEU C 190      23.751 -26.002 -29.257  1.00 20.00           H
ATOM   2650  HG  LEU C 190      23.744 -25.922 -31.757  1.00 20.00           H
ATOM   2651  CG  LEU C 190      24.574 -26.356 -31.200  1.00 20.00           C
ATOM   2652  CD1 LEU C 190      25.850 -26.073 -31.997  1.00 20.00           C
ATOM   2653 1HD1 LEU C 190      25.892 -25.014 -32.249  1.00 20.00           H
ATOM   2654 2HD1 LEU C 190      26.720 -26.339 -31.396  1.00 20.00           H
ATOM   2655 3HD1 LEU C 190      25.845 -26.665 -32.912  1.00 20.00           H
ATOM   2656  CD2 LEU C 190      24.299 -27.856 -31.074  1.00 20.00           C
ATOM   2657 1HD2 LEU C 190      25.100 -28.326 -30.503  1.00 20.00           H
ATOM   2658 2HD2 LEU C 190      23.349 -28.009 -30.561  1.00 20.00           H
ATOM   2659 3HD2 LEU C 190      24.251 -28.302 -32.068  1.00 20.00           H
ATOM   2660  HN  LEU C 190      24.555 -24.340 -27.748  1.00 20.00           H
ATOM   2661  N   VAL C 191      22.410 -23.378 -29.857  1.00 20.00           N
ATOM   2662  CA  VAL C 191      21.237 -22.732 -30.421  1.00 20.00           C
ATOM   2663  C   VAL C 191      21.606 -21.318 -30.875  1.00 20.00           C
ATOM   2664  O   VAL C 191      21.241 -20.899 -31.972  1.00 20.00           O
ATOM   2665  HA  VAL C 191      20.930 -23.311 -31.293  1.00 20.00           H
ATOM   2666  HB  VAL C 191      20.504 -22.525 -28.428  1.00 20.00           H
ATOM   2667  CB  VAL C 191      20.090 -22.755 -29.409  1.00 20.00           C
ATOM   2668  CG1 VAL C 191      19.045 -21.687 -29.741  1.00 20.00           C
ATOM   2669 1HG1 VAL C 191      19.474 -20.698 -29.580  1.00 20.00           H
ATOM   2670 2HG1 VAL C 191      18.741 -21.787 -30.783  1.00 20.00           H
ATOM   2671 3HG1 VAL C 191      18.177 -21.816 -29.095  1.00 20.00           H
ATOM   2672  CG2 VAL C 191      19.451 -24.143 -29.336  1.00 20.00           C
ATOM   2673 1HG2 VAL C 191      18.957 -24.366 -30.282  1.00 20.00           H
ATOM   2674 2HG2 VAL C 191      20.222 -24.889 -29.144  1.00 20.00           H
ATOM   2675 3HG2 VAL C 191      18.717 -24.163 -28.530  1.00 20.00           H
ATOM   2676  HN  VAL C 191      22.300 -23.710 -28.921  1.00 20.00           H
ATOM   2677  N   THR C 192      22.326 -20.622 -30.007  1.00 20.00           N
ATOM   2678  CA  THR C 192      22.768 -19.272 -30.314  1.00 20.00           C
ATOM   2679  C   THR C 192      23.636 -19.269 -31.573  1.00 20.00           C
ATOM   2680  O   THR C 192      23.421 -18.463 -32.477  1.00 20.00           O
ATOM   2681  HA  THR C 192      21.890 -18.664 -30.529  1.00 20.00           H
ATOM   2682  HB  THR C 192      24.391 -19.285 -28.869  1.00 20.00           H
ATOM   2683  CB  THR C 192      23.484 -18.718 -29.081  1.00 20.00           C
ATOM   2684  OG1 THR C 192      22.490 -18.745 -28.060  1.00 20.00           O
ATOM   2685  HG1 THR C 192      22.897 -18.503 -27.179  1.00 20.00           H
ATOM   2686  CG2 THR C 192      23.832 -17.235 -29.223  1.00 20.00           C
ATOM   2687 1HG2 THR C 192      22.930 -16.672 -29.465  1.00 20.00           H
ATOM   2688 2HG2 THR C 192      24.564 -17.108 -30.020  1.00 20.00           H
ATOM   2689 3HG2 THR C 192      24.248 -16.867 -28.285  1.00 20.00           H
ATOM   2690  HN  THR C 192      22.606 -20.965 -29.110  1.00 20.00           H
ATOM   2691  N   ALA C 193      24.599 -20.179 -31.593  1.00 20.00           N
ATOM   2692  CA  ALA C 193      25.546 -20.243 -32.693  1.00 20.00           C
ATOM   2693  C   ALA C 193      24.784 -20.424 -34.007  1.00 20.00           C
ATOM   2694  O   ALA C 193      25.082 -19.758 -34.998  1.00 20.00           O
ATOM   2695  HA  ALA C 193      26.085 -19.296 -32.722  1.00 20.00           H
ATOM   2696  CB  ALA C 193      26.547 -21.373 -32.439  1.00 20.00           C
ATOM   2697 1HB  ALA C 193      27.060 -21.198 -31.493  1.00 20.00           H
ATOM   2698 2HB  ALA C 193      26.017 -22.324 -32.396  1.00 20.00           H
ATOM   2699 3HB  ALA C 193      27.277 -21.400 -33.249  1.00 20.00           H
ATOM   2700  HN  ALA C 193      24.736 -20.863 -30.876  1.00 20.00           H
ATOM   2701  N   ALA C 194      23.815 -21.327 -33.973  1.00 20.00           N
ATOM   2702  CA  ALA C 194      23.056 -21.655 -35.168  1.00 20.00           C
ATOM   2703  C   ALA C 194      22.267 -20.424 -35.619  1.00 20.00           C
ATOM   2704  O   ALA C 194      22.340 -20.028 -36.781  1.00 20.00           O
ATOM   2705  HA  ALA C 194      23.766 -21.927 -35.948  1.00 20.00           H
ATOM   2706  CB  ALA C 194      22.151 -22.856 -34.884  1.00 20.00           C
ATOM   2707 1HB  ALA C 194      22.760 -23.704 -34.573  1.00 20.00           H
ATOM   2708 2HB  ALA C 194      21.449 -22.602 -34.090  1.00 20.00           H
ATOM   2709 3HB  ALA C 194      21.599 -23.116 -35.787  1.00 20.00           H
ATOM   2710  HN  ALA C 194      23.548 -21.830 -33.151  1.00 20.00           H
ATOM   2711  N   TYR C 195      21.531 -19.854 -34.677  1.00 20.00           N
ATOM   2712  CA  TYR C 195      20.726 -18.679 -34.964  1.00 20.00           C
ATOM   2713  C   TYR C 195      21.571 -17.580 -35.611  1.00 20.00           C
ATOM   2714  O   TYR C 195      21.178 -17.005 -36.624  1.00 20.00           O
ATOM   2715  HA  TYR C 195      19.936 -18.973 -35.655  1.00 20.00           H
ATOM   2716  CB  TYR C 195      20.210 -18.180 -33.613  1.00 20.00           C
ATOM   2717 1HB  TYR C 195      19.399 -18.829 -33.283  1.00 20.00           H
ATOM   2718 2HB  TYR C 195      21.008 -18.269 -32.876  1.00 20.00           H
ATOM   2719  CG  TYR C 195      19.711 -16.734 -33.632  1.00 20.00           C
ATOM   2720  HD1 TYR C 195      18.278 -17.096 -35.185  1.00 20.00           H
ATOM   2721  CD1 TYR C 195      18.712 -16.361 -34.508  1.00 20.00           C
ATOM   2722  HD2 TYR C 195      21.050 -16.098 -32.083  1.00 20.00           H
ATOM   2723  CD2 TYR C 195      20.261 -15.803 -32.775  1.00 20.00           C
ATOM   2724  CE1 TYR C 195      18.243 -14.999 -34.526  1.00 20.00           C
ATOM   2725  HE1 TYR C 195      17.454 -14.691 -35.213  1.00 20.00           H
ATOM   2726  HE2 TYR C 195      20.217 -13.696 -32.121  1.00 20.00           H
ATOM   2727  CE2 TYR C 195      19.792 -14.442 -32.793  1.00 20.00           C
ATOM   2728  CZ  TYR C 195      18.806 -14.107 -33.668  1.00 20.00           C
ATOM   2729  OH  TYR C 195      18.362 -12.822 -33.685  1.00 20.00           O
ATOM   2730  HH  TYR C 195      18.866 -12.277 -33.015  1.00 20.00           H
ATOM   2731  HN  TYR C 195      21.480 -20.181 -33.733  1.00 20.00           H
ATOM   2732  N   ASN C 196      22.718 -17.321 -34.999  1.00 20.00           N
ATOM   2733  CA  ASN C 196      23.569 -16.227 -35.434  1.00 20.00           C
ATOM   2734  C   ASN C 196      24.108 -16.532 -36.833  1.00 20.00           C
ATOM   2735  O   ASN C 196      24.121 -15.659 -37.700  1.00 20.00           O
ATOM   2736  HA  ASN C 196      22.931 -15.344 -35.416  1.00 20.00           H
ATOM   2737  CB  ASN C 196      24.764 -16.052 -34.495  1.00 20.00           C
ATOM   2738 1HB  ASN C 196      25.045 -17.017 -34.073  1.00 20.00           H
ATOM   2739 2HB  ASN C 196      25.623 -15.687 -35.058  1.00 20.00           H
ATOM   2740  CG  ASN C 196      24.435 -15.072 -33.366  1.00 20.00           C
ATOM   2741  OD1 ASN C 196      24.780 -13.903 -33.404  1.00 20.00           O
ATOM   2742  ND2 ASN C 196      23.750 -15.614 -32.363  1.00 20.00           N
ATOM   2743 1HD2 ASN C 196      23.497 -16.581 -32.394  1.00 20.00           H
ATOM   2744 2HD2 ASN C 196      23.487 -15.054 -31.577  1.00 20.00           H
ATOM   2745  HN  ASN C 196      23.066 -17.844 -34.220  1.00 20.00           H
ATOM   2746  N   TYR C 197      24.538 -17.772 -37.010  1.00 20.00           N
ATOM   2747  CA  TYR C 197      25.150 -18.181 -38.262  1.00 20.00           C
ATOM   2748  C   TYR C 197      24.230 -17.878 -39.447  1.00 20.00           C
ATOM   2749  O   TYR C 197      24.667 -17.310 -40.447  1.00 20.00           O
ATOM   2750  HA  TYR C 197      26.079 -17.622 -38.381  1.00 20.00           H
ATOM   2751  CB  TYR C 197      25.349 -19.694 -38.161  1.00 20.00           C
ATOM   2752 1HB  TYR C 197      26.131 -19.899 -37.429  1.00 20.00           H
ATOM   2753 2HB  TYR C 197      24.433 -20.146 -37.783  1.00 20.00           H
ATOM   2754  CG  TYR C 197      25.722 -20.363 -39.485  1.00 20.00           C
ATOM   2755  HD1 TYR C 197      27.690 -19.514 -39.527  1.00 20.00           H
ATOM   2756  CD1 TYR C 197      26.970 -20.155 -40.036  1.00 20.00           C
ATOM   2757  HD2 TYR C 197      23.825 -21.339 -39.694  1.00 20.00           H
ATOM   2758  CD2 TYR C 197      24.811 -21.175 -40.129  1.00 20.00           C
ATOM   2759  CE1 TYR C 197      27.322 -20.784 -41.283  1.00 20.00           C
ATOM   2760  HE1 TYR C 197      28.304 -20.628 -41.729  1.00 20.00           H
ATOM   2761  HE2 TYR C 197      24.451 -22.448 -41.895  1.00 20.00           H
ATOM   2762  CE2 TYR C 197      25.162 -21.804 -41.376  1.00 20.00           C
ATOM   2763  CZ  TYR C 197      26.400 -21.578 -41.891  1.00 20.00           C
ATOM   2764  OH  TYR C 197      26.731 -22.173 -43.068  1.00 20.00           O
ATOM   2765  HH  TYR C 197      27.619 -21.838 -43.382  1.00 20.00           H
ATOM   2766  HN  TYR C 197      24.475 -18.490 -36.316  1.00 20.00           H
ATOM   2767  N   PHE C 198      22.974 -18.270 -39.294  1.00 20.00           N
ATOM   2768  CA  PHE C 198      21.994 -18.070 -40.349  1.00 20.00           C
ATOM   2769  C   PHE C 198      21.765 -16.580 -40.609  1.00 20.00           C
ATOM   2770  O   PHE C 198      21.616 -16.163 -41.757  1.00 20.00           O
ATOM   2771  HA  PHE C 198      22.390 -18.538 -41.250  1.00 20.00           H
ATOM   2772  CB  PHE C 198      20.685 -18.700 -39.868  1.00 20.00           C
ATOM   2773 1HB  PHE C 198      20.403 -18.246 -38.918  1.00 20.00           H
ATOM   2774 2HB  PHE C 198      19.896 -18.462 -40.582  1.00 20.00           H
ATOM   2775  CG  PHE C 198      20.753 -20.218 -39.691  1.00 20.00           C
ATOM   2776  HD1 PHE C 198      21.698 -20.531 -41.570  1.00 20.00           H
ATOM   2777  CD1 PHE C 198      21.304 -20.992 -40.665  1.00 20.00           C
ATOM   2778  HD2 PHE C 198      19.820 -20.173 -37.782  1.00 20.00           H
ATOM   2779  CD2 PHE C 198      20.262 -20.793 -38.561  1.00 20.00           C
ATOM   2780  CE1 PHE C 198      21.367 -22.401 -40.500  1.00 20.00           C
ATOM   2781  HE1 PHE C 198      21.808 -23.021 -41.280  1.00 20.00           H
ATOM   2782  CE2 PHE C 198      20.324 -22.202 -38.397  1.00 20.00           C
ATOM   2783  HE2 PHE C 198      19.931 -22.664 -37.491  1.00 20.00           H
ATOM   2784  CZ  PHE C 198      20.876 -22.977 -39.370  1.00 20.00           C
ATOM   2785  HZ  PHE C 198      20.924 -24.058 -39.244  1.00 20.00           H
ATOM   2786  HN  PHE C 198      22.623 -18.715 -38.470  1.00 20.00           H
ATOM   2787  N   HIS C 199      21.743 -15.819 -39.525  1.00 20.00           N
ATOM   2788  CA  HIS C 199      21.536 -14.384 -39.622  1.00 20.00           C
ATOM   2789  C   HIS C 199      22.696 -13.749 -40.391  1.00 20.00           C
ATOM   2790  O   HIS C 199      22.481 -12.908 -41.262  1.00 20.00           O
ATOM   2791  HA  HIS C 199      20.615 -14.239 -40.186  1.00 20.00           H
ATOM   2792  CB  HIS C 199      21.336 -13.769 -38.235  1.00 20.00           C
ATOM   2793 1HB  HIS C 199      20.842 -14.499 -37.594  1.00 20.00           H
ATOM   2794 2HB  HIS C 199      22.312 -13.566 -37.795  1.00 20.00           H
ATOM   2795  CG  HIS C 199      20.527 -12.494 -38.240  1.00 20.00           C
ATOM   2796  HD1 HIS C 199      19.877 -12.443 -36.213  1.00 20.00           H
ATOM   2797  ND1 HIS C 199      19.879 -12.014 -37.115  1.00 20.00           N
ATOM   2798  CD2 HIS C 199      20.268 -11.606 -39.242  1.00 20.00           C
ATOM   2799  HD2 HIS C 199      20.628 -11.681 -40.268  1.00 20.00           H
ATOM   2800  CE1 HIS C 199      19.261 -10.887 -37.438  1.00 20.00           C
ATOM   2801  HE1 HIS C 199      18.663 -10.269 -36.768  1.00 20.00           H
ATOM   2802  NE2 HIS C 199      19.503 -10.636 -38.757  1.00 20.00           N
ATOM   2803  HN  HIS C 199      21.864 -16.167 -38.595  1.00 20.00           H
ATOM   2804  N   VAL C 200      23.900 -14.175 -40.040  1.00 20.00           N
ATOM   2805  CA  VAL C 200      25.098 -13.609 -40.637  1.00 20.00           C
ATOM   2806  C   VAL C 200      25.154 -13.991 -42.117  1.00 20.00           C
ATOM   2807  O   VAL C 200      25.523 -13.174 -42.959  1.00 20.00           O
ATOM   2808  HA  VAL C 200      25.025 -12.524 -40.557  1.00 20.00           H
ATOM   2809  HB  VAL C 200      26.283 -15.142 -39.742  1.00 20.00           H
ATOM   2810  CB  VAL C 200      26.335 -14.059 -39.856  1.00 20.00           C
ATOM   2811  CG1 VAL C 200      27.617 -13.728 -40.623  1.00 20.00           C
ATOM   2812 1HG1 VAL C 200      27.668 -14.336 -41.526  1.00 20.00           H
ATOM   2813 2HG1 VAL C 200      27.616 -12.673 -40.895  1.00 20.00           H
ATOM   2814 3HG1 VAL C 200      28.481 -13.940 -39.993  1.00 20.00           H
ATOM   2815  CG2 VAL C 200      26.356 -13.439 -38.458  1.00 20.00           C
ATOM   2816 1HG2 VAL C 200      26.561 -12.371 -38.537  1.00 20.00           H
ATOM   2817 2HG2 VAL C 200      25.388 -13.588 -37.979  1.00 20.00           H
ATOM   2818 3HG2 VAL C 200      27.134 -13.915 -37.861  1.00 20.00           H
ATOM   2819  HN  VAL C 200      24.064 -14.892 -39.362  1.00 20.00           H
ATOM   2820  N   THR C 201      24.782 -15.233 -42.390  1.00 20.00           N
ATOM   2821  CA  THR C 201      24.873 -15.763 -43.740  1.00 20.00           C
ATOM   2822  C   THR C 201      24.124 -14.857 -44.719  1.00 20.00           C
ATOM   2823  O   THR C 201      24.543 -14.694 -45.864  1.00 20.00           O
ATOM   2824  HA  THR C 201      25.921 -15.760 -44.040  1.00 20.00           H
ATOM   2825  HB  THR C 201      23.362 -17.249 -43.263  1.00 20.00           H
ATOM   2826  CB  THR C 201      24.351 -17.201 -43.720  1.00 20.00           C
ATOM   2827  OG1 THR C 201      25.374 -17.933 -43.051  1.00 20.00           O
ATOM   2828  HG1 THR C 201      25.135 -18.052 -42.087  1.00 20.00           H
ATOM   2829  CG2 THR C 201      24.299 -17.824 -45.116  1.00 20.00           C
ATOM   2830 1HG2 THR C 201      25.167 -17.500 -45.691  1.00 20.00           H
ATOM   2831 2HG2 THR C 201      23.388 -17.505 -45.622  1.00 20.00           H
ATOM   2832 3HG2 THR C 201      24.305 -18.911 -45.029  1.00 20.00           H
ATOM   2833  HN  THR C 201      24.426 -15.872 -41.708  1.00 20.00           H
ATOM   2834  N   ASN C 202      23.028 -14.292 -44.233  1.00 20.00           N
ATOM   2835  CA  ASN C 202      22.168 -13.480 -45.077  1.00 20.00           C
ATOM   2836  C   ASN C 202      23.002 -12.382 -45.741  1.00 20.00           C
ATOM   2837  O   ASN C 202      22.888 -12.154 -46.944  1.00 20.00           O
ATOM   2838  HA  ASN C 202      21.739 -14.173 -45.800  1.00 20.00           H
ATOM   2839  CB  ASN C 202      21.068 -12.806 -44.254  1.00 20.00           C
ATOM   2840 1HB  ASN C 202      21.515 -12.233 -43.442  1.00 20.00           H
ATOM   2841 2HB  ASN C 202      20.523 -12.099 -44.880  1.00 20.00           H
ATOM   2842  CG  ASN C 202      20.099 -13.842 -43.681  1.00 20.00           C
ATOM   2843  OD1 ASN C 202      20.112 -15.008 -44.040  1.00 20.00           O
ATOM   2844  ND2 ASN C 202      19.259 -13.353 -42.773  1.00 20.00           N
ATOM   2845 1HD2 ASN C 202      19.301 -12.386 -42.523  1.00 20.00           H
ATOM   2846 2HD2 ASN C 202      18.586 -13.953 -42.340  1.00 20.00           H
ATOM   2847  HN  ASN C 202      22.727 -14.382 -43.284  1.00 20.00           H
ATOM   2848  N   PHE C 203      23.820 -11.731 -44.928  1.00 20.00           N
ATOM   2849  CA  PHE C 203      24.456 -10.491 -45.340  1.00 20.00           C
ATOM   2850  C   PHE C 203      25.430 -10.732 -46.495  1.00 20.00           C
ATOM   2851  O   PHE C 203      25.580  -9.884 -47.373  1.00 20.00           O
ATOM   2852  HA  PHE C 203      23.665  -9.817 -45.669  1.00 20.00           H
ATOM   2853  CB  PHE C 203      25.234  -9.965 -44.133  1.00 20.00           C
ATOM   2854 1HB  PHE C 203      25.721 -10.802 -43.634  1.00 20.00           H
ATOM   2855 2HB  PHE C 203      26.024  -9.301 -44.485  1.00 20.00           H
ATOM   2856  CG  PHE C 203      24.372  -9.214 -43.116  1.00 20.00           C
ATOM   2857  HD1 PHE C 203      23.820 -10.983 -42.075  1.00 20.00           H
ATOM   2858  CD1 PHE C 203      23.725  -9.899 -42.136  1.00 20.00           C
ATOM   2859  HD2 PHE C 203      24.773  -7.312 -43.978  1.00 20.00           H
ATOM   2860  CD2 PHE C 203      24.254  -7.861 -43.192  1.00 20.00           C
ATOM   2861  CE1 PHE C 203      22.925  -9.202 -41.192  1.00 20.00           C
ATOM   2862  HE1 PHE C 203      22.406  -9.751 -40.407  1.00 20.00           H
ATOM   2863  CE2 PHE C 203      23.454  -7.164 -42.248  1.00 20.00           C
ATOM   2864  HE2 PHE C 203      23.359  -6.080 -42.309  1.00 20.00           H
ATOM   2865  CZ  PHE C 203      22.806  -7.849 -41.268  1.00 20.00           C
ATOM   2866  HZ  PHE C 203      22.193  -7.314 -40.544  1.00 20.00           H
ATOM   2867  HN  PHE C 203      24.051 -12.037 -44.004  1.00 20.00           H
ATOM   2868  N   PHE C 204      26.067 -11.893 -46.457  1.00 20.00           N
ATOM   2869  CA  PHE C 204      27.028 -12.254 -47.486  1.00 20.00           C
ATOM   2870  C   PHE C 204      26.323 -12.575 -48.806  1.00 20.00           C
ATOM   2871  O   PHE C 204      26.899 -12.401 -49.879  1.00 20.00           O
ATOM   2872  HA  PHE C 204      27.687 -11.397 -47.627  1.00 20.00           H
ATOM   2873  CB  PHE C 204      27.761 -13.504 -46.995  1.00 20.00           C
ATOM   2874 1HB  PHE C 204      27.039 -14.179 -46.536  1.00 20.00           H
ATOM   2875 2HB  PHE C 204      28.184 -14.025 -47.854  1.00 20.00           H
ATOM   2876  CG  PHE C 204      28.879 -13.215 -45.991  1.00 20.00           C
ATOM   2877  HD1 PHE C 204      27.691 -13.749 -44.310  1.00 20.00           H
ATOM   2878  CD1 PHE C 204      28.661 -13.398 -44.661  1.00 20.00           C
ATOM   2879  HD2 PHE C 204      30.264 -12.631 -47.494  1.00 20.00           H
ATOM   2880  CD2 PHE C 204      30.089 -12.777 -46.428  1.00 20.00           C
ATOM   2881  CE1 PHE C 204      29.698 -13.130 -43.729  1.00 20.00           C
ATOM   2882  HE1 PHE C 204      29.524 -13.276 -42.663  1.00 20.00           H
ATOM   2883  CE2 PHE C 204      31.127 -12.510 -45.496  1.00 20.00           C
ATOM   2884  HE2 PHE C 204      32.097 -12.158 -45.846  1.00 20.00           H
ATOM   2885  CZ  PHE C 204      30.909 -12.692 -44.166  1.00 20.00           C
ATOM   2886  HZ  PHE C 204      31.706 -12.487 -43.450  1.00 20.00           H
ATOM   2887  HN  PHE C 204      25.936 -12.580 -45.742  1.00 20.00           H
ATOM   2888  N   TRP C 205      25.088 -13.038 -48.683  1.00 20.00           N
ATOM   2889  CA  TRP C 205      24.302 -13.391 -49.852  1.00 20.00           C
ATOM   2890  C   TRP C 205      23.728 -12.102 -50.443  1.00 20.00           C
ATOM   2891  O   TRP C 205      23.616 -11.969 -51.661  1.00 20.00           O
ATOM   2892  HA  TRP C 205      24.969 -13.867 -50.572  1.00 20.00           H
ATOM   2893  CB  TRP C 205      23.224 -14.418 -49.499  1.00 20.00           C
ATOM   2894 1HB  TRP C 205      22.848 -14.205 -48.498  1.00 20.00           H
ATOM   2895 2HB  TRP C 205      22.386 -14.301 -50.186  1.00 20.00           H
ATOM   2896  CG  TRP C 205      23.706 -15.869 -49.548  1.00 20.00           C
ATOM   2897  HD1 TRP C 205      23.660 -16.474 -47.484  1.00 20.00           H
ATOM   2898  CD1 TRP C 205      23.865 -16.721 -48.526  1.00 20.00           C
ATOM   2899  CD2 TRP C 205      24.089 -16.608 -50.727  1.00 20.00           C
ATOM   2900  NE1 TRP C 205      24.320 -17.950 -48.958  1.00 20.00           N
ATOM   2901  HE1 TRP C 205      24.513 -18.745 -48.383  1.00 20.00           H
ATOM   2902  CE2 TRP C 205      24.460 -17.880 -50.339  1.00 20.00           C
ATOM   2903  HE3 TRP C 205      23.831 -15.219 -52.408  1.00 20.00           H
ATOM   2904  CE3 TRP C 205      24.120 -16.216 -52.077  1.00 20.00           C
ATOM   2905  CZ2 TRP C 205      24.890 -18.861 -51.240  1.00 20.00           C
ATOM   2906  HZ2 TRP C 205      25.178 -19.859 -50.908  1.00 20.00           H
ATOM   2907  CZ3 TRP C 205      24.551 -17.209 -52.964  1.00 20.00           C
ATOM   2908  HZ3 TRP C 205      24.594 -16.957 -54.024  1.00 20.00           H
ATOM   2909  CH2 TRP C 205      24.929 -18.493 -52.590  1.00 20.00           C
ATOM   2910  HH2 TRP C 205      25.254 -19.210 -53.344  1.00 20.00           H
ATOM   2911  HN  TRP C 205      24.626 -13.173 -47.806  1.00 20.00           H
ATOM   2912  N   MET C 206      23.379 -11.185 -49.553  1.00 20.00           N
ATOM   2913  CA  MET C 206      22.948  -9.862 -49.971  1.00 20.00           C
ATOM   2914  C   MET C 206      24.035  -9.164 -50.790  1.00 20.00           C
ATOM   2915  O   MET C 206      23.742  -8.515 -51.793  1.00 20.00           O
ATOM   2916  HA  MET C 206      22.065 -10.023 -50.589  1.00 20.00           H
ATOM   2917  CB  MET C 206      22.617  -9.019 -48.738  1.00 20.00           C
ATOM   2918 1HB  MET C 206      23.417  -9.114 -48.003  1.00 20.00           H
ATOM   2919 2HB  MET C 206      22.563  -7.966 -49.016  1.00 20.00           H
ATOM   2920  CG  MET C 206      21.290  -9.456 -48.114  1.00 20.00           C
ATOM   2921 1HG  MET C 206      21.209 -10.543 -48.137  1.00 20.00           H
ATOM   2922 2HG  MET C 206      21.254  -9.155 -47.067  1.00 20.00           H
ATOM   2923  SD  MET C 206      19.927  -8.724 -49.005  1.00 20.00           S
ATOM   2924  CE  MET C 206      18.606  -9.009 -47.838  1.00 20.00           C
ATOM   2925 1HE  MET C 206      18.537 -10.074 -47.621  1.00 20.00           H
ATOM   2926 2HE  MET C 206      18.811  -8.462 -46.918  1.00 20.00           H
ATOM   2927 3HE  MET C 206      17.665  -8.662 -48.264  1.00 20.00           H
ATOM   2928  HN  MET C 206      23.389 -11.333 -48.564  1.00 20.00           H
ATOM   2929  N   PHE C 207      25.269  -9.321 -50.333  1.00 20.00           N
ATOM   2930  CA  PHE C 207      26.409  -8.785 -51.056  1.00 20.00           C
ATOM   2931  C   PHE C 207      26.793  -9.692 -52.226  1.00 20.00           C
ATOM   2932  O   PHE C 207      27.438  -9.249 -53.175  1.00 20.00           O
ATOM   2933  HA  PHE C 207      26.119  -7.806 -51.438  1.00 20.00           H
ATOM   2934  CB  PHE C 207      27.577  -8.724 -50.069  1.00 20.00           C
ATOM   2935 1HB  PHE C 207      27.306  -8.069 -49.241  1.00 20.00           H
ATOM   2936 2HB  PHE C 207      27.736  -9.718 -49.649  1.00 20.00           H
ATOM   2937  CG  PHE C 207      28.887  -8.230 -50.684  1.00 20.00           C
ATOM   2938  HD1 PHE C 207      27.971  -6.561 -51.630  1.00 20.00           H
ATOM   2939  CD1 PHE C 207      28.897  -7.108 -51.453  1.00 20.00           C
ATOM   2940  HD2 PHE C 207      30.035  -9.812 -49.847  1.00 20.00           H
ATOM   2941  CD2 PHE C 207      30.043  -8.912 -50.463  1.00 20.00           C
ATOM   2942  CE1 PHE C 207      30.113  -6.649 -52.024  1.00 20.00           C
ATOM   2943  HE1 PHE C 207      30.121  -5.750 -52.640  1.00 20.00           H
ATOM   2944  CE2 PHE C 207      31.259  -8.454 -51.034  1.00 20.00           C
ATOM   2945  HE2 PHE C 207      32.185  -9.001 -50.856  1.00 20.00           H
ATOM   2946  CZ  PHE C 207      31.268  -7.332 -51.803  1.00 20.00           C
ATOM   2947  HZ  PHE C 207      32.202  -6.980 -52.241  1.00 20.00           H
ATOM   2948  HN  PHE C 207      25.494  -9.804 -49.487  1.00 20.00           H
ATOM   2949  N   GLY C 208      26.379 -10.947 -52.121  1.00 20.00           N
ATOM   2950  CA  GLY C 208      26.421 -11.847 -53.261  1.00 20.00           C
ATOM   2951  C   GLY C 208      25.694 -11.242 -54.464  1.00 20.00           C
ATOM   2952  O   GLY C 208      26.248 -11.179 -55.560  1.00 20.00           O
ATOM   2953 1HA  GLY C 208      27.458 -12.056 -53.526  1.00 20.00           H
ATOM   2954 2HA  GLY C 208      25.962 -12.799 -52.995  1.00 20.00           H
ATOM   2955  HN  GLY C 208      26.021 -11.349 -51.278  1.00 20.00           H
ATOM   2956  N   GLU C 209      24.465 -10.814 -54.217  1.00 20.00           N
ATOM   2957  CA  GLU C 209      23.715 -10.076 -55.220  1.00 20.00           C
ATOM   2958  C   GLU C 209      24.517  -8.864 -55.698  1.00 20.00           C
ATOM   2959  O   GLU C 209      24.619  -8.617 -56.899  1.00 20.00           O
ATOM   2960  HA  GLU C 209      23.570 -10.773 -56.045  1.00 20.00           H
ATOM   2961  CB  GLU C 209      22.349  -9.650 -54.678  1.00 20.00           C
ATOM   2962 1HB  GLU C 209      22.406  -9.518 -53.598  1.00 20.00           H
ATOM   2963 2HB  GLU C 209      22.007  -8.758 -55.203  1.00 20.00           H
ATOM   2964  CG  GLU C 209      21.296 -10.730 -54.935  1.00 20.00           C
ATOM   2965 1HG  GLU C 209      21.628 -11.676 -54.506  1.00 20.00           H
ATOM   2966 2HG  GLU C 209      20.365 -10.462 -54.435  1.00 20.00           H
ATOM   2967  CD  GLU C 209      21.044 -10.905 -56.434  1.00 20.00           C
ATOM   2968  OE1 GLU C 209      20.649  -9.900 -57.064  1.00 20.00           O
ATOM   2969  OE2 GLU C 209      21.252 -12.039 -56.916  1.00 20.00           O
ATOM   2970  HN  GLU C 209      23.983 -10.962 -53.354  1.00 20.00           H
ATOM   2971  N   GLY C 210      25.067  -8.141 -54.734  1.00 20.00           N
ATOM   2972  CA  GLY C 210      25.903  -6.993 -55.043  1.00 20.00           C
ATOM   2973  C   GLY C 210      26.986  -7.362 -56.059  1.00 20.00           C
ATOM   2974  O   GLY C 210      27.171  -6.665 -57.055  1.00 20.00           O
ATOM   2975 1HA  GLY C 210      25.287  -6.186 -55.440  1.00 20.00           H
ATOM   2976 2HA  GLY C 210      26.367  -6.620 -54.131  1.00 20.00           H
ATOM   2977  HN  GLY C 210      24.949  -8.327 -53.758  1.00 20.00           H
ATOM   2978  N   CYS C 211      27.673  -8.458 -55.772  1.00 20.00           N
ATOM   2979  CA  CYS C 211      28.840  -8.835 -56.551  1.00 20.00           C
ATOM   2980  C   CYS C 211      28.380  -9.186 -57.967  1.00 20.00           C
ATOM   2981  O   CYS C 211      28.894  -8.641 -58.943  1.00 20.00           O
ATOM   2982  HA  CYS C 211      29.502  -7.969 -56.562  1.00 20.00           H
ATOM   2983  CB  CYS C 211      29.608  -9.987 -55.898  1.00 20.00           C
ATOM   2984 1HB  CYS C 211      28.929 -10.812 -55.685  1.00 20.00           H
ATOM   2985 2HB  CYS C 211      30.364 -10.366 -56.585  1.00 20.00           H
ATOM   2986  HG  CYS C 211      29.273  -9.292 -53.655  1.00 20.00           H
ATOM   2987  SG  CYS C 211      30.400  -9.415 -54.351  1.00 20.00           S
ATOM   2988  HN  CYS C 211      27.445  -9.081 -55.024  1.00 20.00           H
ATOM   2989  N   TYR C 212      27.417 -10.093 -58.034  1.00 20.00           N
ATOM   2990  CA  TYR C 212      26.898 -10.539 -59.316  1.00 20.00           C
ATOM   2991  C   TYR C 212      26.402  -9.355 -60.149  1.00 20.00           C
ATOM   2992  O   TYR C 212      26.634  -9.300 -61.355  1.00 20.00           O
ATOM   2993  HA  TYR C 212      27.706 -11.038 -59.851  1.00 20.00           H
ATOM   2994  CB  TYR C 212      25.713 -11.453 -58.996  1.00 20.00           C
ATOM   2995 1HB  TYR C 212      26.060 -12.272 -58.364  1.00 20.00           H
ATOM   2996 2HB  TYR C 212      24.980 -10.892 -58.416  1.00 20.00           H
ATOM   2997  CG  TYR C 212      25.026 -12.038 -60.231  1.00 20.00           C
ATOM   2998  HD1 TYR C 212      23.444 -10.591 -60.215  1.00 20.00           H
ATOM   2999  CD1 TYR C 212      23.869 -11.462 -60.714  1.00 20.00           C
ATOM   3000  HD2 TYR C 212      26.478 -13.595 -60.482  1.00 20.00           H
ATOM   3001  CD2 TYR C 212      25.564 -13.140 -60.863  1.00 20.00           C
ATOM   3002  CE1 TYR C 212      23.222 -12.012 -61.877  1.00 20.00           C
ATOM   3003  HE1 TYR C 212      22.307 -11.567 -62.269  1.00 20.00           H
ATOM   3004  HE2 TYR C 212      25.331 -14.561 -62.535  1.00 20.00           H
ATOM   3005  CE2 TYR C 212      24.917 -13.690 -62.027  1.00 20.00           C
ATOM   3006  CZ  TYR C 212      23.778 -13.099 -62.476  1.00 20.00           C
ATOM   3007  OH  TYR C 212      23.167 -13.618 -63.575  1.00 20.00           O
ATOM   3008  HH  TYR C 212      23.560 -14.511 -63.794  1.00 20.00           H
ATOM   3009  HN  TYR C 212      26.995 -10.521 -57.235  1.00 20.00           H
ATOM   3010  N   LEU C 213      25.729  -8.437 -59.471  1.00 20.00           N
ATOM   3011  CA  LEU C 213      25.129  -7.298 -60.146  1.00 20.00           C
ATOM   3012  C   LEU C 213      26.236  -6.379 -60.666  1.00 20.00           C
ATOM   3013  O   LEU C 213      26.118  -5.811 -61.751  1.00 20.00           O
ATOM   3014  HA  LEU C 213      24.570  -7.682 -60.999  1.00 20.00           H
ATOM   3015  CB  LEU C 213      24.128  -6.597 -59.227  1.00 20.00           C
ATOM   3016 1HB  LEU C 213      23.425  -7.341 -58.852  1.00 20.00           H
ATOM   3017 2HB  LEU C 213      24.668  -6.206 -58.364  1.00 20.00           H
ATOM   3018  HG  LEU C 213      24.032  -4.748 -60.297  1.00 20.00           H
ATOM   3019  CG  LEU C 213      23.329  -5.453 -59.854  1.00 20.00           C
ATOM   3020  CD1 LEU C 213      22.431  -5.965 -60.982  1.00 20.00           C
ATOM   3021 1HD1 LEU C 213      23.046  -6.251 -61.835  1.00 20.00           H
ATOM   3022 2HD1 LEU C 213      21.868  -6.831 -60.633  1.00 20.00           H
ATOM   3023 3HD1 LEU C 213      21.739  -5.178 -61.281  1.00 20.00           H
ATOM   3024  CD2 LEU C 213      22.535  -4.691 -58.791  1.00 20.00           C
ATOM   3025 1HD2 LEU C 213      21.806  -5.360 -58.333  1.00 20.00           H
ATOM   3026 2HD2 LEU C 213      23.217  -4.318 -58.026  1.00 20.00           H
ATOM   3027 3HD2 LEU C 213      22.017  -3.852 -59.256  1.00 20.00           H
ATOM   3028  HN  LEU C 213      25.590  -8.462 -58.481  1.00 20.00           H
ATOM   3029  N   HIS C 214      27.286  -6.260 -59.867  1.00 20.00           N
ATOM   3030  CA  HIS C 214      28.361  -5.332 -60.177  1.00 20.00           C
ATOM   3031  C   HIS C 214      29.104  -5.807 -61.428  1.00 20.00           C
ATOM   3032  O   HIS C 214      29.558  -4.994 -62.231  1.00 20.00           O
ATOM   3033  HA  HIS C 214      27.893  -4.370 -60.387  1.00 20.00           H
ATOM   3034  CB  HIS C 214      29.286  -5.149 -58.972  1.00 20.00           C
ATOM   3035 1HB  HIS C 214      28.678  -4.995 -58.081  1.00 20.00           H
ATOM   3036 2HB  HIS C 214      29.850  -6.069 -58.818  1.00 20.00           H
ATOM   3037  CG  HIS C 214      30.253  -3.998 -59.109  1.00 20.00           C
ATOM   3038  HD1 HIS C 214      31.789  -4.921 -60.259  1.00 20.00           H
ATOM   3039  ND1 HIS C 214      31.450  -4.102 -59.797  1.00 20.00           N
ATOM   3040  CD2 HIS C 214      30.188  -2.718 -58.642  1.00 20.00           C
ATOM   3041  HD2 HIS C 214      29.373  -2.295 -58.055  1.00 20.00           H
ATOM   3042  CE1 HIS C 214      32.069  -2.932 -59.738  1.00 20.00           C
ATOM   3043  HE1 HIS C 214      33.035  -2.696 -60.184  1.00 20.00           H
ATOM   3044  NE2 HIS C 214      31.286  -2.076 -59.021  1.00 20.00           N
ATOM   3045  HN  HIS C 214      27.409  -6.782 -59.023  1.00 20.00           H
ATOM   3046  N   THR C 215      29.204  -7.122 -61.554  1.00 20.00           N
ATOM   3047  CA  THR C 215      29.788  -7.718 -62.744  1.00 20.00           C
ATOM   3048  C   THR C 215      28.811  -7.632 -63.918  1.00 20.00           C
ATOM   3049  O   THR C 215      29.222  -7.430 -65.059  1.00 20.00           O
ATOM   3050  HA  THR C 215      30.670  -7.140 -63.020  1.00 20.00           H
ATOM   3051  HB  THR C 215      30.323  -9.747 -63.305  1.00 20.00           H
ATOM   3052  CB  THR C 215      30.203  -9.150 -62.401  1.00 20.00           C
ATOM   3053  OG1 THR C 215      29.194  -9.597 -61.499  1.00 20.00           O
ATOM   3054  HG1 THR C 215      28.375  -9.865 -62.007  1.00 20.00           H
ATOM   3055  CG2 THR C 215      31.491  -9.206 -61.577  1.00 20.00           C
ATOM   3056 1HG2 THR C 215      31.349  -8.662 -60.643  1.00 20.00           H
ATOM   3057 2HG2 THR C 215      32.304  -8.751 -62.143  1.00 20.00           H
ATOM   3058 3HG2 THR C 215      31.737 -10.245 -61.358  1.00 20.00           H
ATOM   3059  HN  THR C 215      28.895  -7.776 -60.863  1.00 20.00           H
ATOM   3060  N   ALA C 216      27.535  -7.791 -63.597  1.00 20.00           N
ATOM   3061  CA  ALA C 216      26.508  -7.856 -64.622  1.00 20.00           C
ATOM   3062  C   ALA C 216      26.394  -6.494 -65.310  1.00 20.00           C
ATOM   3063  O   ALA C 216      25.957  -6.408 -66.457  1.00 20.00           O
ATOM   3064  HA  ALA C 216      26.817  -8.600 -65.356  1.00 20.00           H
ATOM   3065  CB  ALA C 216      25.186  -8.303 -63.994  1.00 20.00           C
ATOM   3066 1HB  ALA C 216      25.335  -9.245 -63.466  1.00 20.00           H
ATOM   3067 2HB  ALA C 216      24.842  -7.543 -63.292  1.00 20.00           H
ATOM   3068 3HB  ALA C 216      24.440  -8.440 -64.777  1.00 20.00           H
ATOM   3069  HN  ALA C 216      27.201  -7.876 -62.658  1.00 20.00           H
ATOM   3070  N   ILE C 217      26.796  -5.463 -64.582  1.00 20.00           N
ATOM   3071  CA  ILE C 217      26.731  -4.108 -65.102  1.00 20.00           C
ATOM   3072  C   ILE C 217      28.137  -3.647 -65.490  1.00 20.00           C
ATOM   3073  O   ILE C 217      28.424  -3.443 -66.669  1.00 20.00           O
ATOM   3074  HA  ILE C 217      26.115  -4.132 -66.001  1.00 20.00           H
ATOM   3075  HB  ILE C 217      26.586  -3.220 -63.162  1.00 20.00           H
ATOM   3076  CB  ILE C 217      26.035  -3.183 -64.101  1.00 20.00           C
ATOM   3077  CG1 ILE C 217      24.612  -3.662 -63.810  1.00 20.00           C
ATOM   3078 1HG1 ILE C 217      23.989  -3.522 -64.693  1.00 20.00           H
ATOM   3079 2HG1 ILE C 217      24.621  -4.730 -63.593  1.00 20.00           H
ATOM   3080  CG2 ILE C 217      26.063  -1.732 -64.585  1.00 20.00           C
ATOM   3081 1HG2 ILE C 217      27.093  -1.435 -64.783  1.00 20.00           H
ATOM   3082 2HG2 ILE C 217      25.477  -1.642 -65.500  1.00 20.00           H
ATOM   3083 3HG2 ILE C 217      25.640  -1.084 -63.817  1.00 20.00           H
ATOM   3084  CD1 ILE C 217      24.009  -2.901 -62.627  1.00 20.00           C
ATOM   3085 1HD1 ILE C 217      24.742  -2.838 -61.823  1.00 20.00           H
ATOM   3086 2HD1 ILE C 217      23.731  -1.897 -62.945  1.00 20.00           H
ATOM   3087 3HD1 ILE C 217      23.123  -3.428 -62.270  1.00 20.00           H
ATOM   3088  HN  ILE C 217      27.160  -5.542 -63.654  1.00 20.00           H
ATOM   3089  N   VAL C 218      28.977  -3.496 -64.477  1.00 20.00           N
ATOM   3090  CA  VAL C 218      30.113  -2.596 -64.574  1.00 20.00           C
ATOM   3091  C   VAL C 218      31.249  -3.295 -65.324  1.00 20.00           C
ATOM   3092  O   VAL C 218      31.612  -2.889 -66.427  1.00 20.00           O
ATOM   3093  HA  VAL C 218      29.796  -1.726 -65.150  1.00 20.00           H
ATOM   3094  HB  VAL C 218      30.849  -2.987 -62.609  1.00 20.00           H
ATOM   3095  CB  VAL C 218      30.523  -2.117 -63.180  1.00 20.00           C
ATOM   3096  CG1 VAL C 218      31.697  -1.140 -63.259  1.00 20.00           C
ATOM   3097 1HG1 VAL C 218      32.576  -1.658 -63.642  1.00 20.00           H
ATOM   3098 2HG1 VAL C 218      31.441  -0.317 -63.926  1.00 20.00           H
ATOM   3099 3HG1 VAL C 218      31.911  -0.748 -62.264  1.00 20.00           H
ATOM   3100  CG2 VAL C 218      29.336  -1.491 -62.445  1.00 20.00           C
ATOM   3101 1HG2 VAL C 218      28.849  -0.765 -63.095  1.00 20.00           H
ATOM   3102 2HG2 VAL C 218      28.625  -2.271 -62.172  1.00 20.00           H
ATOM   3103 3HG2 VAL C 218      29.691  -0.991 -61.543  1.00 20.00           H
ATOM   3104  HN  VAL C 218      28.891  -3.975 -63.603  1.00 20.00           H
ATOM   3105  N   LEU C 218A     31.779  -4.334 -64.695  1.00 20.00           N
ATOM   3106  CA  LEU C 218A     33.109  -4.814 -65.032  1.00 20.00           C
ATOM   3107  C   LEU C 218A     33.063  -5.520 -66.389  1.00 20.00           C
ATOM   3108  O   LEU C 218A     33.744  -5.112 -67.328  1.00 20.00           O
ATOM   3109  HA  LEU C 218A     33.759  -3.943 -65.118  1.00 20.00           H
ATOM   3110  CB  LEU C 218A     33.666  -5.685 -63.904  1.00 20.00           C
ATOM   3111 1HB  LEU C 218A     32.979  -6.515 -63.741  1.00 20.00           H
ATOM   3112 2HB  LEU C 218A     34.612  -6.113 -64.236  1.00 20.00           H
ATOM   3113  HG  LEU C 218A     32.990  -4.438 -62.303  1.00 20.00           H
ATOM   3114  CG  LEU C 218A     33.899  -4.981 -62.566  1.00 20.00           C
ATOM   3115  CD1 LEU C 218A     34.158  -5.995 -61.451  1.00 20.00           C
ATOM   3116 1HD1 LEU C 218A     33.289  -6.644 -61.340  1.00 20.00           H
ATOM   3117 2HD1 LEU C 218A     35.031  -6.598 -61.703  1.00 20.00           H
ATOM   3118 3HD1 LEU C 218A     34.340  -5.468 -60.514  1.00 20.00           H
ATOM   3119  CD2 LEU C 218A     35.024  -3.950 -62.677  1.00 20.00           C
ATOM   3120 1HD2 LEU C 218A     35.905  -4.420 -63.116  1.00 20.00           H
ATOM   3121 2HD2 LEU C 218A     34.700  -3.124 -63.310  1.00 20.00           H
ATOM   3122 3HD2 LEU C 218A     35.270  -3.573 -61.684  1.00 20.00           H
ATOM   3123  HN  LEU C 218A     31.318  -4.843 -63.969  1.00 20.00           H
ATOM   3124  N   THR C 218B     32.253  -6.567 -66.448  1.00 20.00           N
ATOM   3125  CA  THR C 218B     32.246  -7.443 -67.607  1.00 20.00           C
ATOM   3126  C   THR C 218B     30.863  -7.451 -68.261  1.00 20.00           C
ATOM   3127  O   THR C 218B     30.606  -8.241 -69.168  1.00 20.00           O
ATOM   3128  HA  THR C 218B     32.945  -7.046 -68.343  1.00 20.00           H
ATOM   3129  HB  THR C 218B     33.761  -8.808 -66.858  1.00 20.00           H
ATOM   3130  CB  THR C 218B     32.713  -8.828 -67.155  1.00 20.00           C
ATOM   3131  OG1 THR C 218B     32.402  -9.676 -68.257  1.00 20.00           O
ATOM   3132  HG1 THR C 218B     32.767 -10.593 -68.097  1.00 20.00           H
ATOM   3133  CG2 THR C 218B     31.869  -9.385 -66.007  1.00 20.00           C
ATOM   3134 1HG2 THR C 218B     30.811  -9.289 -66.254  1.00 20.00           H
ATOM   3135 2HG2 THR C 218B     32.081  -8.825 -65.095  1.00 20.00           H
ATOM   3136 3HG2 THR C 218B     32.112 -10.436 -65.853  1.00 20.00           H
ATOM   3137  HN  THR C 218B     31.611  -6.819 -65.724  1.00 20.00           H
ATOM   3138  N   TYR C 218C     30.008  -6.563 -67.776  1.00 20.00           N
ATOM   3139  CA  TYR C 218C     28.633  -6.514 -68.243  1.00 20.00           C
ATOM   3140  C   TYR C 218C     28.077  -7.923 -68.457  1.00 20.00           C
ATOM   3141  O   TYR C 218C     27.413  -8.187 -69.458  1.00 20.00           O
ATOM   3142  HA  TYR C 218C     28.038  -6.008 -67.483  1.00 20.00           H
ATOM   3143  CB  TYR C 218C     28.670  -5.784 -69.587  1.00 20.00           C
ATOM   3144 1HB  TYR C 218C     29.241  -4.862 -69.472  1.00 20.00           H
ATOM   3145 2HB  TYR C 218C     29.203  -6.401 -70.310  1.00 20.00           H
ATOM   3146  CG  TYR C 218C     27.288  -5.443 -70.148  1.00 20.00           C
ATOM   3147  HD1 TYR C 218C     26.754  -4.208 -68.479  1.00 20.00           H
ATOM   3148  CD1 TYR C 218C     26.440  -4.617 -69.439  1.00 20.00           C
ATOM   3149  HD2 TYR C 218C     27.560  -6.615 -71.923  1.00 20.00           H
ATOM   3150  CD2 TYR C 218C     26.890  -5.962 -71.363  1.00 20.00           C
ATOM   3151  CE1 TYR C 218C     25.139  -4.297 -69.967  1.00 20.00           C
ATOM   3152  HE1 TYR C 218C     24.459  -3.646 -69.418  1.00 20.00           H
ATOM   3153  HE2 TYR C 218C     25.263  -6.045 -72.850  1.00 20.00           H
ATOM   3154  CE2 TYR C 218C     25.590  -5.642 -71.891  1.00 20.00           C
ATOM   3155  CZ  TYR C 218C     24.778  -4.825 -71.168  1.00 20.00           C
ATOM   3156  OH  TYR C 218C     23.550  -4.522 -71.667  1.00 20.00           O
ATOM   3157  HH  TYR C 218C     22.962  -4.169 -70.938  1.00 20.00           H
ATOM   3158  HN  TYR C 218C     30.242  -5.887 -67.077  1.00 20.00           H
ATOM   3159  N   SER C 218D     28.368  -8.792 -67.499  1.00 20.00           N
ATOM   3160  CA  SER C 218D     28.073 -10.206 -67.657  1.00 20.00           C
ATOM   3161  C   SER C 218D     28.438 -10.962 -66.378  1.00 20.00           C
ATOM   3162  O   SER C 218D     28.683 -10.350 -65.339  1.00 20.00           O
ATOM   3163  HA  SER C 218D     27.000 -10.258 -67.839  1.00 20.00           H
ATOM   3164  CB  SER C 218D     28.822 -10.795 -68.854  1.00 20.00           C
ATOM   3165 1HB  SER C 218D     28.384 -11.757 -69.117  1.00 20.00           H
ATOM   3166 2HB  SER C 218D     28.698 -10.141 -69.717  1.00 20.00           H
ATOM   3167  HG  SER C 218D     30.694 -10.099 -68.722  1.00 20.00           H
ATOM   3168  OG  SER C 218D     30.211 -10.964 -68.583  1.00 20.00           O
ATOM   3169  HN  SER C 218D     28.796  -8.544 -66.631  1.00 20.00           H
ATOM   3170  N   THR C 218E     28.462 -12.282 -66.495  1.00 20.00           N
ATOM   3171  CA  THR C 218E     29.094 -13.111 -65.483  1.00 20.00           C
ATOM   3172  C   THR C 218E     30.031 -14.129 -66.137  1.00 20.00           C
ATOM   3173  O   THR C 218E     29.757 -14.616 -67.232  1.00 20.00           O
ATOM   3174  HA  THR C 218E     29.708 -12.472 -64.849  1.00 20.00           H
ATOM   3175  HB  THR C 218E     27.283 -13.005 -64.288  1.00 20.00           H
ATOM   3176  CB  THR C 218E     27.989 -13.755 -64.643  1.00 20.00           C
ATOM   3177  OG1 THR C 218E     28.695 -14.465 -63.628  1.00 20.00           O
ATOM   3178  HG1 THR C 218E     28.073 -14.701 -62.881  1.00 20.00           H
ATOM   3179  CG2 THR C 218E     27.235 -14.847 -65.404  1.00 20.00           C
ATOM   3180 1HG2 THR C 218E     27.909 -15.678 -65.610  1.00 20.00           H
ATOM   3181 2HG2 THR C 218E     26.861 -14.441 -66.344  1.00 20.00           H
ATOM   3182 3HG2 THR C 218E     26.398 -15.198 -64.801  1.00 20.00           H
ATOM   3183  HN  THR C 218E     28.061 -12.782 -67.262  1.00 20.00           H
ATOM   3184  N   ASP C 224      31.119 -14.418 -65.438  1.00 20.00           N
ATOM   3185  CA  ASP C 224      32.146 -15.292 -65.979  1.00 20.00           C
ATOM   3186  C   ASP C 224      33.067 -15.752 -64.847  1.00 20.00           C
ATOM   3187  O   ASP C 224      33.240 -16.950 -64.630  1.00 20.00           O
ATOM   3188  HA  ASP C 224      31.605 -16.120 -66.438  1.00 20.00           H
ATOM   3189  CB  ASP C 224      33.000 -14.561 -67.016  1.00 20.00           C
ATOM   3190 1HB  ASP C 224      34.013 -14.963 -67.007  1.00 20.00           H
ATOM   3191 2HB  ASP C 224      32.597 -14.736 -68.013  1.00 20.00           H
ATOM   3192  CG  ASP C 224      33.040 -13.058 -66.733  1.00 20.00           C
ATOM   3193  OD1 ASP C 224      32.654 -12.298 -67.647  1.00 20.00           O
ATOM   3194  OD2 ASP C 224      33.455 -12.703 -65.609  1.00 20.00           O
ATOM   3195  HN  ASP C 224      31.302 -14.068 -64.519  1.00 20.00           H
ATOM   3196  N   ARG C 225      33.633 -14.774 -64.154  1.00 20.00           N
ATOM   3197  CA  ARG C 225      34.490 -15.062 -63.016  1.00 20.00           C
ATOM   3198  C   ARG C 225      33.679 -15.704 -61.889  1.00 20.00           C
ATOM   3199  O   ARG C 225      34.083 -16.723 -61.331  1.00 20.00           O
ATOM   3200  HA  ARG C 225      35.241 -15.753 -63.401  1.00 20.00           H
ATOM   3201  CB  ARG C 225      35.158 -13.789 -62.494  1.00 20.00           C
ATOM   3202 1HB  ARG C 225      35.699 -13.300 -63.304  1.00 20.00           H
ATOM   3203 2HB  ARG C 225      34.397 -13.089 -62.150  1.00 20.00           H
ATOM   3204  CG  ARG C 225      36.122 -14.106 -61.348  1.00 20.00           C
ATOM   3205 1HG  ARG C 225      35.577 -14.578 -60.530  1.00 20.00           H
ATOM   3206 2HG  ARG C 225      36.872 -14.822 -61.686  1.00 20.00           H
ATOM   3207  CD  ARG C 225      36.811 -12.837 -60.844  1.00 20.00           C
ATOM   3208 1HD  ARG C 225      37.621 -13.099 -60.163  1.00 20.00           H
ATOM   3209 2HD  ARG C 225      37.259 -12.300 -61.680  1.00 20.00           H
ATOM   3210  NE  ARG C 225      35.831 -11.969 -60.154  1.00 20.00           N
ATOM   3211  HE  ARG C 225      34.892 -12.300 -60.066  1.00 20.00           H
ATOM   3212  CZ  ARG C 225      36.123 -10.767 -59.640  1.00 20.00           C
ATOM   3213  NH1 ARG C 225      37.366 -10.273 -59.729  1.00 20.00           N
ATOM   3214 1HH1 ARG C 225      38.083 -10.802 -60.182  1.00 20.00           H
ATOM   3215 2HH1 ARG C 225      37.576  -9.374 -59.343  1.00 20.00           H
ATOM   3216  NH2 ARG C 225      35.155 -10.066 -59.035  1.00 20.00           N
ATOM   3217 1HH2 ARG C 225      35.356  -9.167 -58.646  1.00 20.00           H
ATOM   3218 2HH2 ARG C 225      34.230 -10.442 -58.972  1.00 20.00           H
ATOM   3219  HN  ARG C 225      33.514 -13.803 -64.358  1.00 20.00           H
ATOM   3220  N   LEU C 226      32.549 -15.081 -61.588  1.00 20.00           N
ATOM   3221  CA  LEU C 226      31.751 -15.488 -60.443  1.00 20.00           C
ATOM   3222  C   LEU C 226      30.958 -16.746 -60.801  1.00 20.00           C
ATOM   3223  O   LEU C 226      30.249 -16.772 -61.806  1.00 20.00           O
ATOM   3224  HA  LEU C 226      32.441 -15.733 -59.635  1.00 20.00           H
ATOM   3225  CB  LEU C 226      30.879 -14.328 -59.958  1.00 20.00           C
ATOM   3226 1HB  LEU C 226      30.188 -14.061 -60.757  1.00 20.00           H
ATOM   3227 2HB  LEU C 226      30.277 -14.679 -59.120  1.00 20.00           H
ATOM   3228  HG  LEU C 226      32.240 -12.727 -60.356  1.00 20.00           H
ATOM   3229  CG  LEU C 226      31.624 -13.065 -59.522  1.00 20.00           C
ATOM   3230  CD1 LEU C 226      30.645 -11.936 -59.197  1.00 20.00           C
ATOM   3231 1HD1 LEU C 226      30.025 -11.730 -60.069  1.00 20.00           H
ATOM   3232 2HD1 LEU C 226      30.010 -12.234 -58.362  1.00 20.00           H
ATOM   3233 3HD1 LEU C 226      31.202 -11.038 -58.927  1.00 20.00           H
ATOM   3234  CD2 LEU C 226      32.567 -13.360 -58.354  1.00 20.00           C
ATOM   3235 1HD2 LEU C 226      32.028 -13.909 -57.582  1.00 20.00           H
ATOM   3236 2HD2 LEU C 226      33.406 -13.960 -58.707  1.00 20.00           H
ATOM   3237 3HD2 LEU C 226      32.939 -12.423 -57.942  1.00 20.00           H
ATOM   3238  HN  LEU C 226      32.178 -14.312 -62.109  1.00 20.00           H
ATOM   3239  N   ARG C 227      31.105 -17.759 -59.960  1.00 20.00           N
ATOM   3240  CA  ARG C 227      30.494 -19.050 -60.229  1.00 20.00           C
ATOM   3241  C   ARG C 227      29.766 -19.562 -58.985  1.00 20.00           C
ATOM   3242  O   ARG C 227      29.886 -18.980 -57.907  1.00 20.00           O
ATOM   3243  HA  ARG C 227      29.795 -18.863 -61.044  1.00 20.00           H
ATOM   3244  CB  ARG C 227      31.544 -20.078 -60.655  1.00 20.00           C
ATOM   3245 1HB  ARG C 227      32.289 -20.190 -59.867  1.00 20.00           H
ATOM   3246 2HB  ARG C 227      31.072 -21.051 -60.789  1.00 20.00           H
ATOM   3247  CG  ARG C 227      32.230 -19.654 -61.956  1.00 20.00           C
ATOM   3248 1HG  ARG C 227      32.445 -18.586 -61.927  1.00 20.00           H
ATOM   3249 2HG  ARG C 227      33.186 -20.169 -62.052  1.00 20.00           H
ATOM   3250  CD  ARG C 227      31.350 -19.970 -63.167  1.00 20.00           C
ATOM   3251 1HD  ARG C 227      31.276 -21.049 -63.302  1.00 20.00           H
ATOM   3252 2HD  ARG C 227      30.339 -19.599 -62.999  1.00 20.00           H
ATOM   3253  NE  ARG C 227      31.920 -19.348 -64.383  1.00 20.00           N
ATOM   3254  HE  ARG C 227      32.757 -18.809 -64.285  1.00 20.00           H
ATOM   3255  CZ  ARG C 227      31.386 -19.461 -65.606  1.00 20.00           C
ATOM   3256  NH1 ARG C 227      30.266 -20.172 -65.796  1.00 20.00           N
ATOM   3257 1HH1 ARG C 227      29.822 -20.622 -65.021  1.00 20.00           H
ATOM   3258 2HH1 ARG C 227      29.873 -20.252 -66.712  1.00 20.00           H
ATOM   3259  NH2 ARG C 227      31.989 -18.854 -66.638  1.00 20.00           N
ATOM   3260 1HH2 ARG C 227      31.603 -18.929 -67.557  1.00 20.00           H
ATOM   3261 2HH2 ARG C 227      32.824 -18.326 -66.488  1.00 20.00           H
ATOM   3262  HN  ARG C 227      31.629 -17.708 -59.109  1.00 20.00           H
ATOM   3263  N   LYS C 228      29.026 -20.645 -59.175  1.00 20.00           N
ATOM   3264  CA  LYS C 228      28.188 -21.175 -58.112  1.00 20.00           C
ATOM   3265  C   LYS C 228      29.043 -21.415 -56.866  1.00 20.00           C
ATOM   3266  O   LYS C 228      28.673 -21.006 -55.767  1.00 20.00           O
ATOM   3267  HA  LYS C 228      27.441 -20.417 -57.877  1.00 20.00           H
ATOM   3268  CB  LYS C 228      27.438 -22.418 -58.592  1.00 20.00           C
ATOM   3269 1HB  LYS C 228      28.139 -23.121 -59.041  1.00 20.00           H
ATOM   3270 2HB  LYS C 228      26.982 -22.924 -57.740  1.00 20.00           H
ATOM   3271  CG  LYS C 228      26.357 -22.048 -59.610  1.00 20.00           C
ATOM   3272 1HG  LYS C 228      25.639 -21.367 -59.152  1.00 20.00           H
ATOM   3273 2HG  LYS C 228      26.808 -21.518 -60.448  1.00 20.00           H
ATOM   3274  CD  LYS C 228      25.632 -23.296 -60.118  1.00 20.00           C
ATOM   3275 1HD  LYS C 228      26.361 -24.033 -60.453  1.00 20.00           H
ATOM   3276 2HD  LYS C 228      25.069 -23.751 -59.304  1.00 20.00           H
ATOM   3277  CE  LYS C 228      24.685 -22.949 -61.269  1.00 20.00           C
ATOM   3278 1HE  LYS C 228      24.045 -22.114 -60.982  1.00 20.00           H
ATOM   3279 2HE  LYS C 228      25.260 -22.625 -62.136  1.00 20.00           H
ATOM   3280  NZ  LYS C 228      23.853 -24.120 -61.627  1.00 20.00           N
ATOM   3281 1HZ  LYS C 228      23.236 -23.874 -62.393  1.00 20.00           H
ATOM   3282 2HZ  LYS C 228      24.453 -24.887 -61.908  1.00 20.00           H
ATOM   3283 3HZ  LYS C 228      23.301 -24.400 -60.824  1.00 20.00           H
ATOM   3284  HN  LYS C 228      28.993 -21.156 -60.033  1.00 20.00           H
ATOM   3285  N   TRP C 229      30.171 -22.077 -57.080  1.00 20.00           N
ATOM   3286  CA  TRP C 229      30.947 -22.609 -55.973  1.00 20.00           C
ATOM   3287  C   TRP C 229      31.471 -21.429 -55.152  1.00 20.00           C
ATOM   3288  O   TRP C 229      31.589 -21.522 -53.931  1.00 20.00           O
ATOM   3289  HA  TRP C 229      30.283 -23.222 -55.364  1.00 20.00           H
ATOM   3290  CB  TRP C 229      32.062 -23.528 -56.478  1.00 20.00           C
ATOM   3291 1HB  TRP C 229      32.521 -24.027 -55.625  1.00 20.00           H
ATOM   3292 2HB  TRP C 229      31.624 -24.305 -57.104  1.00 20.00           H
ATOM   3293  CG  TRP C 229      33.151 -22.806 -57.274  1.00 20.00           C
ATOM   3294  HD1 TRP C 229      32.438 -22.919 -59.300  1.00 20.00           H
ATOM   3295  CD1 TRP C 229      33.202 -22.591 -58.595  1.00 20.00           C
ATOM   3296  CD2 TRP C 229      34.352 -22.208 -56.741  1.00 20.00           C
ATOM   3297  NE1 TRP C 229      34.343 -21.901 -58.952  1.00 20.00           N
ATOM   3298  HE1 TRP C 229      34.603 -21.625 -59.878  1.00 20.00           H
ATOM   3299  CE2 TRP C 229      35.065 -21.661 -57.789  1.00 20.00           C
ATOM   3300  HE3 TRP C 229      34.277 -22.555 -54.573  1.00 20.00           H
ATOM   3301  CE3 TRP C 229      34.821 -22.132 -55.417  1.00 20.00           C
ATOM   3302  CZ2 TRP C 229      36.287 -21.000 -57.622  1.00 20.00           C
ATOM   3303  HZ2 TRP C 229      36.831 -20.576 -58.466  1.00 20.00           H
ATOM   3304  CZ3 TRP C 229      36.044 -21.468 -55.268  1.00 20.00           C
ATOM   3305  HZ3 TRP C 229      36.453 -21.381 -54.261  1.00 20.00           H
ATOM   3306  CH2 TRP C 229      36.774 -20.912 -56.312  1.00 20.00           C
ATOM   3307  HH2 TRP C 229      37.720 -20.410 -56.112  1.00 20.00           H
ATOM   3308  HN  TRP C 229      30.554 -22.251 -57.987  1.00 20.00           H
ATOM   3309  N   MET C 230      31.770 -20.347 -55.855  1.00 20.00           N
ATOM   3310  CA  MET C 230      32.263 -19.145 -55.204  1.00 20.00           C
ATOM   3311  C   MET C 230      31.201 -18.547 -54.279  1.00 20.00           C
ATOM   3312  O   MET C 230      31.480 -18.249 -53.119  1.00 20.00           O
ATOM   3313  HA  MET C 230      33.127 -19.461 -54.620  1.00 20.00           H
ATOM   3314  CB  MET C 230      32.655 -18.114 -56.265  1.00 20.00           C
ATOM   3315 1HB  MET C 230      31.813 -17.937 -56.934  1.00 20.00           H
ATOM   3316 2HB  MET C 230      32.887 -17.163 -55.785  1.00 20.00           H
ATOM   3317  CG  MET C 230      33.863 -18.592 -57.073  1.00 20.00           C
ATOM   3318 1HG  MET C 230      34.651 -18.931 -56.400  1.00 20.00           H
ATOM   3319 2HG  MET C 230      33.583 -19.445 -57.691  1.00 20.00           H
ATOM   3320  SD  MET C 230      34.471 -17.267 -58.103  1.00 20.00           S
ATOM   3321  CE  MET C 230      35.455 -16.374 -56.911  1.00 20.00           C
ATOM   3322 1HE  MET C 230      34.809 -15.983 -56.126  1.00 20.00           H
ATOM   3323 2HE  MET C 230      36.194 -17.046 -56.473  1.00 20.00           H
ATOM   3324 3HE  MET C 230      35.965 -15.548 -57.407  1.00 20.00           H
ATOM   3325  HN  MET C 230      31.680 -20.283 -56.849  1.00 20.00           H
ATOM   3326  N   PHE C 231      30.005 -18.389 -54.827  1.00 20.00           N
ATOM   3327  CA  PHE C 231      28.906 -17.811 -54.073  1.00 20.00           C
ATOM   3328  C   PHE C 231      28.548 -18.686 -52.870  1.00 20.00           C
ATOM   3329  O   PHE C 231      28.202 -18.174 -51.806  1.00 20.00           O
ATOM   3330  HA  PHE C 231      29.233 -16.832 -53.723  1.00 20.00           H
ATOM   3331  CB  PHE C 231      27.703 -17.744 -55.016  1.00 20.00           C
ATOM   3332 1HB  PHE C 231      27.619 -18.690 -55.549  1.00 20.00           H
ATOM   3333 2HB  PHE C 231      26.796 -17.630 -54.423  1.00 20.00           H
ATOM   3334  CG  PHE C 231      27.775 -16.605 -56.035  1.00 20.00           C
ATOM   3335  HD1 PHE C 231      27.942 -15.099 -54.544  1.00 20.00           H
ATOM   3336  CD1 PHE C 231      27.896 -15.319 -55.610  1.00 20.00           C
ATOM   3337  HD2 PHE C 231      27.620 -17.910 -57.706  1.00 20.00           H
ATOM   3338  CD2 PHE C 231      27.717 -16.879 -57.366  1.00 20.00           C
ATOM   3339  CE1 PHE C 231      27.962 -14.262 -56.556  1.00 20.00           C
ATOM   3340  HE1 PHE C 231      28.059 -13.231 -56.216  1.00 20.00           H
ATOM   3341  CE2 PHE C 231      27.784 -15.822 -58.312  1.00 20.00           C
ATOM   3342  HE2 PHE C 231      27.738 -16.042 -59.379  1.00 20.00           H
ATOM   3343  CZ  PHE C 231      27.905 -14.536 -57.887  1.00 20.00           C
ATOM   3344  HZ  PHE C 231      27.956 -13.725 -58.613  1.00 20.00           H
ATOM   3345  HN  PHE C 231      29.783 -18.648 -55.767  1.00 20.00           H
ATOM   3346  N   VAL C 232      28.643 -19.991 -53.078  1.00 20.00           N
ATOM   3347  CA  VAL C 232      28.370 -20.941 -52.013  1.00 20.00           C
ATOM   3348  C   VAL C 232      29.369 -20.723 -50.874  1.00 20.00           C
ATOM   3349  O   VAL C 232      28.983 -20.666 -49.708  1.00 20.00           O
ATOM   3350  HA  VAL C 232      27.366 -20.739 -51.641  1.00 20.00           H
ATOM   3351  HB  VAL C 232      29.252 -22.455 -53.231  1.00 20.00           H
ATOM   3352  CB  VAL C 232      28.394 -22.367 -52.564  1.00 20.00           C
ATOM   3353  CG1 VAL C 232      28.569 -23.388 -51.438  1.00 20.00           C
ATOM   3354 1HG1 VAL C 232      29.566 -23.288 -51.009  1.00 20.00           H
ATOM   3355 2HG1 VAL C 232      27.821 -23.208 -50.666  1.00 20.00           H
ATOM   3356 3HG1 VAL C 232      28.444 -24.395 -51.838  1.00 20.00           H
ATOM   3357  CG2 VAL C 232      27.133 -22.661 -53.380  1.00 20.00           C
ATOM   3358 1HG2 VAL C 232      26.268 -22.677 -52.717  1.00 20.00           H
ATOM   3359 2HG2 VAL C 232      26.999 -21.886 -54.134  1.00 20.00           H
ATOM   3360 3HG2 VAL C 232      27.234 -23.630 -53.869  1.00 20.00           H
ATOM   3361  HN  VAL C 232      28.900 -20.400 -53.953  1.00 20.00           H
ATOM   3362  N   CYS C 233      30.634 -20.609 -51.252  1.00 20.00           N
ATOM   3363  CA  CYS C 233      31.698 -20.464 -50.274  1.00 20.00           C
ATOM   3364  C   CYS C 233      31.482 -19.150 -49.520  1.00 20.00           C
ATOM   3365  O   CYS C 233      31.500 -19.126 -48.291  1.00 20.00           O
ATOM   3366  HA  CYS C 233      31.618 -21.316 -49.597  1.00 20.00           H
ATOM   3367  CB  CYS C 233      33.080 -20.528 -50.927  1.00 20.00           C
ATOM   3368 1HB  CYS C 233      33.122 -19.845 -51.775  1.00 20.00           H
ATOM   3369 2HB  CYS C 233      33.841 -20.203 -50.218  1.00 20.00           H
ATOM   3370  HG  CYS C 233      32.568 -22.234 -52.494  1.00 20.00           H
ATOM   3371  SG  CYS C 233      33.432 -22.236 -51.482  1.00 20.00           S
ATOM   3372  HN  CYS C 233      30.934 -20.613 -52.206  1.00 20.00           H
ATOM   3373  N   ILE C 234      31.284 -18.090 -50.289  1.00 20.00           N
ATOM   3374  CA  ILE C 234      31.132 -16.765 -49.713  1.00 20.00           C
ATOM   3375  C   ILE C 234      29.957 -16.772 -48.733  1.00 20.00           C
ATOM   3376  O   ILE C 234      30.058 -16.232 -47.633  1.00 20.00           O
ATOM   3377  HA  ILE C 234      32.044 -16.544 -49.157  1.00 20.00           H
ATOM   3378  HB  ILE C 234      30.280 -16.066 -51.546  1.00 20.00           H
ATOM   3379  CB  ILE C 234      31.008 -15.712 -50.815  1.00 20.00           C
ATOM   3380  CG1 ILE C 234      32.336 -15.530 -51.552  1.00 20.00           C
ATOM   3381 1HG1 ILE C 234      32.990 -14.876 -50.975  1.00 20.00           H
ATOM   3382 2HG1 ILE C 234      32.842 -16.491 -51.640  1.00 20.00           H
ATOM   3383  CG2 ILE C 234      30.478 -14.390 -50.254  1.00 20.00           C
ATOM   3384 1HG2 ILE C 234      29.452 -14.526 -49.913  1.00 20.00           H
ATOM   3385 2HG2 ILE C 234      31.101 -14.075 -49.417  1.00 20.00           H
ATOM   3386 3HG2 ILE C 234      30.504 -13.629 -51.033  1.00 20.00           H
ATOM   3387  CD1 ILE C 234      32.114 -14.936 -52.945  1.00 20.00           C
ATOM   3388 1HD1 ILE C 234      31.406 -15.556 -53.495  1.00 20.00           H
ATOM   3389 2HD1 ILE C 234      31.715 -13.926 -52.850  1.00 20.00           H
ATOM   3390 3HD1 ILE C 234      33.062 -14.904 -53.482  1.00 20.00           H
ATOM   3391  HN  ILE C 234      31.228 -18.125 -51.287  1.00 20.00           H
ATOM   3392  N   GLY C 235      28.868 -17.389 -49.169  1.00 20.00           N
ATOM   3393  CA  GLY C 235      27.637 -17.368 -48.398  1.00 20.00           C
ATOM   3394  C   GLY C 235      27.768 -18.218 -47.132  1.00 20.00           C
ATOM   3395  O   GLY C 235      27.801 -17.687 -46.024  1.00 20.00           O
ATOM   3396 1HA  GLY C 235      27.391 -16.341 -48.126  1.00 20.00           H
ATOM   3397 2HA  GLY C 235      26.815 -17.742 -49.008  1.00 20.00           H
ATOM   3398  HN  GLY C 235      28.819 -17.895 -50.030  1.00 20.00           H
ATOM   3399  N   TRP C 236      27.839 -19.525 -47.341  1.00 20.00           N
ATOM   3400  CA  TRP C 236      27.631 -20.468 -46.255  1.00 20.00           C
ATOM   3401  C   TRP C 236      28.953 -20.617 -45.499  1.00 20.00           C
ATOM   3402  O   TRP C 236      28.958 -20.846 -44.290  1.00 20.00           O
ATOM   3403  HA  TRP C 236      26.869 -20.054 -45.596  1.00 20.00           H
ATOM   3404  CB  TRP C 236      27.090 -21.799 -46.782  1.00 20.00           C
ATOM   3405 1HB  TRP C 236      27.831 -22.243 -47.447  1.00 20.00           H
ATOM   3406 2HB  TRP C 236      26.963 -22.485 -45.944  1.00 20.00           H
ATOM   3407  CG  TRP C 236      25.761 -21.678 -47.529  1.00 20.00           C
ATOM   3408  HD1 TRP C 236      26.350 -21.751 -49.597  1.00 20.00           H
ATOM   3409  CD1 TRP C 236      25.557 -21.669 -48.854  1.00 20.00           C
ATOM   3410  CD2 TRP C 236      24.451 -21.550 -46.938  1.00 20.00           C
ATOM   3411  NE1 TRP C 236      24.217 -21.544 -49.158  1.00 20.00           N
ATOM   3412  HE1 TRP C 236      23.819 -21.514 -50.075  1.00 20.00           H
ATOM   3413  CE2 TRP C 236      23.523 -21.469 -47.956  1.00 20.00           C
ATOM   3414  HE3 TRP C 236      24.776 -21.564 -44.766  1.00 20.00           H
ATOM   3415  CE3 TRP C 236      24.062 -21.502 -45.588  1.00 20.00           C
ATOM   3416  CZ2 TRP C 236      22.147 -21.337 -47.731  1.00 20.00           C
ATOM   3417  HZ2 TRP C 236      21.434 -21.275 -48.553  1.00 20.00           H
ATOM   3418  CZ3 TRP C 236      22.684 -21.370 -45.380  1.00 20.00           C
ATOM   3419  HZ3 TRP C 236      22.329 -21.328 -44.350  1.00 20.00           H
ATOM   3420  CH2 TRP C 236      21.737 -21.287 -46.394  1.00 20.00           C
ATOM   3421  HH2 TRP C 236      20.680 -21.185 -46.149  1.00 20.00           H
ATOM   3422  HN  TRP C 236      28.035 -19.939 -48.229  1.00 20.00           H
ATOM   3423  N   GLY C 237      30.042 -20.481 -46.241  1.00 20.00           N
ATOM   3424  CA  GLY C 237      31.347 -20.868 -45.734  1.00 20.00           C
ATOM   3425  C   GLY C 237      31.884 -19.825 -44.751  1.00 20.00           C
ATOM   3426  O   GLY C 237      32.204 -20.150 -43.609  1.00 20.00           O
ATOM   3427 1HA  GLY C 237      31.276 -21.836 -45.239  1.00 20.00           H
ATOM   3428 2HA  GLY C 237      32.044 -20.984 -46.563  1.00 20.00           H
ATOM   3429  HN  GLY C 237      30.042 -20.114 -47.172  1.00 20.00           H
ATOM   3430  N   VAL C 238      31.968 -18.593 -45.232  1.00 20.00           N
ATOM   3431  CA  VAL C 238      32.836 -17.606 -44.615  1.00 20.00           C
ATOM   3432  C   VAL C 238      32.385 -17.367 -43.172  1.00 20.00           C
ATOM   3433  O   VAL C 238      33.213 -17.203 -42.278  1.00 20.00           O
ATOM   3434  HA  VAL C 238      33.846 -18.018 -44.602  1.00 20.00           H
ATOM   3435  HB  VAL C 238      31.826 -16.074 -45.703  1.00 20.00           H
ATOM   3436  CB  VAL C 238      32.856 -16.328 -45.455  1.00 20.00           C
ATOM   3437  CG1 VAL C 238      33.450 -15.160 -44.663  1.00 20.00           C
ATOM   3438 1HG1 VAL C 238      32.776 -14.894 -43.849  1.00 20.00           H
ATOM   3439 2HG1 VAL C 238      34.417 -15.453 -44.255  1.00 20.00           H
ATOM   3440 3HG1 VAL C 238      33.579 -14.303 -45.323  1.00 20.00           H
ATOM   3441  CG2 VAL C 238      33.616 -16.544 -46.765  1.00 20.00           C
ATOM   3442 1HG2 VAL C 238      34.668 -16.731 -46.548  1.00 20.00           H
ATOM   3443 2HG2 VAL C 238      33.196 -17.402 -47.291  1.00 20.00           H
ATOM   3444 3HG2 VAL C 238      33.525 -15.655 -47.389  1.00 20.00           H
ATOM   3445  HN  VAL C 238      31.456 -18.268 -46.027  1.00 20.00           H
ATOM   3446  N   PRO C 239      31.068 -17.341 -42.922  1.00 20.00           N
ATOM   3447  CA  PRO C 239      30.563 -17.121 -41.564  1.00 20.00           C
ATOM   3448  C   PRO C 239      31.172 -18.085 -40.559  1.00 20.00           C
ATOM   3449  O   PRO C 239      31.643 -17.668 -39.501  1.00 20.00           O
ATOM   3450  HA  PRO C 239      30.847 -16.128 -41.215  1.00 20.00           H
ATOM   3451  CB  PRO C 239      29.053 -17.324 -41.702  1.00 20.00           C
ATOM   3452 1HB  PRO C 239      28.767 -18.356 -41.500  1.00 20.00           H
ATOM   3453 2HB  PRO C 239      28.498 -16.698 -41.003  1.00 20.00           H
ATOM   3454  CG  PRO C 239      28.775 -16.936 -43.149  1.00 20.00           C
ATOM   3455 1HG  PRO C 239      27.833 -17.352 -43.506  1.00 20.00           H
ATOM   3456 2HG  PRO C 239      28.700 -15.855 -43.271  1.00 20.00           H
ATOM   3457  CD  PRO C 239      29.971 -17.512 -43.891  1.00 20.00           C
ATOM   3458 1HD  PRO C 239      29.822 -18.561 -44.146  1.00 20.00           H
ATOM   3459 2HD  PRO C 239      30.161 -16.984 -44.825  1.00 20.00           H
ATOM   3460  N   PHE C 240      31.147 -19.359 -40.919  1.00 20.00           N
ATOM   3461  CA  PHE C 240      31.189 -20.419 -39.925  1.00 20.00           C
ATOM   3462  C   PHE C 240      32.468 -20.338 -39.090  1.00 20.00           C
ATOM   3463  O   PHE C 240      32.419 -20.405 -37.863  1.00 20.00           O
ATOM   3464  HA  PHE C 240      30.324 -20.286 -39.275  1.00 20.00           H
ATOM   3465  CB  PHE C 240      31.173 -21.746 -40.685  1.00 20.00           C
ATOM   3466 1HB  PHE C 240      30.179 -21.901 -41.106  1.00 20.00           H
ATOM   3467 2HB  PHE C 240      31.867 -21.682 -41.523  1.00 20.00           H
ATOM   3468  CG  PHE C 240      31.542 -22.959 -39.828  1.00 20.00           C
ATOM   3469  HD1 PHE C 240      29.751 -22.869 -38.688  1.00 20.00           H
ATOM   3470  CD1 PHE C 240      30.694 -23.388 -38.856  1.00 20.00           C
ATOM   3471  HD2 PHE C 240      33.399 -23.263 -40.818  1.00 20.00           H
ATOM   3472  CD2 PHE C 240      32.719 -23.607 -40.039  1.00 20.00           C
ATOM   3473  CE1 PHE C 240      31.037 -24.513 -38.061  1.00 20.00           C
ATOM   3474  HE1 PHE C 240      30.357 -24.857 -37.281  1.00 20.00           H
ATOM   3475  CE2 PHE C 240      33.062 -24.732 -39.243  1.00 20.00           C
ATOM   3476  HE2 PHE C 240      34.006 -25.252 -39.412  1.00 20.00           H
ATOM   3477  CZ  PHE C 240      32.214 -25.162 -38.271  1.00 20.00           C
ATOM   3478  HZ  PHE C 240      32.477 -26.025 -37.661  1.00 20.00           H
ATOM   3479  HN  PHE C 240      31.100 -19.672 -41.868  1.00 20.00           H
ATOM   3480  N   PRO C 241      33.633 -20.192 -39.737  1.00 20.00           N
ATOM   3481  CA  PRO C 241      34.884 -19.991 -39.002  1.00 20.00           C
ATOM   3482  C   PRO C 241      34.794 -18.837 -38.016  1.00 20.00           C
ATOM   3483  O   PRO C 241      35.303 -18.928 -36.900  1.00 20.00           O
ATOM   3484  HA  PRO C 241      35.107 -20.868 -38.394  1.00 20.00           H
ATOM   3485  CB  PRO C 241      35.911 -19.718 -40.102  1.00 20.00           C
ATOM   3486 1HB  PRO C 241      36.011 -18.651 -40.303  1.00 20.00           H
ATOM   3487 2HB  PRO C 241      36.901 -20.083 -39.827  1.00 20.00           H
ATOM   3488  CG  PRO C 241      35.348 -20.467 -41.304  1.00 20.00           C
ATOM   3489 1HG  PRO C 241      35.760 -20.095 -42.242  1.00 20.00           H
ATOM   3490 2HG  PRO C 241      35.586 -21.530 -41.266  1.00 20.00           H
ATOM   3491  CD  PRO C 241      33.854 -20.211 -41.194  1.00 20.00           C
ATOM   3492 1HD  PRO C 241      33.571 -19.265 -41.654  1.00 20.00           H
ATOM   3493 2HD  PRO C 241      33.273 -20.989 -41.689  1.00 20.00           H
ATOM   3494  N   ILE C 242      34.142 -17.772 -38.458  1.00 20.00           N
ATOM   3495  CA  ILE C 242      34.072 -16.555 -37.667  1.00 20.00           C
ATOM   3496  C   ILE C 242      33.133 -16.778 -36.480  1.00 20.00           C
ATOM   3497  O   ILE C 242      33.361 -16.244 -35.395  1.00 20.00           O
ATOM   3498  HA  ILE C 242      35.073 -16.357 -37.283  1.00 20.00           H
ATOM   3499  HB  ILE C 242      32.732 -15.598 -39.031  1.00 20.00           H
ATOM   3500  CB  ILE C 242      33.680 -15.366 -38.546  1.00 20.00           C
ATOM   3501  CG1 ILE C 242      34.711 -15.140 -39.654  1.00 20.00           C
ATOM   3502 1HG1 ILE C 242      35.591 -14.646 -39.241  1.00 20.00           H
ATOM   3503 2HG1 ILE C 242      35.041 -16.100 -40.050  1.00 20.00           H
ATOM   3504  CG2 ILE C 242      33.461 -14.109 -37.702  1.00 20.00           C
ATOM   3505 1HG2 ILE C 242      32.669 -14.293 -36.975  1.00 20.00           H
ATOM   3506 2HG2 ILE C 242      34.383 -13.857 -37.179  1.00 20.00           H
ATOM   3507 3HG2 ILE C 242      33.173 -13.281 -38.351  1.00 20.00           H
ATOM   3508  CD1 ILE C 242      34.125 -14.290 -40.783  1.00 20.00           C
ATOM   3509 1HD1 ILE C 242      33.180 -14.724 -41.111  1.00 20.00           H
ATOM   3510 2HD1 ILE C 242      33.953 -13.276 -40.423  1.00 20.00           H
ATOM   3511 3HD1 ILE C 242      34.823 -14.266 -41.620  1.00 20.00           H
ATOM   3512  HN  ILE C 242      33.669 -17.731 -39.338  1.00 20.00           H
ATOM   3513  N   ILE C 243      32.098 -17.567 -36.725  1.00 20.00           N
ATOM   3514  CA  ILE C 243      31.150 -17.906 -35.677  1.00 20.00           C
ATOM   3515  C   ILE C 243      31.858 -18.734 -34.603  1.00 20.00           C
ATOM   3516  O   ILE C 243      31.636 -18.530 -33.410  1.00 20.00           O
ATOM   3517  HA  ILE C 243      30.813 -16.972 -35.227  1.00 20.00           H
ATOM   3518  HB  ILE C 243      30.257 -19.381 -36.941  1.00 20.00           H
ATOM   3519  CB  ILE C 243      29.918 -18.592 -36.270  1.00 20.00           C
ATOM   3520  CG1 ILE C 243      29.093 -17.611 -37.106  1.00 20.00           C
ATOM   3521 1HG1 ILE C 243      29.759 -16.984 -37.698  1.00 20.00           H
ATOM   3522 2HG1 ILE C 243      28.467 -18.163 -37.807  1.00 20.00           H
ATOM   3523  CG2 ILE C 243      29.081 -19.258 -35.176  1.00 20.00           C
ATOM   3524 1HG2 ILE C 243      29.612 -20.129 -34.792  1.00 20.00           H
ATOM   3525 2HG2 ILE C 243      28.913 -18.549 -34.365  1.00 20.00           H
ATOM   3526 3HG2 ILE C 243      28.122 -19.569 -35.590  1.00 20.00           H
ATOM   3527  CD1 ILE C 243      28.215 -16.732 -36.212  1.00 20.00           C
ATOM   3528 1HD1 ILE C 243      27.439 -17.343 -35.752  1.00 20.00           H
ATOM   3529 2HD1 ILE C 243      28.829 -16.278 -35.435  1.00 20.00           H
ATOM   3530 3HD1 ILE C 243      27.753 -15.950 -36.814  1.00 20.00           H
ATOM   3531  HN  ILE C 243      31.902 -17.971 -37.618  1.00 20.00           H
ATOM   3532  N   VAL C 244      32.696 -19.650 -35.065  1.00 20.00           N
ATOM   3533  CA  VAL C 244      33.450 -20.500 -34.158  1.00 20.00           C
ATOM   3534  C   VAL C 244      34.421 -19.639 -33.348  1.00 20.00           C
ATOM   3535  O   VAL C 244      34.550 -19.814 -32.137  1.00 20.00           O
ATOM   3536  HA  VAL C 244      32.738 -20.964 -33.475  1.00 20.00           H
ATOM   3537  HB  VAL C 244      34.645 -21.157 -35.799  1.00 20.00           H
ATOM   3538  CB  VAL C 244      34.148 -21.612 -34.942  1.00 20.00           C
ATOM   3539  CG1 VAL C 244      35.217 -22.297 -34.089  1.00 20.00           C
ATOM   3540 1HG1 VAL C 244      36.042 -21.606 -33.915  1.00 20.00           H
ATOM   3541 2HG1 VAL C 244      34.784 -22.594 -33.133  1.00 20.00           H
ATOM   3542 3HG1 VAL C 244      35.587 -23.180 -34.609  1.00 20.00           H
ATOM   3543  CG2 VAL C 244      33.135 -22.629 -35.472  1.00 20.00           C
ATOM   3544 1HG2 VAL C 244      32.678 -23.157 -34.635  1.00 20.00           H
ATOM   3545 2HG2 VAL C 244      32.363 -22.111 -36.040  1.00 20.00           H
ATOM   3546 3HG2 VAL C 244      33.643 -23.345 -36.118  1.00 20.00           H
ATOM   3547  HN  VAL C 244      32.863 -19.817 -36.037  1.00 20.00           H
ATOM   3548  N   ALA C 245      35.080 -18.728 -34.049  1.00 20.00           N
ATOM   3549  CA  ALA C 245      36.029 -17.833 -33.409  1.00 20.00           C
ATOM   3550  C   ALA C 245      35.301 -16.992 -32.358  1.00 20.00           C
ATOM   3551  O   ALA C 245      35.823 -16.767 -31.267  1.00 20.00           O
ATOM   3552  HA  ALA C 245      36.781 -18.447 -32.913  1.00 20.00           H
ATOM   3553  CB  ALA C 245      36.716 -16.973 -34.471  1.00 20.00           C
ATOM   3554 1HB  ALA C 245      37.207 -17.618 -35.199  1.00 20.00           H
ATOM   3555 2HB  ALA C 245      35.973 -16.356 -34.975  1.00 20.00           H
ATOM   3556 3HB  ALA C 245      37.458 -16.331 -33.995  1.00 20.00           H
ATOM   3557  HN  ALA C 245      34.973 -18.596 -35.035  1.00 20.00           H
ATOM   3558  N   TRP C 246      34.107 -16.550 -32.724  1.00 20.00           N
ATOM   3559  CA  TRP C 246      33.315 -15.713 -31.838  1.00 20.00           C
ATOM   3560  C   TRP C 246      32.961 -16.539 -30.599  1.00 20.00           C
ATOM   3561  O   TRP C 246      33.075 -16.057 -29.474  1.00 20.00           O
ATOM   3562  HA  TRP C 246      33.927 -14.857 -31.553  1.00 20.00           H
ATOM   3563  CB  TRP C 246      32.084 -15.161 -32.560  1.00 20.00           C
ATOM   3564 1HB  TRP C 246      32.408 -14.424 -33.295  1.00 20.00           H
ATOM   3565 2HB  TRP C 246      31.605 -15.971 -33.110  1.00 20.00           H
ATOM   3566  CG  TRP C 246      31.055 -14.516 -31.630  1.00 20.00           C
ATOM   3567  HD1 TRP C 246      32.191 -12.998 -30.614  1.00 20.00           H
ATOM   3568  CD1 TRP C 246      31.240 -13.507 -30.768  1.00 20.00           C
ATOM   3569  CD2 TRP C 246      29.664 -14.878 -31.505  1.00 20.00           C
ATOM   3570  NE1 TRP C 246      30.075 -13.194 -30.098  1.00 20.00           N
ATOM   3571  HE1 TRP C 246      29.962 -12.480 -29.407  1.00 20.00           H
ATOM   3572  CE2 TRP C 246      29.086 -14.054 -30.560  1.00 20.00           C
ATOM   3573  HE3 TRP C 246      29.351 -16.531 -32.917  1.00 20.00           H
ATOM   3574  CE3 TRP C 246      28.918 -15.869 -32.168  1.00 20.00           C
ATOM   3575  CZ2 TRP C 246      27.737 -14.137 -30.193  1.00 20.00           C
ATOM   3576  HZ2 TRP C 246      27.304 -13.475 -29.444  1.00 20.00           H
ATOM   3577  CZ3 TRP C 246      27.572 -15.939 -31.789  1.00 20.00           C
ATOM   3578  HZ3 TRP C 246      26.948 -16.691 -32.273  1.00 20.00           H
ATOM   3579  CH2 TRP C 246      26.975 -15.117 -30.840  1.00 20.00           C
ATOM   3580  HH2 TRP C 246      25.918 -15.235 -30.601  1.00 20.00           H
ATOM   3581  HN  TRP C 246      33.681 -16.754 -33.605  1.00 20.00           H
ATOM   3582  N   ALA C 247      32.538 -17.770 -30.849  1.00 20.00           N
ATOM   3583  CA  ALA C 247      32.115 -18.649 -29.772  1.00 20.00           C
ATOM   3584  C   ALA C 247      33.259 -18.807 -28.769  1.00 20.00           C
ATOM   3585  O   ALA C 247      33.049 -18.709 -27.561  1.00 20.00           O
ATOM   3586  HA  ALA C 247      31.268 -18.178 -29.273  1.00 20.00           H
ATOM   3587  CB  ALA C 247      31.661 -19.988 -30.355  1.00 20.00           C
ATOM   3588 1HB  ALA C 247      30.785 -19.832 -30.986  1.00 20.00           H
ATOM   3589 2HB  ALA C 247      32.466 -20.417 -30.951  1.00 20.00           H
ATOM   3590 3HB  ALA C 247      31.406 -20.670 -29.543  1.00 20.00           H
ATOM   3591  HN  ALA C 247      32.482 -18.167 -31.765  1.00 20.00           H
ATOM   3592  N   ILE C 248      34.446 -19.049 -29.307  1.00 20.00           N
ATOM   3593  CA  ILE C 248      35.620 -19.245 -28.474  1.00 20.00           C
ATOM   3594  C   ILE C 248      35.915 -17.955 -27.705  1.00 20.00           C
ATOM   3595  O   ILE C 248      36.237 -17.995 -26.519  1.00 20.00           O
ATOM   3596  HA  ILE C 248      35.383 -20.028 -27.754  1.00 20.00           H
ATOM   3597  HB  ILE C 248      36.893 -19.095 -30.185  1.00 20.00           H
ATOM   3598  CB  ILE C 248      36.797 -19.743 -29.314  1.00 20.00           C
ATOM   3599  CG1 ILE C 248      36.540 -21.160 -29.832  1.00 20.00           C
ATOM   3600 1HG1 ILE C 248      36.754 -21.883 -29.044  1.00 20.00           H
ATOM   3601 2HG1 ILE C 248      35.487 -21.272 -30.089  1.00 20.00           H
ATOM   3602  CG2 ILE C 248      38.108 -19.647 -28.532  1.00 20.00           C
ATOM   3603 1HG2 ILE C 248      38.331 -18.601 -28.324  1.00 20.00           H
ATOM   3604 2HG2 ILE C 248      38.013 -20.193 -27.594  1.00 20.00           H
ATOM   3605 3HG2 ILE C 248      38.916 -20.080 -29.123  1.00 20.00           H
ATOM   3606  CD1 ILE C 248      37.405 -21.462 -31.057  1.00 20.00           C
ATOM   3607 1HD1 ILE C 248      37.244 -20.694 -31.813  1.00 20.00           H
ATOM   3608 2HD1 ILE C 248      38.456 -21.470 -30.767  1.00 20.00           H
ATOM   3609 3HD1 ILE C 248      37.132 -22.435 -31.464  1.00 20.00           H
ATOM   3610  HN  ILE C 248      34.611 -19.112 -30.291  1.00 20.00           H
ATOM   3611  N   GLY C 249      35.795 -16.842 -28.414  1.00 20.00           N
ATOM   3612  CA  GLY C 249      35.996 -15.540 -27.801  1.00 20.00           C
ATOM   3613  C   GLY C 249      35.093 -15.363 -26.579  1.00 20.00           C
ATOM   3614  O   GLY C 249      35.565 -15.014 -25.498  1.00 20.00           O
ATOM   3615 1HA  GLY C 249      37.040 -15.430 -27.505  1.00 20.00           H
ATOM   3616 2HA  GLY C 249      35.787 -14.755 -28.528  1.00 20.00           H
ATOM   3617  HN  GLY C 249      35.565 -16.820 -29.387  1.00 20.00           H
ATOM   3618  N   LYS C 250      33.809 -15.613 -26.791  1.00 20.00           N
ATOM   3619  CA  LYS C 250      32.821 -15.388 -25.750  1.00 20.00           C
ATOM   3620  C   LYS C 250      33.109 -16.317 -24.569  1.00 20.00           C
ATOM   3621  O   LYS C 250      33.034 -15.901 -23.414  1.00 20.00           O
ATOM   3622  HA  LYS C 250      32.930 -14.357 -25.412  1.00 20.00           H
ATOM   3623  CB  LYS C 250      31.406 -15.531 -26.314  1.00 20.00           C
ATOM   3624 1HB  LYS C 250      31.302 -16.499 -26.805  1.00 20.00           H
ATOM   3625 2HB  LYS C 250      30.681 -15.508 -25.500  1.00 20.00           H
ATOM   3626  CG  LYS C 250      31.097 -14.412 -27.311  1.00 20.00           C
ATOM   3627 1HG  LYS C 250      31.985 -14.193 -27.903  1.00 20.00           H
ATOM   3628 2HG  LYS C 250      30.324 -14.742 -28.005  1.00 20.00           H
ATOM   3629  CD  LYS C 250      30.634 -13.146 -26.588  1.00 20.00           C
ATOM   3630 1HD  LYS C 250      31.211 -13.015 -25.672  1.00 20.00           H
ATOM   3631 2HD  LYS C 250      30.827 -12.274 -27.213  1.00 20.00           H
ATOM   3632  CE  LYS C 250      29.143 -13.220 -26.252  1.00 20.00           C
ATOM   3633 1HE  LYS C 250      28.575 -13.476 -27.147  1.00 20.00           H
ATOM   3634 2HE  LYS C 250      28.967 -14.012 -25.525  1.00 20.00           H
ATOM   3635  NZ  LYS C 250      28.669 -11.927 -25.710  1.00 20.00           N
ATOM   3636 1HZ  LYS C 250      27.708 -12.021 -25.402  1.00 20.00           H
ATOM   3637 2HZ  LYS C 250      29.251 -11.656 -24.924  1.00 20.00           H
ATOM   3638 3HZ  LYS C 250      28.725 -11.217 -26.432  1.00 20.00           H
ATOM   3639  HN  LYS C 250      33.442 -15.961 -27.654  1.00 20.00           H
ATOM   3640  N   LEU C 251      33.432 -17.559 -24.901  1.00 20.00           N
ATOM   3641  CA  LEU C 251      33.744 -18.548 -23.883  1.00 20.00           C
ATOM   3642  C   LEU C 251      34.756 -17.958 -22.898  1.00 20.00           C
ATOM   3643  O   LEU C 251      34.612 -18.113 -21.687  1.00 20.00           O
ATOM   3644  HA  LEU C 251      32.822 -18.763 -23.343  1.00 20.00           H
ATOM   3645  CB  LEU C 251      34.206 -19.855 -24.529  1.00 20.00           C
ATOM   3646 1HB  LEU C 251      33.404 -20.223 -25.170  1.00 20.00           H
ATOM   3647 2HB  LEU C 251      35.056 -19.637 -25.176  1.00 20.00           H
ATOM   3648  HG  LEU C 251      35.338 -20.575 -22.864  1.00 20.00           H
ATOM   3649  CG  LEU C 251      34.607 -20.975 -23.567  1.00 20.00           C
ATOM   3650  CD1 LEU C 251      33.405 -21.450 -22.748  1.00 20.00           C
ATOM   3651 1HD1 LEU C 251      33.078 -20.650 -22.084  1.00 20.00           H
ATOM   3652 2HD1 LEU C 251      32.591 -21.720 -23.420  1.00 20.00           H
ATOM   3653 3HD1 LEU C 251      33.690 -22.320 -22.155  1.00 20.00           H
ATOM   3654  CD2 LEU C 251      35.282 -22.126 -24.315  1.00 20.00           C
ATOM   3655 1HD2 LEU C 251      34.591 -22.536 -25.051  1.00 20.00           H
ATOM   3656 2HD2 LEU C 251      36.174 -21.756 -24.821  1.00 20.00           H
ATOM   3657 3HD2 LEU C 251      35.563 -22.905 -23.607  1.00 20.00           H
ATOM   3658  HN  LEU C 251      33.483 -17.891 -25.842  1.00 20.00           H
ATOM   3659  N   HIS C 252      35.758 -17.294 -23.455  1.00 20.00           N
ATOM   3660  CA  HIS C 252      36.812 -16.709 -22.644  1.00 20.00           C
ATOM   3661  C   HIS C 252      36.267 -15.488 -21.898  1.00 20.00           C
ATOM   3662  O   HIS C 252      36.204 -15.485 -20.670  1.00 20.00           O
ATOM   3663  HA  HIS C 252      37.104 -17.467 -21.917  1.00 20.00           H
ATOM   3664  CB  HIS C 252      38.038 -16.383 -23.498  1.00 20.00           C
ATOM   3665 1HB  HIS C 252      37.765 -15.627 -24.235  1.00 20.00           H
ATOM   3666 2HB  HIS C 252      38.806 -15.943 -22.861  1.00 20.00           H
ATOM   3667  CG  HIS C 252      38.622 -17.577 -24.215  1.00 20.00           C
ATOM   3668  HD1 HIS C 252      38.530 -19.037 -22.668  1.00 20.00           H
ATOM   3669  ND1 HIS C 252      38.778 -18.812 -23.610  1.00 20.00           N
ATOM   3670  CD2 HIS C 252      39.085 -17.712 -25.491  1.00 20.00           C
ATOM   3671  HD2 HIS C 252      39.110 -16.926 -26.246  1.00 20.00           H
ATOM   3672  CE1 HIS C 252      39.313 -19.644 -24.491  1.00 20.00           C
ATOM   3673  HE1 HIS C 252      39.557 -20.692 -24.316  1.00 20.00           H
ATOM   3674  NE2 HIS C 252      39.503 -18.961 -25.656  1.00 20.00           N
ATOM   3675  HN  HIS C 252      35.856 -17.153 -24.441  1.00 20.00           H
ATOM   3676  N   TYR C 253      35.888 -14.482 -22.672  1.00 20.00           N
ATOM   3677  CA  TYR C 253      35.770 -13.134 -22.143  1.00 20.00           C
ATOM   3678  C   TYR C 253      34.400 -12.916 -21.499  1.00 20.00           C
ATOM   3679  O   TYR C 253      34.311 -12.454 -20.362  1.00 20.00           O
ATOM   3680  HA  TYR C 253      36.544 -13.000 -21.387  1.00 20.00           H
ATOM   3681  CB  TYR C 253      35.911 -12.196 -23.343  1.00 20.00           C
ATOM   3682 1HB  TYR C 253      35.068 -12.353 -24.016  1.00 20.00           H
ATOM   3683 2HB  TYR C 253      35.853 -11.165 -22.995  1.00 20.00           H
ATOM   3684  CG  TYR C 253      37.211 -12.381 -24.128  1.00 20.00           C
ATOM   3685  HD1 TYR C 253      38.454 -12.235 -22.387  1.00 20.00           H
ATOM   3686  CD1 TYR C 253      38.423 -12.373 -23.468  1.00 20.00           C
ATOM   3687  HD2 TYR C 253      36.215 -12.562 -26.018  1.00 20.00           H
ATOM   3688  CD2 TYR C 253      37.172 -12.556 -25.497  1.00 20.00           C
ATOM   3689  CE1 TYR C 253      39.647 -12.547 -24.206  1.00 20.00           C
ATOM   3690  HE1 TYR C 253      40.611 -12.542 -23.697  1.00 20.00           H
ATOM   3691  HE2 TYR C 253      38.380 -12.869 -27.316  1.00 20.00           H
ATOM   3692  CE2 TYR C 253      38.396 -12.730 -26.235  1.00 20.00           C
ATOM   3693  CZ  TYR C 253      39.573 -12.717 -25.554  1.00 20.00           C
ATOM   3694  OH  TYR C 253      40.729 -12.881 -26.251  1.00 20.00           O
ATOM   3695  HH  TYR C 253      40.524 -13.093 -27.207  1.00 20.00           H
ATOM   3696  HN  TYR C 253      35.664 -14.577 -23.642  1.00 20.00           H
ATOM   3697  N   ASP C 254      33.366 -13.260 -22.253  1.00 20.00           N
ATOM   3698  CA  ASP C 254      32.004 -12.983 -21.826  1.00 20.00           C
ATOM   3699  C   ASP C 254      31.127 -14.203 -22.114  1.00 20.00           C
ATOM   3700  O   ASP C 254      30.496 -14.284 -23.167  1.00 20.00           O
ATOM   3701  HA  ASP C 254      32.077 -12.764 -20.761  1.00 20.00           H
ATOM   3702  CB  ASP C 254      31.420 -11.791 -22.586  1.00 20.00           C
ATOM   3703 1HB  ASP C 254      31.331 -12.038 -23.644  1.00 20.00           H
ATOM   3704 2HB  ASP C 254      30.414 -11.581 -22.223  1.00 20.00           H
ATOM   3705  CG  ASP C 254      32.299 -10.550 -22.418  1.00 20.00           C
ATOM   3706  OD1 ASP C 254      32.947 -10.174 -23.419  1.00 20.00           O
ATOM   3707  OD2 ASP C 254      32.303 -10.005 -21.293  1.00 20.00           O
ATOM   3708  HN  ASP C 254      33.446 -13.718 -23.138  1.00 20.00           H
ATOM   3709  N   ASN C 255      31.115 -15.122 -21.159  1.00 20.00           N
ATOM   3710  CA  ASN C 255      30.399 -16.375 -21.335  1.00 20.00           C
ATOM   3711  C   ASN C 255      29.016 -16.261 -20.692  1.00 20.00           C
ATOM   3712  O   ASN C 255      28.680 -17.032 -19.794  1.00 20.00           O
ATOM   3713  HA  ASN C 255      30.347 -16.525 -22.413  1.00 20.00           H
ATOM   3714  CB  ASN C 255      31.140 -17.531 -20.662  1.00 20.00           C
ATOM   3715 1HB  ASN C 255      32.199 -17.488 -20.918  1.00 20.00           H
ATOM   3716 2HB  ASN C 255      31.070 -17.431 -19.579  1.00 20.00           H
ATOM   3717  CG  ASN C 255      30.560 -18.880 -21.094  1.00 20.00           C
ATOM   3718  OD1 ASN C 255      29.736 -18.972 -21.988  1.00 20.00           O
ATOM   3719  ND2 ASN C 255      31.035 -19.917 -20.410  1.00 20.00           N
ATOM   3720 1HD2 ASN C 255      31.711 -19.772 -19.687  1.00 20.00           H
ATOM   3721 2HD2 ASN C 255      30.717 -20.841 -20.619  1.00 20.00           H
ATOM   3722  HN  ASN C 255      31.581 -15.021 -20.280  1.00 20.00           H
ATOM   3723  N   GLU C 256      28.250 -15.295 -21.177  1.00 20.00           N
ATOM   3724  CA  GLU C 256      27.126 -14.777 -20.415  1.00 20.00           C
ATOM   3725  C   GLU C 256      25.807 -15.242 -21.033  1.00 20.00           C
ATOM   3726  O   GLU C 256      25.354 -14.685 -22.033  1.00 20.00           O
ATOM   3727  HA  GLU C 256      27.236 -15.197 -19.416  1.00 20.00           H
ATOM   3728  CB  GLU C 256      27.182 -13.250 -20.326  1.00 20.00           C
ATOM   3729 1HB  GLU C 256      28.186 -12.935 -20.041  1.00 20.00           H
ATOM   3730 2HB  GLU C 256      26.844 -12.815 -21.266  1.00 20.00           H
ATOM   3731  CG  GLU C 256      26.233 -12.730 -19.244  1.00 20.00           C
ATOM   3732 1HG  GLU C 256      26.164 -11.644 -19.308  1.00 20.00           H
ATOM   3733 2HG  GLU C 256      25.231 -13.123 -19.415  1.00 20.00           H
ATOM   3734  CD  GLU C 256      26.716 -13.135 -17.850  1.00 20.00           C
ATOM   3735  OE1 GLU C 256      25.971 -13.891 -17.189  1.00 20.00           O
ATOM   3736  OE2 GLU C 256      27.818 -12.680 -17.477  1.00 20.00           O
ATOM   3737  HN  GLU C 256      28.387 -14.868 -22.071  1.00 20.00           H
ATOM   3738  N   LYS C 257      25.226 -16.259 -20.413  1.00 20.00           N
ATOM   3739  CA  LYS C 257      23.837 -16.599 -20.672  1.00 20.00           C
ATOM   3740  C   LYS C 257      23.670 -16.956 -22.150  1.00 20.00           C
ATOM   3741  O   LYS C 257      22.981 -16.253 -22.888  1.00 20.00           O
ATOM   3742  HA  LYS C 257      23.599 -17.479 -20.075  1.00 20.00           H
ATOM   3743  CB  LYS C 257      22.914 -15.472 -20.204  1.00 20.00           C
ATOM   3744 1HB  LYS C 257      23.180 -14.544 -20.710  1.00 20.00           H
ATOM   3745 2HB  LYS C 257      21.885 -15.701 -20.481  1.00 20.00           H
ATOM   3746  CG  LYS C 257      23.009 -15.279 -18.689  1.00 20.00           C
ATOM   3747 1HG  LYS C 257      22.629 -16.166 -18.181  1.00 20.00           H
ATOM   3748 2HG  LYS C 257      24.053 -15.168 -18.398  1.00 20.00           H
ATOM   3749  CD  LYS C 257      22.215 -14.049 -18.242  1.00 20.00           C
ATOM   3750 1HD  LYS C 257      22.596 -13.163 -18.748  1.00 20.00           H
ATOM   3751 2HD  LYS C 257      21.171 -14.160 -18.535  1.00 20.00           H
ATOM   3752  CE  LYS C 257      22.308 -13.858 -16.727  1.00 20.00           C
ATOM   3753 1HE  LYS C 257      21.487 -13.229 -16.383  1.00 20.00           H
ATOM   3754 2HE  LYS C 257      22.204 -14.821 -16.226  1.00 20.00           H
ATOM   3755  NZ  LYS C 257      23.602 -13.240 -16.361  1.00 20.00           N
ATOM   3756 1HZ  LYS C 257      23.642 -13.111 -15.356  1.00 20.00           H
ATOM   3757 2HZ  LYS C 257      24.361 -13.844 -16.655  1.00 20.00           H
ATOM   3758 3HZ  LYS C 257      23.688 -12.340 -16.820  1.00 20.00           H
ATOM   3759  HN  LYS C 257      25.687 -16.844 -19.747  1.00 20.00           H
ATOM   3760  N   CYS C 258      24.313 -18.047 -22.539  1.00 20.00           N
ATOM   3761  CA  CYS C 258      24.122 -18.594 -23.871  1.00 20.00           C
ATOM   3762  C   CYS C 258      24.485 -17.513 -24.891  1.00 20.00           C
ATOM   3763  O   CYS C 258      23.891 -17.445 -25.966  1.00 20.00           O
ATOM   3764  HA  CYS C 258      24.793 -19.449 -23.958  1.00 20.00           H
ATOM   3765  CB  CYS C 258      22.696 -19.112 -24.070  1.00 20.00           C
ATOM   3766 1HB  CYS C 258      21.998 -18.275 -24.104  1.00 20.00           H
ATOM   3767 2HB  CYS C 258      22.618 -19.629 -25.027  1.00 20.00           H
ATOM   3768  SG  CYS C 258      22.246 -20.247 -22.708  1.00 20.00           S
ATOM   3769  HN  CYS C 258      24.954 -18.554 -21.962  1.00 20.00           H
ATOM   3770  N   TRP C 259      25.458 -16.695 -24.518  1.00 20.00           N
ATOM   3771  CA  TRP C 259      26.011 -15.720 -25.442  1.00 20.00           C
ATOM   3772  C   TRP C 259      24.852 -14.910 -26.025  1.00 20.00           C
ATOM   3773  O   TRP C 259      24.830 -14.623 -27.221  1.00 20.00           O
ATOM   3774  HA  TRP C 259      26.676 -15.066 -24.878  1.00 20.00           H
ATOM   3775  CB  TRP C 259      26.863 -16.403 -26.515  1.00 20.00           C
ATOM   3776 1HB  TRP C 259      26.212 -16.998 -27.156  1.00 20.00           H
ATOM   3777 2HB  TRP C 259      27.318 -15.638 -27.144  1.00 20.00           H
ATOM   3778  CG  TRP C 259      27.965 -17.304 -25.954  1.00 20.00           C
ATOM   3779  HD1 TRP C 259      28.445 -16.382 -24.071  1.00 20.00           H
ATOM   3780  CD1 TRP C 259      28.622 -17.179 -24.794  1.00 20.00           C
ATOM   3781  CD2 TRP C 259      28.514 -18.482 -26.582  1.00 20.00           C
ATOM   3782  NE1 TRP C 259      29.552 -18.185 -24.628  1.00 20.00           N
ATOM   3783  HE1 TRP C 259      30.162 -18.304 -23.845  1.00 20.00           H
ATOM   3784  CE2 TRP C 259      29.484 -19.003 -25.750  1.00 20.00           C
ATOM   3785  HE3 TRP C 259      27.440 -18.695 -28.486  1.00 20.00           H
ATOM   3786  CE3 TRP C 259      28.202 -19.087 -27.812  1.00 20.00           C
ATOM   3787  CZ2 TRP C 259      30.221 -20.153 -26.057  1.00 20.00           C
ATOM   3788  HZ2 TRP C 259      30.982 -20.545 -25.383  1.00 20.00           H
ATOM   3789  CZ3 TRP C 259      28.947 -20.236 -28.104  1.00 20.00           C
ATOM   3790  HZ3 TRP C 259      28.745 -20.744 -29.047  1.00 20.00           H
ATOM   3791  CH2 TRP C 259      29.927 -20.773 -27.278  1.00 20.00           C
ATOM   3792  HH2 TRP C 259      30.464 -21.672 -27.578  1.00 20.00           H
ATOM   3793  HN  TRP C 259      25.866 -16.691 -23.605  1.00 20.00           H
ATOM   3794  N   PHE C 260      23.916 -14.564 -25.153  1.00 20.00           N
ATOM   3795  CA  PHE C 260      22.948 -13.527 -25.467  1.00 20.00           C
ATOM   3796  C   PHE C 260      23.225 -12.256 -24.662  1.00 20.00           C
ATOM   3797  O   PHE C 260      22.932 -11.152 -25.118  1.00 20.00           O
ATOM   3798  HA  PHE C 260      23.041 -13.309 -26.531  1.00 20.00           H
ATOM   3799  CB  PHE C 260      21.570 -14.071 -25.081  1.00 20.00           C
ATOM   3800 1HB  PHE C 260      21.611 -14.444 -24.058  1.00 20.00           H
ATOM   3801 2HB  PHE C 260      20.851 -13.252 -25.093  1.00 20.00           H
ATOM   3802  CG  PHE C 260      21.064 -15.188 -25.996  1.00 20.00           C
ATOM   3803  HD1 PHE C 260      20.673 -16.516 -24.382  1.00 20.00           H
ATOM   3804  CD1 PHE C 260      20.647 -16.367 -25.462  1.00 20.00           C
ATOM   3805  HD2 PHE C 260      21.366 -14.057 -27.771  1.00 20.00           H
ATOM   3806  CD2 PHE C 260      21.031 -15.002 -27.343  1.00 20.00           C
ATOM   3807  CE1 PHE C 260      20.177 -17.404 -26.311  1.00 20.00           C
ATOM   3808  HE1 PHE C 260      19.843 -18.349 -25.883  1.00 20.00           H
ATOM   3809  CE2 PHE C 260      20.561 -16.039 -28.191  1.00 20.00           C
ATOM   3810  HE2 PHE C 260      20.535 -15.890 -29.271  1.00 20.00           H
ATOM   3811  CZ  PHE C 260      20.144 -17.218 -27.658  1.00 20.00           C
ATOM   3812  HZ  PHE C 260      19.783 -18.014 -28.309  1.00 20.00           H
ATOM   3813  HN  PHE C 260      23.815 -14.977 -24.248  1.00 20.00           H
ATOM   3814  N   GLY C 261      23.786 -12.454 -23.478  1.00 20.00           N
ATOM   3815  CA  GLY C 261      24.016 -11.348 -22.564  1.00 20.00           C
ATOM   3816  C   GLY C 261      25.011 -10.347 -23.154  1.00 20.00           C
ATOM   3817  O   GLY C 261      26.216 -10.595 -23.160  1.00 20.00           O
ATOM   3818 1HA  GLY C 261      23.072 -10.845 -22.351  1.00 20.00           H
ATOM   3819 2HA  GLY C 261      24.395 -11.728 -21.616  1.00 20.00           H
ATOM   3820  HN  GLY C 261      24.080 -13.349 -23.141  1.00 20.00           H
ATOM   3821  N   LYS C 262      24.470  -9.237 -23.636  1.00 20.00           N
ATOM   3822  CA  LYS C 262      25.300  -8.112 -24.032  1.00 20.00           C
ATOM   3823  C   LYS C 262      25.866  -7.436 -22.782  1.00 20.00           C
ATOM   3824  O   LYS C 262      25.139  -6.765 -22.051  1.00 20.00           O
ATOM   3825  HA  LYS C 262      26.130  -8.508 -24.617  1.00 20.00           H
ATOM   3826  CB  LYS C 262      24.516  -7.164 -24.943  1.00 20.00           C
ATOM   3827 1HB  LYS C 262      24.149  -7.709 -25.812  1.00 20.00           H
ATOM   3828 2HB  LYS C 262      23.643  -6.784 -24.413  1.00 20.00           H
ATOM   3829  CG  LYS C 262      25.391  -5.995 -25.400  1.00 20.00           C
ATOM   3830 1HG  LYS C 262      25.639  -5.366 -24.545  1.00 20.00           H
ATOM   3831 2HG  LYS C 262      26.332  -6.375 -25.799  1.00 20.00           H
ATOM   3832  CD  LYS C 262      24.678  -5.160 -26.465  1.00 20.00           C
ATOM   3833 1HD  LYS C 262      25.390  -4.483 -26.938  1.00 20.00           H
ATOM   3834 2HD  LYS C 262      24.292  -5.814 -27.247  1.00 20.00           H
ATOM   3835  CE  LYS C 262      23.530  -4.356 -25.853  1.00 20.00           C
ATOM   3836 1HE  LYS C 262      22.747  -5.032 -25.509  1.00 20.00           H
ATOM   3837 2HE  LYS C 262      23.885  -3.810 -24.979  1.00 20.00           H
ATOM   3838  NZ  LYS C 262      22.975  -3.408 -26.845  1.00 20.00           N
ATOM   3839 1HZ  LYS C 262      22.182  -2.922 -26.441  1.00 20.00           H
ATOM   3840 2HZ  LYS C 262      23.687  -2.735 -27.105  1.00 20.00           H
ATOM   3841 3HZ  LYS C 262      22.675  -3.917 -27.668  1.00 20.00           H
ATOM   3842  HN  LYS C 262      23.487  -9.101 -23.756  1.00 20.00           H
ATOM   3843  N   ARG C 263      27.159  -7.636 -22.575  1.00 20.00           N
ATOM   3844  CA  ARG C 263      27.756  -7.387 -21.273  1.00 20.00           C
ATOM   3845  C   ARG C 263      29.173  -6.833 -21.436  1.00 20.00           C
ATOM   3846  O   ARG C 263      30.141  -7.458 -21.007  1.00 20.00           O
ATOM   3847  HA  ARG C 263      27.100  -6.655 -20.802  1.00 20.00           H
ATOM   3848  CB  ARG C 263      27.810  -8.668 -20.438  1.00 20.00           C
ATOM   3849 1HB  ARG C 263      26.858  -9.194 -20.511  1.00 20.00           H
ATOM   3850 2HB  ARG C 263      28.574  -9.335 -20.837  1.00 20.00           H
ATOM   3851  CG  ARG C 263      28.113  -8.354 -18.972  1.00 20.00           C
ATOM   3852 1HG  ARG C 263      28.806  -7.514 -18.912  1.00 20.00           H
ATOM   3853 2HG  ARG C 263      27.198  -8.049 -18.464  1.00 20.00           H
ATOM   3854  CD  ARG C 263      28.715  -9.570 -18.264  1.00 20.00           C
ATOM   3855 1HD  ARG C 263      28.734  -9.401 -17.187  1.00 20.00           H
ATOM   3856 2HD  ARG C 263      28.092 -10.447 -18.438  1.00 20.00           H
ATOM   3857  NE  ARG C 263      30.087  -9.817 -18.760  1.00 20.00           N
ATOM   3858  HE  ARG C 263      30.491  -9.142 -19.378  1.00 20.00           H
ATOM   3859  CZ  ARG C 263      30.821 -10.890 -18.435  1.00 20.00           C
ATOM   3860  NH1 ARG C 263      30.330 -11.826 -17.612  1.00 20.00           N
ATOM   3861 1HH1 ARG C 263      29.409 -11.728 -17.235  1.00 20.00           H
ATOM   3862 2HH1 ARG C 263      30.885 -12.623 -17.374  1.00 20.00           H
ATOM   3863  NH2 ARG C 263      32.054 -11.012 -18.945  1.00 20.00           N
ATOM   3864 1HH2 ARG C 263      32.616 -11.806 -18.712  1.00 20.00           H
ATOM   3865 2HH2 ARG C 263      32.413 -10.308 -19.558  1.00 20.00           H
ATOM   3866  HN  ARG C 263      27.794  -7.962 -23.275  1.00 20.00           H
ATOM   3867  N   PRO C 264      29.320  -5.655 -22.057  1.00 20.00           N
ATOM   3868  CA  PRO C 264      30.570  -4.898 -21.953  1.00 20.00           C
ATOM   3869  C   PRO C 264      30.797  -4.348 -20.555  1.00 20.00           C
ATOM   3870  O   PRO C 264      29.882  -4.335 -19.733  1.00 20.00           O
ATOM   3871  HA  PRO C 264      31.422  -5.551 -22.143  1.00 20.00           H
ATOM   3872  CB  PRO C 264      30.403  -3.779 -22.984  1.00 20.00           C
ATOM   3873 1HB  PRO C 264      30.910  -2.867 -22.671  1.00 20.00           H
ATOM   3874 2HB  PRO C 264      30.820  -4.059 -23.951  1.00 20.00           H
ATOM   3875  CG  PRO C 264      28.916  -3.585 -23.060  1.00 20.00           C
ATOM   3876 1HG  PRO C 264      28.566  -2.911 -22.278  1.00 20.00           H
ATOM   3877 2HG  PRO C 264      28.624  -3.145 -24.013  1.00 20.00           H
ATOM   3878  CD  PRO C 264      28.328  -4.956 -22.894  1.00 20.00           C
ATOM   3879 1HD  PRO C 264      27.351  -4.919 -22.413  1.00 20.00           H
ATOM   3880 2HD  PRO C 264      28.192  -5.453 -23.855  1.00 20.00           H
ATOM   3881  N   GLY C 265      32.023  -3.902 -20.320  1.00 20.00           N
ATOM   3882  CA  GLY C 265      33.188  -4.693 -20.681  1.00 20.00           C
ATOM   3883  C   GLY C 265      33.682  -4.333 -22.083  1.00 20.00           C
ATOM   3884  O   GLY C 265      33.504  -3.203 -22.537  1.00 20.00           O
ATOM   3885 1HA  GLY C 265      33.984  -4.524 -19.956  1.00 20.00           H
ATOM   3886 2HA  GLY C 265      32.939  -5.753 -20.640  1.00 20.00           H
ATOM   3887  HN  GLY C 265      32.225  -3.021 -19.893  1.00 20.00           H
ATOM   3888  N   VAL C 266      34.292  -5.314 -22.731  1.00 20.00           N
ATOM   3889  CA  VAL C 266      34.663  -5.171 -24.129  1.00 20.00           C
ATOM   3890  C   VAL C 266      33.520  -5.679 -25.010  1.00 20.00           C
ATOM   3891  O   VAL C 266      32.822  -6.624 -24.645  1.00 20.00           O
ATOM   3892  HA  VAL C 266      34.810  -4.109 -24.323  1.00 20.00           H
ATOM   3893  HB  VAL C 266      35.851  -6.944 -24.151  1.00 20.00           H
ATOM   3894  CB  VAL C 266      35.987  -5.890 -24.395  1.00 20.00           C
ATOM   3895  CG1 VAL C 266      36.375  -5.795 -25.871  1.00 20.00           C
ATOM   3896 1HG1 VAL C 266      35.659  -6.355 -26.472  1.00 20.00           H
ATOM   3897 2HG1 VAL C 266      36.372  -4.750 -26.182  1.00 20.00           H
ATOM   3898 3HG1 VAL C 266      37.373  -6.212 -26.012  1.00 20.00           H
ATOM   3899  CG2 VAL C 266      37.099  -5.340 -23.499  1.00 20.00           C
ATOM   3900 1HG2 VAL C 266      37.208  -4.269 -23.671  1.00 20.00           H
ATOM   3901 2HG2 VAL C 266      36.843  -5.515 -22.454  1.00 20.00           H
ATOM   3902 3HG2 VAL C 266      38.037  -5.843 -23.733  1.00 20.00           H
ATOM   3903  HN  VAL C 266      34.531  -6.193 -22.318  1.00 20.00           H
ATOM   3904  N   TYR C 267      33.363  -5.029 -26.154  1.00 20.00           N
ATOM   3905  CA  TYR C 267      32.381  -5.463 -27.133  1.00 20.00           C
ATOM   3906  C   TYR C 267      32.905  -6.647 -27.947  1.00 20.00           C
ATOM   3907  O   TYR C 267      33.468  -6.464 -29.025  1.00 20.00           O
ATOM   3908  HA  TYR C 267      31.484  -5.769 -26.596  1.00 20.00           H
ATOM   3909  CB  TYR C 267      32.165  -4.272 -28.069  1.00 20.00           C
ATOM   3910 1HB  TYR C 267      33.128  -3.963 -28.476  1.00 20.00           H
ATOM   3911 2HB  TYR C 267      31.551  -4.591 -28.911  1.00 20.00           H
ATOM   3912  CG  TYR C 267      31.501  -3.067 -27.400  1.00 20.00           C
ATOM   3913  HD1 TYR C 267      33.347  -2.008 -27.142  1.00 20.00           H
ATOM   3914  CD1 TYR C 267      32.268  -1.996 -26.990  1.00 20.00           C
ATOM   3915  HD2 TYR C 267      29.528  -3.898 -27.531  1.00 20.00           H
ATOM   3916  CD2 TYR C 267      30.134  -3.052 -27.207  1.00 20.00           C
ATOM   3917  CE1 TYR C 267      31.642  -0.862 -26.360  1.00 20.00           C
ATOM   3918  HE1 TYR C 267      32.237  -0.009 -26.031  1.00 20.00           H
ATOM   3919  HE2 TYR C 267      28.431  -1.892 -26.418  1.00 20.00           H
ATOM   3920  CE2 TYR C 267      29.509  -1.918 -26.577  1.00 20.00           C
ATOM   3921  CZ  TYR C 267      30.294  -0.879 -26.185  1.00 20.00           C
ATOM   3922  OH  TYR C 267      29.703   0.193 -25.590  1.00 20.00           O
ATOM   3923  HH  TYR C 267      28.736   0.232 -25.840  1.00 20.00           H
ATOM   3924  HN  TYR C 267      33.892  -4.221 -26.415  1.00 20.00           H
ATOM   3925  N   THR C 268      32.701  -7.837 -27.400  1.00 20.00           N
ATOM   3926  CA  THR C 268      33.178  -9.049 -28.044  1.00 20.00           C
ATOM   3927  C   THR C 268      32.129  -9.580 -29.024  1.00 20.00           C
ATOM   3928  O   THR C 268      32.390 -10.524 -29.767  1.00 20.00           O
ATOM   3929  HA  THR C 268      34.064  -8.802 -28.628  1.00 20.00           H
ATOM   3930  HB  THR C 268      33.721 -11.041 -27.372  1.00 20.00           H
ATOM   3931  CB  THR C 268      33.550 -10.051 -26.950  1.00 20.00           C
ATOM   3932  OG1 THR C 268      32.479  -9.958 -26.015  1.00 20.00           O
ATOM   3933  HG1 THR C 268      32.731 -10.412 -25.160  1.00 20.00           H
ATOM   3934  CG2 THR C 268      34.781  -9.616 -26.152  1.00 20.00           C
ATOM   3935 1HG2 THR C 268      34.567  -8.681 -25.634  1.00 20.00           H
ATOM   3936 2HG2 THR C 268      35.621  -9.472 -26.830  1.00 20.00           H
ATOM   3937 3HG2 THR C 268      35.031 -10.386 -25.422  1.00 20.00           H
ATOM   3938  HN  THR C 268      32.221  -7.979 -26.534  1.00 20.00           H
ATOM   3939  N   ASP C 269      30.964  -8.949 -28.992  1.00 20.00           N
ATOM   3940  CA  ASP C 269      29.916  -9.267 -29.947  1.00 20.00           C
ATOM   3941  C   ASP C 269      30.287  -8.692 -31.316  1.00 20.00           C
ATOM   3942  O   ASP C 269      29.803  -9.163 -32.343  1.00 20.00           O
ATOM   3943  HA  ASP C 269      29.855 -10.355 -29.955  1.00 20.00           H
ATOM   3944  CB  ASP C 269      28.580  -8.652 -29.523  1.00 20.00           C
ATOM   3945 1HB  ASP C 269      28.639  -7.566 -29.586  1.00 20.00           H
ATOM   3946 2HB  ASP C 269      27.796  -8.969 -30.211  1.00 20.00           H
ATOM   3947  CG  ASP C 269      28.214  -9.067 -28.097  1.00 20.00           C
ATOM   3948  OD1 ASP C 269      27.729  -8.185 -27.356  1.00 20.00           O
ATOM   3949  OD2 ASP C 269      28.426 -10.257 -27.780  1.00 20.00           O
ATOM   3950  HN  ASP C 269      30.732  -8.236 -28.332  1.00 20.00           H
ATOM   3951  N   TYR C 270      31.144  -7.681 -31.284  1.00 20.00           N
ATOM   3952  CA  TYR C 270      31.496  -6.961 -32.496  1.00 20.00           C
ATOM   3953  C   TYR C 270      32.428  -7.795 -33.378  1.00 20.00           C
ATOM   3954  O   TYR C 270      32.634  -7.473 -34.547  1.00 20.00           O
ATOM   3955  HA  TYR C 270      30.577  -6.756 -33.045  1.00 20.00           H
ATOM   3956  CB  TYR C 270      32.237  -5.703 -32.039  1.00 20.00           C
ATOM   3957 1HB  TYR C 270      31.644  -5.203 -31.273  1.00 20.00           H
ATOM   3958 2HB  TYR C 270      33.177  -5.996 -31.573  1.00 20.00           H
ATOM   3959  CG  TYR C 270      32.530  -4.710 -33.165  1.00 20.00           C
ATOM   3960  HD1 TYR C 270      30.534  -3.927 -33.192  1.00 20.00           H
ATOM   3961  CD1 TYR C 270      31.532  -3.877 -33.628  1.00 20.00           C
ATOM   3962  HD2 TYR C 270      34.581  -5.305 -33.352  1.00 20.00           H
ATOM   3963  CD2 TYR C 270      33.793  -4.647 -33.718  1.00 20.00           C
ATOM   3964  CE1 TYR C 270      31.808  -2.942 -34.688  1.00 20.00           C
ATOM   3965  HE1 TYR C 270      31.029  -2.279 -35.063  1.00 20.00           H
ATOM   3966  HE2 TYR C 270      35.062  -3.652 -35.224  1.00 20.00           H
ATOM   3967  CE2 TYR C 270      34.069  -3.712 -34.778  1.00 20.00           C
ATOM   3968  CZ  TYR C 270      33.063  -2.906 -35.211  1.00 20.00           C
ATOM   3969  OH  TYR C 270      33.324  -2.023 -36.212  1.00 20.00           O
ATOM   3970  HH  TYR C 270      32.647  -1.287 -36.204  1.00 20.00           H
ATOM   3971  HN  TYR C 270      31.593  -7.354 -30.453  1.00 20.00           H
ATOM   3972  N   ILE C 271      32.966  -8.850 -32.784  1.00 20.00           N
ATOM   3973  CA  ILE C 271      33.943  -9.678 -33.470  1.00 20.00           C
ATOM   3974  C   ILE C 271      33.400 -10.063 -34.848  1.00 20.00           C
ATOM   3975  O   ILE C 271      34.085  -9.898 -35.857  1.00 20.00           O
ATOM   3976  HA  ILE C 271      34.841  -9.078 -33.608  1.00 20.00           H
ATOM   3977  HB  ILE C 271      33.418 -11.307 -32.187  1.00 20.00           H
ATOM   3978  CB  ILE C 271      34.329 -10.879 -32.605  1.00 20.00           C
ATOM   3979  CG1 ILE C 271      35.206 -10.447 -31.428  1.00 20.00           C
ATOM   3980 1HG1 ILE C 271      36.180 -10.123 -31.795  1.00 20.00           H
ATOM   3981 2HG1 ILE C 271      34.753  -9.592 -30.927  1.00 20.00           H
ATOM   3982  CG2 ILE C 271      34.996 -11.970 -33.446  1.00 20.00           C
ATOM   3983 1HG2 ILE C 271      34.296 -12.322 -34.205  1.00 20.00           H
ATOM   3984 2HG2 ILE C 271      35.883 -11.563 -33.931  1.00 20.00           H
ATOM   3985 3HG2 ILE C 271      35.282 -12.801 -32.802  1.00 20.00           H
ATOM   3986  CD1 ILE C 271      35.387 -11.593 -30.430  1.00 20.00           C
ATOM   3987 1HD1 ILE C 271      34.429 -12.087 -30.266  1.00 20.00           H
ATOM   3988 2HD1 ILE C 271      36.103 -12.311 -30.827  1.00 20.00           H
ATOM   3989 3HD1 ILE C 271      35.758 -11.196 -29.484  1.00 20.00           H
ATOM   3990  HN  ILE C 271      32.745  -9.140 -31.853  1.00 20.00           H
ATOM   3991  N   TYR C 272      32.175 -10.568 -34.847  1.00 20.00           N
ATOM   3992  CA  TYR C 272      31.614 -11.173 -36.043  1.00 20.00           C
ATOM   3993  C   TYR C 272      30.604 -10.237 -36.709  1.00 20.00           C
ATOM   3994  O   TYR C 272      29.967 -10.605 -37.695  1.00 20.00           O
ATOM   3995  HA  TYR C 272      32.432 -11.367 -36.737  1.00 20.00           H
ATOM   3996  CB  TYR C 272      30.889 -12.437 -35.575  1.00 20.00           C
ATOM   3997 1HB  TYR C 272      30.687 -13.068 -36.440  1.00 20.00           H
ATOM   3998 2HB  TYR C 272      31.550 -13.000 -34.917  1.00 20.00           H
ATOM   3999  CG  TYR C 272      29.573 -12.164 -34.843  1.00 20.00           C
ATOM   4000  HD1 TYR C 272      28.395 -12.228 -36.633  1.00 20.00           H
ATOM   4001  CD1 TYR C 272      28.392 -12.091 -35.552  1.00 20.00           C
ATOM   4002  HD2 TYR C 272      30.503 -12.049 -32.914  1.00 20.00           H
ATOM   4003  CD2 TYR C 272      29.569 -11.991 -33.474  1.00 20.00           C
ATOM   4004  CE1 TYR C 272      27.153 -11.835 -34.863  1.00 20.00           C
ATOM   4005  HE1 TYR C 272      26.213 -11.775 -35.410  1.00 20.00           H
ATOM   4006  HE2 TYR C 272      28.313 -11.596 -31.704  1.00 20.00           H
ATOM   4007  CE2 TYR C 272      28.331 -11.735 -32.785  1.00 20.00           C
ATOM   4008  CZ  TYR C 272      27.184 -11.669 -33.513  1.00 20.00           C
ATOM   4009  OH  TYR C 272      26.015 -11.427 -32.862  1.00 20.00           O
ATOM   4010  HH  TYR C 272      26.058 -11.796 -31.934  1.00 20.00           H
ATOM   4011  HN  TYR C 272      31.571 -10.568 -34.050  1.00 20.00           H
ATOM   4012  N   GLN C 273      30.489  -9.044 -36.144  1.00 20.00           N
ATOM   4013  CA  GLN C 273      29.656  -8.012 -36.738  1.00 20.00           C
ATOM   4014  C   GLN C 273      30.504  -7.077 -37.603  1.00 20.00           C
ATOM   4015  O   GLN C 273      30.012  -6.509 -38.576  1.00 20.00           O
ATOM   4016  HA  GLN C 273      28.938  -8.543 -37.362  1.00 20.00           H
ATOM   4017  CB  GLN C 273      28.902  -7.229 -35.661  1.00 20.00           C
ATOM   4018 1HB  GLN C 273      29.614  -6.760 -34.982  1.00 20.00           H
ATOM   4019 2HB  GLN C 273      28.327  -6.427 -36.124  1.00 20.00           H
ATOM   4020  CG  GLN C 273      27.965  -8.146 -34.872  1.00 20.00           C
ATOM   4021 1HG  GLN C 273      27.129  -8.448 -35.504  1.00 20.00           H
ATOM   4022 2HG  GLN C 273      28.494  -9.055 -34.587  1.00 20.00           H
ATOM   4023  CD  GLN C 273      27.436  -7.443 -33.620  1.00 20.00           C
ATOM   4024  OE1 GLN C 273      27.812  -6.328 -33.297  1.00 20.00           O
ATOM   4025  NE2 GLN C 273      26.546  -8.155 -32.935  1.00 20.00           N
ATOM   4026 1HE2 GLN C 273      26.280  -9.065 -33.255  1.00 20.00           H
ATOM   4027 2HE2 GLN C 273      26.142  -7.781 -32.101  1.00 20.00           H
ATOM   4028  HN  GLN C 273      30.952  -8.778 -35.299  1.00 20.00           H
ATOM   4029  N   GLY C 274      31.764  -6.946 -37.216  1.00 20.00           N
ATOM   4030  CA  GLY C 274      32.714  -6.180 -38.005  1.00 20.00           C
ATOM   4031  C   GLY C 274      32.669  -6.601 -39.476  1.00 20.00           C
ATOM   4032  O   GLY C 274      32.492  -5.764 -40.359  1.00 20.00           O
ATOM   4033 1HA  GLY C 274      32.489  -5.117 -37.921  1.00 20.00           H
ATOM   4034 2HA  GLY C 274      33.720  -6.326 -37.612  1.00 20.00           H
ATOM   4035  HN  GLY C 274      32.138  -7.351 -36.381  1.00 20.00           H
ATOM   4036  N   PRO C 275      32.829  -7.900 -39.763  1.00 20.00           N
ATOM   4037  CA  PRO C 275      32.755  -8.381 -41.145  1.00 20.00           C
ATOM   4038  C   PRO C 275      31.478  -7.942 -41.841  1.00 20.00           C
ATOM   4039  O   PRO C 275      31.514  -7.487 -42.984  1.00 20.00           O
ATOM   4040  HA  PRO C 275      33.564  -7.951 -41.735  1.00 20.00           H
ATOM   4041  CB  PRO C 275      32.830  -9.903 -41.003  1.00 20.00           C
ATOM   4042 1HB  PRO C 275      31.838 -10.349 -40.934  1.00 20.00           H
ATOM   4043 2HB  PRO C 275      33.326 -10.362 -41.859  1.00 20.00           H
ATOM   4044  CG  PRO C 275      33.627 -10.099 -39.719  1.00 20.00           C
ATOM   4045 1HG  PRO C 275      33.471 -11.090 -39.293  1.00 20.00           H
ATOM   4046 2HG  PRO C 275      34.699 -10.004 -39.889  1.00 20.00           H
ATOM   4047  CD  PRO C 275      33.092  -8.999 -38.817  1.00 20.00           C
ATOM   4048 1HD  PRO C 275      32.184  -9.306 -38.298  1.00 20.00           H
ATOM   4049 2HD  PRO C 275      33.814  -8.718 -38.050  1.00 20.00           H
ATOM   4050  N   MET C 276      30.371  -8.092 -41.128  1.00 20.00           N
ATOM   4051  CA  MET C 276      29.072  -7.751 -41.682  1.00 20.00           C
ATOM   4052  C   MET C 276      29.007  -6.269 -42.056  1.00 20.00           C
ATOM   4053  O   MET C 276      28.492  -5.915 -43.116  1.00 20.00           O
ATOM   4054  HA  MET C 276      28.964  -8.364 -42.577  1.00 20.00           H
ATOM   4055  CB  MET C 276      27.981  -8.067 -40.657  1.00 20.00           C
ATOM   4056 1HB  MET C 276      28.250  -7.639 -39.691  1.00 20.00           H
ATOM   4057 2HB  MET C 276      27.044  -7.601 -40.962  1.00 20.00           H
ATOM   4058  CG  MET C 276      27.783  -9.577 -40.514  1.00 20.00           C
ATOM   4059 1HG  MET C 276      27.929 -10.064 -41.478  1.00 20.00           H
ATOM   4060 2HG  MET C 276      28.530  -9.987 -39.834  1.00 20.00           H
ATOM   4061  SD  MET C 276      26.144  -9.923 -39.899  1.00 20.00           S
ATOM   4062  CE  MET C 276      26.335  -9.407 -38.201  1.00 20.00           C
ATOM   4063 1HE  MET C 276      27.134  -9.983 -37.734  1.00 20.00           H
ATOM   4064 2HE  MET C 276      26.585  -8.347 -38.169  1.00 20.00           H
ATOM   4065 3HE  MET C 276      25.402  -9.576 -37.662  1.00 20.00           H
ATOM   4066  HN  MET C 276      30.353  -8.438 -40.190  1.00 20.00           H
ATOM   4067  N   ILE C 277      29.537  -5.443 -41.166  1.00 20.00           N
ATOM   4068  CA  ILE C 277      29.519  -4.005 -41.376  1.00 20.00           C
ATOM   4069  C   ILE C 277      30.358  -3.664 -42.609  1.00 20.00           C
ATOM   4070  O   ILE C 277      29.931  -2.882 -43.458  1.00 20.00           O
ATOM   4071  HA  ILE C 277      28.487  -3.716 -41.570  1.00 20.00           H
ATOM   4072  HB  ILE C 277      30.884  -3.736 -39.751  1.00 20.00           H
ATOM   4073  CB  ILE C 277      29.964  -3.273 -40.108  1.00 20.00           C
ATOM   4074  CG1 ILE C 277      28.923  -3.421 -38.996  1.00 20.00           C
ATOM   4075 1HG1 ILE C 277      28.155  -2.656 -39.109  1.00 20.00           H
ATOM   4076 2HG1 ILE C 277      28.426  -4.387 -39.085  1.00 20.00           H
ATOM   4077  CG2 ILE C 277      30.282  -1.806 -40.405  1.00 20.00           C
ATOM   4078 1HG2 ILE C 277      31.144  -1.748 -41.068  1.00 20.00           H
ATOM   4079 2HG2 ILE C 277      29.422  -1.338 -40.884  1.00 20.00           H
ATOM   4080 3HG2 ILE C 277      30.505  -1.287 -39.473  1.00 20.00           H
ATOM   4081  CD1 ILE C 277      29.573  -3.300 -37.617  1.00 20.00           C
ATOM   4082 1HD1 ILE C 277      30.289  -4.110 -37.480  1.00 20.00           H
ATOM   4083 2HD1 ILE C 277      30.089  -2.342 -37.541  1.00 20.00           H
ATOM   4084 3HD1 ILE C 277      28.805  -3.360 -36.846  1.00 20.00           H
ATOM   4085  HN  ILE C 277      29.972  -5.741 -40.316  1.00 20.00           H
ATOM   4086  N   LEU C 278      31.537  -4.266 -42.669  1.00 20.00           N
ATOM   4087  CA  LEU C 278      32.457  -4.002 -43.762  1.00 20.00           C
ATOM   4088  C   LEU C 278      31.811  -4.430 -45.081  1.00 20.00           C
ATOM   4089  O   LEU C 278      31.853  -3.693 -46.065  1.00 20.00           O
ATOM   4090  HA  LEU C 278      32.627  -2.926 -43.794  1.00 20.00           H
ATOM   4091  CB  LEU C 278      33.810  -4.666 -43.495  1.00 20.00           C
ATOM   4092 1HB  LEU C 278      34.226  -4.242 -42.582  1.00 20.00           H
ATOM   4093 2HB  LEU C 278      33.641  -5.726 -43.307  1.00 20.00           H
ATOM   4094  HG  LEU C 278      34.423  -4.931 -45.527  1.00 20.00           H
ATOM   4095  CG  LEU C 278      34.852  -4.534 -44.607  1.00 20.00           C
ATOM   4096  CD1 LEU C 278      35.196  -3.066 -44.865  1.00 20.00           C
ATOM   4097 1HD1 LEU C 278      34.330  -2.559 -45.292  1.00 20.00           H
ATOM   4098 2HD1 LEU C 278      35.471  -2.586 -43.926  1.00 20.00           H
ATOM   4099 3HD1 LEU C 278      36.032  -3.005 -45.563  1.00 20.00           H
ATOM   4100  CD2 LEU C 278      36.097  -5.367 -44.294  1.00 20.00           C
ATOM   4101 1HD2 LEU C 278      36.549  -5.010 -43.369  1.00 20.00           H
ATOM   4102 2HD2 LEU C 278      35.814  -6.414 -44.180  1.00 20.00           H
ATOM   4103 3HD2 LEU C 278      36.813  -5.271 -45.110  1.00 20.00           H
ATOM   4104  HN  LEU C 278      31.865  -4.922 -41.989  1.00 20.00           H
ATOM   4105  N   VAL C 279      31.229  -5.620 -45.060  1.00 20.00           N
ATOM   4106  CA  VAL C 279      30.605  -6.170 -46.251  1.00 20.00           C
ATOM   4107  C   VAL C 279      29.472  -5.245 -46.701  1.00 20.00           C
ATOM   4108  O   VAL C 279      29.340  -4.951 -47.889  1.00 20.00           O
ATOM   4109  HA  VAL C 279      31.363  -6.203 -47.034  1.00 20.00           H
ATOM   4110  HB  VAL C 279      29.671  -7.624 -44.999  1.00 20.00           H
ATOM   4111  CB  VAL C 279      30.138  -7.602 -45.984  1.00 20.00           C
ATOM   4112  CG1 VAL C 279      29.089  -8.037 -47.010  1.00 20.00           C
ATOM   4113 1HG1 VAL C 279      28.160  -7.496 -46.832  1.00 20.00           H
ATOM   4114 2HG1 VAL C 279      29.451  -7.816 -48.015  1.00 20.00           H
ATOM   4115 3HG1 VAL C 279      28.910  -9.108 -46.915  1.00 20.00           H
ATOM   4116  CG2 VAL C 279      31.321  -8.571 -45.965  1.00 20.00           C
ATOM   4117 1HG2 VAL C 279      31.728  -8.667 -46.972  1.00 20.00           H
ATOM   4118 2HG2 VAL C 279      32.093  -8.189 -45.297  1.00 20.00           H
ATOM   4119 3HG2 VAL C 279      30.987  -9.547 -45.614  1.00 20.00           H
ATOM   4120  HN  VAL C 279      31.180  -6.204 -44.249  1.00 20.00           H
ATOM   4121  N   LEU C 280      28.683  -4.812 -45.729  1.00 20.00           N
ATOM   4122  CA  LEU C 280      27.536  -3.968 -46.016  1.00 20.00           C
ATOM   4123  C   LEU C 280      28.020  -2.641 -46.606  1.00 20.00           C
ATOM   4124  O   LEU C 280      27.407  -2.108 -47.530  1.00 20.00           O
ATOM   4125  HA  LEU C 280      26.933  -4.480 -46.766  1.00 20.00           H
ATOM   4126  CB  LEU C 280      26.665  -3.805 -44.769  1.00 20.00           C
ATOM   4127 1HB  LEU C 280      26.365  -4.795 -44.428  1.00 20.00           H
ATOM   4128 2HB  LEU C 280      27.275  -3.367 -43.979  1.00 20.00           H
ATOM   4129  HG  LEU C 280      25.703  -1.981 -45.336  1.00 20.00           H
ATOM   4130  CG  LEU C 280      25.407  -2.950 -44.936  1.00 20.00           C
ATOM   4131  CD1 LEU C 280      24.446  -3.581 -45.946  1.00 20.00           C
ATOM   4132 1HD1 LEU C 280      24.884  -3.534 -46.943  1.00 20.00           H
ATOM   4133 2HD1 LEU C 280      24.269  -4.623 -45.677  1.00 20.00           H
ATOM   4134 3HD1 LEU C 280      23.502  -3.038 -45.938  1.00 20.00           H
ATOM   4135  CD2 LEU C 280      24.734  -2.696 -43.586  1.00 20.00           C
ATOM   4136 1HD2 LEU C 280      24.438  -3.646 -43.142  1.00 20.00           H
ATOM   4137 2HD2 LEU C 280      25.432  -2.186 -42.922  1.00 20.00           H
ATOM   4138 3HD2 LEU C 280      23.851  -2.073 -43.732  1.00 20.00           H
ATOM   4139  HN  LEU C 280      28.817  -5.028 -44.762  1.00 20.00           H
ATOM   4140  N   LEU C 281      29.115  -2.146 -46.048  1.00 20.00           N
ATOM   4141  CA  LEU C 281      29.680  -0.886 -46.499  1.00 20.00           C
ATOM   4142  C   LEU C 281      30.097  -1.015 -47.966  1.00 20.00           C
ATOM   4143  O   LEU C 281      29.811  -0.135 -48.776  1.00 20.00           O
ATOM   4144  HA  LEU C 281      28.896  -0.132 -46.428  1.00 20.00           H
ATOM   4145  CB  LEU C 281      30.816  -0.447 -45.573  1.00 20.00           C
ATOM   4146 1HB  LEU C 281      30.405  -0.288 -44.576  1.00 20.00           H
ATOM   4147 2HB  LEU C 281      31.533  -1.265 -45.496  1.00 20.00           H
ATOM   4148  HG  LEU C 281      31.949   0.671 -47.002  1.00 20.00           H
ATOM   4149  CG  LEU C 281      31.571   0.817 -45.991  1.00 20.00           C
ATOM   4150  CD1 LEU C 281      30.635   2.027 -46.028  1.00 20.00           C
ATOM   4151 1HD1 LEU C 281      29.908   1.899 -46.829  1.00 20.00           H
ATOM   4152 2HD1 LEU C 281      30.114   2.113 -45.075  1.00 20.00           H
ATOM   4153 3HD1 LEU C 281      31.217   2.931 -46.207  1.00 20.00           H
ATOM   4154  CD2 LEU C 281      32.782   1.057 -45.086  1.00 20.00           C
ATOM   4155 1HD2 LEU C 281      32.446   1.191 -44.058  1.00 20.00           H
ATOM   4156 2HD2 LEU C 281      33.451   0.198 -45.140  1.00 20.00           H
ATOM   4157 3HD2 LEU C 281      33.310   1.951 -45.416  1.00 20.00           H
ATOM   4158  HN  LEU C 281      29.612  -2.590 -45.303  1.00 20.00           H
ATOM   4159  N   ILE C 282      30.767  -2.119 -48.263  1.00 20.00           N
ATOM   4160  CA  ILE C 282      31.242  -2.366 -49.613  1.00 20.00           C
ATOM   4161  C   ILE C 282      30.044  -2.528 -50.550  1.00 20.00           C
ATOM   4162  O   ILE C 282      30.079  -2.075 -51.693  1.00 20.00           O
ATOM   4163  HA  ILE C 282      31.808  -1.488 -49.925  1.00 20.00           H
ATOM   4164  HB  ILE C 282      31.723  -4.393 -49.128  1.00 20.00           H
ATOM   4165  CB  ILE C 282      32.204  -3.556 -49.634  1.00 20.00           C
ATOM   4166  CG1 ILE C 282      33.486  -3.238 -48.861  1.00 20.00           C
ATOM   4167 1HG1 ILE C 282      34.135  -2.608 -49.469  1.00 20.00           H
ATOM   4168 2HG1 ILE C 282      33.242  -2.671 -47.962  1.00 20.00           H
ATOM   4169  CG2 ILE C 282      32.495  -4.001 -51.068  1.00 20.00           C
ATOM   4170 1HG2 ILE C 282      31.564  -4.292 -51.554  1.00 20.00           H
ATOM   4171 2HG2 ILE C 282      32.951  -3.177 -51.619  1.00 20.00           H
ATOM   4172 3HG2 ILE C 282      33.179  -4.850 -51.054  1.00 20.00           H
ATOM   4173  CD1 ILE C 282      34.226  -4.521 -48.475  1.00 20.00           C
ATOM   4174 1HD1 ILE C 282      33.551  -5.179 -47.929  1.00 20.00           H
ATOM   4175 2HD1 ILE C 282      34.574  -5.024 -49.377  1.00 20.00           H
ATOM   4176 3HD1 ILE C 282      35.080  -4.272 -47.845  1.00 20.00           H
ATOM   4177  HN  ILE C 282      30.984  -2.837 -47.601  1.00 20.00           H
ATOM   4178  N   ASN C 283      29.011  -3.175 -50.031  1.00 20.00           N
ATOM   4179  CA  ASN C 283      27.816  -3.430 -50.817  1.00 20.00           C
ATOM   4180  C   ASN C 283      27.139  -2.100 -51.154  1.00 20.00           C
ATOM   4181  O   ASN C 283      26.625  -1.923 -52.258  1.00 20.00           O
ATOM   4182  HA  ASN C 283      28.164  -3.958 -51.705  1.00 20.00           H
ATOM   4183  CB  ASN C 283      26.815  -4.285 -50.037  1.00 20.00           C
ATOM   4184 1HB  ASN C 283      27.337  -5.110 -49.551  1.00 20.00           H
ATOM   4185 2HB  ASN C 283      26.359  -3.688 -49.247  1.00 20.00           H
ATOM   4186  CG  ASN C 283      25.727  -4.836 -50.960  1.00 20.00           C
ATOM   4187  OD1 ASN C 283      25.738  -4.635 -52.163  1.00 20.00           O
ATOM   4188  ND2 ASN C 283      24.790  -5.541 -50.332  1.00 20.00           N
ATOM   4189 1HD2 ASN C 283      24.840  -5.668 -49.341  1.00 20.00           H
ATOM   4190 2HD2 ASN C 283      24.035  -5.943 -50.850  1.00 20.00           H
ATOM   4191  HN  ASN C 283      28.982  -3.521 -49.093  1.00 20.00           H
ATOM   4192  N   PHE C 284      27.159  -1.199 -50.183  1.00 20.00           N
ATOM   4193  CA  PHE C 284      26.552   0.109 -50.363  1.00 20.00           C
ATOM   4194  C   PHE C 284      27.343   0.947 -51.369  1.00 20.00           C
ATOM   4195  O   PHE C 284      26.759   1.681 -52.165  1.00 20.00           O
ATOM   4196  HA  PHE C 284      25.542  -0.053 -50.741  1.00 20.00           H
ATOM   4197  CB  PHE C 284      26.581   0.806 -49.001  1.00 20.00           C
ATOM   4198 1HB  PHE C 284      26.031   0.200 -48.282  1.00 20.00           H
ATOM   4199 2HB  PHE C 284      27.613   0.856 -48.652  1.00 20.00           H
ATOM   4200  CG  PHE C 284      25.993   2.218 -49.013  1.00 20.00           C
ATOM   4201  HD1 PHE C 284      23.983   1.527 -48.972  1.00 20.00           H
ATOM   4202  CD1 PHE C 284      24.644   2.393 -48.995  1.00 20.00           C
ATOM   4203  HD2 PHE C 284      27.899   3.159 -49.055  1.00 20.00           H
ATOM   4204  CD2 PHE C 284      26.818   3.299 -49.040  1.00 20.00           C
ATOM   4205  CE1 PHE C 284      24.098   3.704 -49.006  1.00 20.00           C
ATOM   4206  HE1 PHE C 284      23.017   3.844 -48.991  1.00 20.00           H
ATOM   4207  CE2 PHE C 284      26.272   4.610 -49.051  1.00 20.00           C
ATOM   4208  HE2 PHE C 284      26.933   5.476 -49.073  1.00 20.00           H
ATOM   4209  CZ  PHE C 284      24.923   4.784 -49.033  1.00 20.00           C
ATOM   4210  HZ  PHE C 284      24.504   5.790 -49.041  1.00 20.00           H
ATOM   4211  HN  PHE C 284      27.580  -1.350 -49.289  1.00 20.00           H
ATOM   4212  N   ILE C 285      28.659   0.810 -51.300  1.00 20.00           N
ATOM   4213  CA  ILE C 285      29.534   1.518 -52.219  1.00 20.00           C
ATOM   4214  C   ILE C 285      29.303   0.997 -53.639  1.00 20.00           C
ATOM   4215  O   ILE C 285      29.229   1.779 -54.586  1.00 20.00           O
ATOM   4216  HA  ILE C 285      29.257   2.572 -52.189  1.00 20.00           H
ATOM   4217  HB  ILE C 285      31.192   0.383 -51.485  1.00 20.00           H
ATOM   4218  CB  ILE C 285      30.989   1.419 -51.757  1.00 20.00           C
ATOM   4219  CG1 ILE C 285      31.226   2.269 -50.507  1.00 20.00           C
ATOM   4220 1HG1 ILE C 285      31.308   3.319 -50.787  1.00 20.00           H
ATOM   4221 2HG1 ILE C 285      30.370   2.183 -49.837  1.00 20.00           H
ATOM   4222  CG2 ILE C 285      31.950   1.786 -52.889  1.00 20.00           C
ATOM   4223 1HG2 ILE C 285      31.854   1.060 -53.697  1.00 20.00           H
ATOM   4224 2HG2 ILE C 285      31.708   2.780 -53.264  1.00 20.00           H
ATOM   4225 3HG2 ILE C 285      32.974   1.777 -52.514  1.00 20.00           H
ATOM   4226  CD1 ILE C 285      32.497   1.830 -49.778  1.00 20.00           C
ATOM   4227 1HD1 ILE C 285      32.451   0.759 -49.581  1.00 20.00           H
ATOM   4228 2HD1 ILE C 285      33.366   2.048 -50.399  1.00 20.00           H
ATOM   4229 3HD1 ILE C 285      32.580   2.369 -48.834  1.00 20.00           H
ATOM   4230  HN  ILE C 285      29.127   0.230 -50.633  1.00 20.00           H
ATOM   4231  N   PHE C 286      29.196  -0.319 -53.742  1.00 20.00           N
ATOM   4232  CA  PHE C 286      28.877  -0.947 -55.013  1.00 20.00           C
ATOM   4233  C   PHE C 286      27.540  -0.437 -55.556  1.00 20.00           C
ATOM   4234  O   PHE C 286      27.422  -0.135 -56.743  1.00 20.00           O
ATOM   4235  HA  PHE C 286      29.673  -0.688 -55.711  1.00 20.00           H
ATOM   4236  CB  PHE C 286      28.768  -2.451 -54.755  1.00 20.00           C
ATOM   4237 1HB  PHE C 286      28.385  -2.609 -53.746  1.00 20.00           H
ATOM   4238 2HB  PHE C 286      28.038  -2.876 -55.443  1.00 20.00           H
ATOM   4239  CG  PHE C 286      30.090  -3.206 -54.907  1.00 20.00           C
ATOM   4240  HD1 PHE C 286      31.252  -1.600 -54.137  1.00 20.00           H
ATOM   4241  CD1 PHE C 286      31.258  -2.613 -54.540  1.00 20.00           C
ATOM   4242  HD2 PHE C 286      29.162  -4.944 -55.704  1.00 20.00           H
ATOM   4243  CD2 PHE C 286      30.098  -4.469 -55.409  1.00 20.00           C
ATOM   4244  CE1 PHE C 286      32.485  -3.313 -54.681  1.00 20.00           C
ATOM   4245  HE1 PHE C 286      33.421  -2.838 -54.387  1.00 20.00           H
ATOM   4246  CE2 PHE C 286      31.325  -5.170 -55.551  1.00 20.00           C
ATOM   4247  HE2 PHE C 286      31.331  -6.183 -55.954  1.00 20.00           H
ATOM   4248  CZ  PHE C 286      32.493  -4.577 -55.183  1.00 20.00           C
ATOM   4249  HZ  PHE C 286      33.435  -5.115 -55.292  1.00 20.00           H
ATOM   4250  HN  PHE C 286      29.323  -0.952 -52.979  1.00 20.00           H
ATOM   4251  N   LEU C 287      26.566  -0.356 -54.661  1.00 20.00           N
ATOM   4252  CA  LEU C 287      25.238   0.095 -55.039  1.00 20.00           C
ATOM   4253  C   LEU C 287      25.328   1.513 -55.607  1.00 20.00           C
ATOM   4254  O   LEU C 287      24.795   1.790 -56.680  1.00 20.00           O
ATOM   4255  HA  LEU C 287      24.879  -0.570 -55.825  1.00 20.00           H
ATOM   4256  CB  LEU C 287      24.272  -0.035 -53.859  1.00 20.00           C
ATOM   4257 1HB  LEU C 287      24.247  -1.080 -53.549  1.00 20.00           H
ATOM   4258 2HB  LEU C 287      24.673   0.536 -53.022  1.00 20.00           H
ATOM   4259  HG  LEU C 287      22.868   1.447 -54.497  1.00 20.00           H
ATOM   4260  CG  LEU C 287      22.836   0.427 -54.114  1.00 20.00           C
ATOM   4261  CD1 LEU C 287      22.164  -0.437 -55.184  1.00 20.00           C
ATOM   4262 1HD1 LEU C 287      22.639  -0.256 -56.148  1.00 20.00           H
ATOM   4263 2HD1 LEU C 287      22.268  -1.489 -54.919  1.00 20.00           H
ATOM   4264 3HD1 LEU C 287      21.107  -0.181 -55.246  1.00 20.00           H
ATOM   4265  CD2 LEU C 287      22.031   0.458 -52.814  1.00 20.00           C
ATOM   4266 1HD2 LEU C 287      22.041  -0.532 -52.357  1.00 20.00           H
ATOM   4267 2HD2 LEU C 287      22.476   1.179 -52.128  1.00 20.00           H
ATOM   4268 3HD2 LEU C 287      21.003   0.748 -53.030  1.00 20.00           H
ATOM   4269  HN  LEU C 287      26.674  -0.592 -53.695  1.00 20.00           H
ATOM   4270  N   PHE C 288      26.007   2.372 -54.861  1.00 20.00           N
ATOM   4271  CA  PHE C 288      26.144   3.763 -55.260  1.00 20.00           C
ATOM   4272  C   PHE C 288      26.850   3.878 -56.612  1.00 20.00           C
ATOM   4273  O   PHE C 288      26.434   4.658 -57.469  1.00 20.00           O
ATOM   4274  HA  PHE C 288      25.139   4.177 -55.340  1.00 20.00           H
ATOM   4275  CB  PHE C 288      26.997   4.452 -54.192  1.00 20.00           C
ATOM   4276 1HB  PHE C 288      26.452   4.447 -53.248  1.00 20.00           H
ATOM   4277 2HB  PHE C 288      27.907   3.872 -54.039  1.00 20.00           H
ATOM   4278  CG  PHE C 288      27.379   5.893 -54.536  1.00 20.00           C
ATOM   4279  HD1 PHE C 288      25.512   6.684 -53.897  1.00 20.00           H
ATOM   4280  CD1 PHE C 288      26.494   6.902 -54.318  1.00 20.00           C
ATOM   4281  HD2 PHE C 288      29.314   5.356 -55.235  1.00 20.00           H
ATOM   4282  CD2 PHE C 288      28.604   6.165 -55.060  1.00 20.00           C
ATOM   4283  CE1 PHE C 288      26.849   8.239 -54.637  1.00 20.00           C
ATOM   4284  HE1 PHE C 288      26.139   9.048 -54.462  1.00 20.00           H
ATOM   4285  CE2 PHE C 288      28.959   7.502 -55.379  1.00 20.00           C
ATOM   4286  HE2 PHE C 288      29.941   7.720 -55.799  1.00 20.00           H
ATOM   4287  CZ  PHE C 288      28.074   8.511 -55.161  1.00 20.00           C
ATOM   4288  HZ  PHE C 288      28.347   9.538 -55.406  1.00 20.00           H
ATOM   4289  HN  PHE C 288      26.457   2.133 -54.001  1.00 20.00           H
ATOM   4290  N   ASN C 289      27.905   3.091 -56.762  1.00 20.00           N
ATOM   4291  CA  ASN C 289      28.683   3.108 -57.989  1.00 20.00           C
ATOM   4292  C   ASN C 289      27.788   2.699 -59.161  1.00 20.00           C
ATOM   4293  O   ASN C 289      27.835   3.312 -60.226  1.00 20.00           O
ATOM   4294  HA  ASN C 289      29.050   4.130 -58.082  1.00 20.00           H
ATOM   4295  CB  ASN C 289      29.848   2.119 -57.917  1.00 20.00           C
ATOM   4296 1HB  ASN C 289      30.525   2.407 -57.113  1.00 20.00           H
ATOM   4297 2HB  ASN C 289      29.471   1.125 -57.675  1.00 20.00           H
ATOM   4298  CG  ASN C 289      30.611   2.073 -59.242  1.00 20.00           C
ATOM   4299  OD1 ASN C 289      30.569   1.101 -59.979  1.00 20.00           O
ATOM   4300  ND2 ASN C 289      31.310   3.174 -59.503  1.00 20.00           N
ATOM   4301 1HD2 ASN C 289      31.302   3.936 -58.855  1.00 20.00           H
ATOM   4302 2HD2 ASN C 289      31.843   3.240 -60.346  1.00 20.00           H
ATOM   4303  HN  ASN C 289      28.229   2.452 -56.065  1.00 20.00           H
ATOM   4304  N   ILE C 290      26.993   1.666 -58.924  1.00 20.00           N
ATOM   4305  CA  ILE C 290      26.084   1.172 -59.945  1.00 20.00           C
ATOM   4306  C   ILE C 290      25.096   2.278 -60.320  1.00 20.00           C
ATOM   4307  O   ILE C 290      24.904   2.570 -61.500  1.00 20.00           O
ATOM   4308  HA  ILE C 290      26.680   0.929 -60.824  1.00 20.00           H
ATOM   4309  HB  ILE C 290      25.119  -0.001 -58.439  1.00 20.00           H
ATOM   4310  CB  ILE C 290      25.411  -0.122 -59.482  1.00 20.00           C
ATOM   4311  CG1 ILE C 290      26.386  -1.299 -59.545  1.00 20.00           C
ATOM   4312 1HG1 ILE C 290      26.458  -1.662 -60.570  1.00 20.00           H
ATOM   4313 2HG1 ILE C 290      27.382  -0.967 -59.253  1.00 20.00           H
ATOM   4314  CG2 ILE C 290      24.134  -0.392 -60.280  1.00 20.00           C
ATOM   4315 1HG2 ILE C 290      23.379   0.350 -60.019  1.00 20.00           H
ATOM   4316 2HG2 ILE C 290      24.352  -0.329 -61.346  1.00 20.00           H
ATOM   4317 3HG2 ILE C 290      23.762  -1.388 -60.044  1.00 20.00           H
ATOM   4318  CD1 ILE C 290      25.933  -2.436 -58.626  1.00 20.00           C
ATOM   4319 1HD1 ILE C 290      25.760  -2.046 -57.623  1.00 20.00           H
ATOM   4320 2HD1 ILE C 290      25.009  -2.868 -59.012  1.00 20.00           H
ATOM   4321 3HD1 ILE C 290      26.705  -3.204 -58.590  1.00 20.00           H
ATOM   4322  HN  ILE C 290      26.964   1.170 -58.056  1.00 20.00           H
ATOM   4323  N   VAL C 291      24.495   2.864 -59.295  1.00 20.00           N
ATOM   4324  CA  VAL C 291      23.490   3.892 -59.504  1.00 20.00           C
ATOM   4325  C   VAL C 291      24.071   4.995 -60.392  1.00 20.00           C
ATOM   4326  O   VAL C 291      23.438   5.418 -61.358  1.00 20.00           O
ATOM   4327  HA  VAL C 291      22.650   3.431 -60.024  1.00 20.00           H
ATOM   4328  HB  VAL C 291      23.850   4.561 -57.510  1.00 20.00           H
ATOM   4329  CB  VAL C 291      22.985   4.413 -58.157  1.00 20.00           C
ATOM   4330  CG1 VAL C 291      22.284   5.764 -58.319  1.00 20.00           C
ATOM   4331 1HG1 VAL C 291      23.019   6.526 -58.578  1.00 20.00           H
ATOM   4332 2HG1 VAL C 291      21.539   5.693 -59.111  1.00 20.00           H
ATOM   4333 3HG1 VAL C 291      21.795   6.034 -57.383  1.00 20.00           H
ATOM   4334  CG2 VAL C 291      22.063   3.394 -57.486  1.00 20.00           C
ATOM   4335 1HG2 VAL C 291      21.106   3.372 -58.005  1.00 20.00           H
ATOM   4336 2HG2 VAL C 291      22.522   2.406 -57.528  1.00 20.00           H
ATOM   4337 3HG2 VAL C 291      21.906   3.677 -56.445  1.00 20.00           H
ATOM   4338  HN  VAL C 291      24.685   2.648 -58.337  1.00 20.00           H
ATOM   4339  N   ARG C 292      25.270   5.429 -60.033  1.00 20.00           N
ATOM   4340  CA  ARG C 292      25.936   6.488 -60.772  1.00 20.00           C
ATOM   4341  C   ARG C 292      26.047   6.114 -62.251  1.00 20.00           C
ATOM   4342  O   ARG C 292      25.701   6.909 -63.124  1.00 20.00           O
ATOM   4343  HA  ARG C 292      25.301   7.364 -60.635  1.00 20.00           H
ATOM   4344  CB  ARG C 292      27.335   6.755 -60.214  1.00 20.00           C
ATOM   4345 1HB  ARG C 292      27.275   6.928 -59.139  1.00 20.00           H
ATOM   4346 2HB  ARG C 292      27.962   5.875 -60.360  1.00 20.00           H
ATOM   4347  CG  ARG C 292      27.976   7.965 -60.896  1.00 20.00           C
ATOM   4348 1HG  ARG C 292      28.100   7.763 -61.960  1.00 20.00           H
ATOM   4349 2HG  ARG C 292      27.316   8.828 -60.810  1.00 20.00           H
ATOM   4350  CD  ARG C 292      29.335   8.290 -60.272  1.00 20.00           C
ATOM   4351 1HD  ARG C 292      29.220   8.466 -59.202  1.00 20.00           H
ATOM   4352 2HD  ARG C 292      30.009   7.441 -60.384  1.00 20.00           H
ATOM   4353  NE  ARG C 292      29.916   9.486 -60.921  1.00 20.00           N
ATOM   4354  HE  ARG C 292      30.639   9.347 -61.598  1.00 20.00           H
ATOM   4355  CZ  ARG C 292      29.535  10.744 -60.658  1.00 20.00           C
ATOM   4356  NH1 ARG C 292      28.572  10.989 -59.760  1.00 20.00           N
ATOM   4357 1HH1 ARG C 292      28.131  10.230 -59.280  1.00 20.00           H
ATOM   4358 2HH1 ARG C 292      28.293  11.930 -59.569  1.00 20.00           H
ATOM   4359  NH2 ARG C 292      30.132  11.753 -61.307  1.00 20.00           N
ATOM   4360 1HH2 ARG C 292      29.860  12.697 -61.122  1.00 20.00           H
ATOM   4361 2HH2 ARG C 292      30.851  11.561 -61.976  1.00 20.00           H
ATOM   4362  HN  ARG C 292      25.785   5.070 -59.254  1.00 20.00           H
ATOM   4363  N   ILE C 293      26.530   4.903 -62.488  1.00 20.00           N
ATOM   4364  CA  ILE C 293      26.840   4.472 -63.840  1.00 20.00           C
ATOM   4365  C   ILE C 293      25.550   4.412 -64.660  1.00 20.00           C
ATOM   4366  O   ILE C 293      25.534   4.793 -65.829  1.00 20.00           O
ATOM   4367  HA  ILE C 293      27.494   5.224 -64.281  1.00 20.00           H
ATOM   4368  HB  ILE C 293      27.133   2.485 -63.106  1.00 20.00           H
ATOM   4369  CB  ILE C 293      27.616   3.154 -63.818  1.00 20.00           C
ATOM   4370  CG1 ILE C 293      29.051   3.370 -63.333  1.00 20.00           C
ATOM   4371 1HG1 ILE C 293      29.648   3.804 -64.134  1.00 20.00           H
ATOM   4372 2HG1 ILE C 293      29.056   4.084 -62.509  1.00 20.00           H
ATOM   4373  CG2 ILE C 293      27.571   2.468 -65.185  1.00 20.00           C
ATOM   4374 1HG2 ILE C 293      26.538   2.223 -65.435  1.00 20.00           H
ATOM   4375 2HG2 ILE C 293      27.979   3.138 -65.941  1.00 20.00           H
ATOM   4376 3HG2 ILE C 293      28.163   1.553 -65.152  1.00 20.00           H
ATOM   4377  CD1 ILE C 293      29.680   2.052 -62.876  1.00 20.00           C
ATOM   4378 1HD1 ILE C 293      29.034   1.578 -62.138  1.00 20.00           H
ATOM   4379 2HD1 ILE C 293      29.798   1.390 -63.734  1.00 20.00           H
ATOM   4380 3HD1 ILE C 293      30.656   2.250 -62.432  1.00 20.00           H
ATOM   4381  HN  ILE C 293      26.710   4.224 -61.776  1.00 20.00           H
ATOM   4382  N   LEU C 294      24.498   3.931 -64.014  1.00 20.00           N
ATOM   4383  CA  LEU C 294      23.201   3.833 -64.663  1.00 20.00           C
ATOM   4384  C   LEU C 294      22.731   5.231 -65.068  1.00 20.00           C
ATOM   4385  O   LEU C 294      22.295   5.440 -66.199  1.00 20.00           O
ATOM   4386  HA  LEU C 294      23.333   3.237 -65.567  1.00 20.00           H
ATOM   4387  CB  LEU C 294      22.210   3.086 -63.769  1.00 20.00           C
ATOM   4388 1HB  LEU C 294      22.211   3.557 -62.786  1.00 20.00           H
ATOM   4389 2HB  LEU C 294      21.210   3.214 -64.183  1.00 20.00           H
ATOM   4390  HG  LEU C 294      23.494   1.458 -63.244  1.00 20.00           H
ATOM   4391  CG  LEU C 294      22.467   1.589 -63.586  1.00 20.00           C
ATOM   4392  CD1 LEU C 294      21.554   1.003 -62.508  1.00 20.00           C
ATOM   4393 1HD1 LEU C 294      21.723   1.524 -61.566  1.00 20.00           H
ATOM   4394 2HD1 LEU C 294      20.513   1.123 -62.808  1.00 20.00           H
ATOM   4395 3HD1 LEU C 294      21.775  -0.057 -62.381  1.00 20.00           H
ATOM   4396  CD2 LEU C 294      22.336   0.843 -64.916  1.00 20.00           C
ATOM   4397 1HD2 LEU C 294      21.445   1.190 -65.440  1.00 20.00           H
ATOM   4398 2HD2 LEU C 294      23.216   1.036 -65.529  1.00 20.00           H
ATOM   4399 3HD2 LEU C 294      22.252  -0.227 -64.726  1.00 20.00           H
ATOM   4400  HN  LEU C 294      24.521   3.612 -63.066  1.00 20.00           H
ATOM   4401  N   MET C 295      22.836   6.153 -64.122  1.00 20.00           N
ATOM   4402  CA  MET C 295      22.356   7.507 -64.340  1.00 20.00           C
ATOM   4403  C   MET C 295      23.091   8.168 -65.508  1.00 20.00           C
ATOM   4404  O   MET C 295      22.465   8.776 -66.375  1.00 20.00           O
ATOM   4405  HA  MET C 295      21.297   7.408 -64.578  1.00 20.00           H
ATOM   4406  CB  MET C 295      22.566   8.334 -63.070  1.00 20.00           C
ATOM   4407 1HB  MET C 295      23.544   8.110 -62.644  1.00 20.00           H
ATOM   4408 2HB  MET C 295      22.562   9.395 -63.318  1.00 20.00           H
ATOM   4409  CG  MET C 295      21.475   8.042 -62.039  1.00 20.00           C
ATOM   4410 1HG  MET C 295      20.502   8.336 -62.433  1.00 20.00           H
ATOM   4411 2HG  MET C 295      21.428   6.971 -61.840  1.00 20.00           H
ATOM   4412  SD  MET C 295      21.811   8.928 -60.526  1.00 20.00           S
ATOM   4413  CE  MET C 295      20.261   8.688 -59.675  1.00 20.00           C
ATOM   4414 1HE  MET C 295      19.461   9.178 -60.231  1.00 20.00           H
ATOM   4415 2HE  MET C 295      20.049   7.621 -59.598  1.00 20.00           H
ATOM   4416 3HE  MET C 295      20.324   9.118 -58.675  1.00 20.00           H
ATOM   4417  HN  MET C 295      23.240   5.988 -63.222  1.00 20.00           H
ATOM   4418  N   THR C 296      24.408   8.027 -65.492  1.00 20.00           N
ATOM   4419  CA  THR C 296      25.246   8.710 -66.464  1.00 20.00           C
ATOM   4420  C   THR C 296      25.304   7.915 -67.770  1.00 20.00           C
ATOM   4421  O   THR C 296      24.777   8.354 -68.791  1.00 20.00           O
ATOM   4422  HA  THR C 296      24.789   9.672 -66.695  1.00 20.00           H
ATOM   4423  HB  THR C 296      27.320   9.349 -66.553  1.00 20.00           H
ATOM   4424  CB  THR C 296      26.619   8.937 -65.828  1.00 20.00           C
ATOM   4425  OG1 THR C 296      26.967   7.663 -65.292  1.00 20.00           O
ATOM   4426  HG1 THR C 296      27.930   7.658 -65.022  1.00 20.00           H
ATOM   4427  CG2 THR C 296      26.554   9.852 -64.604  1.00 20.00           C
ATOM   4428 1HG2 THR C 296      25.916   9.398 -63.844  1.00 20.00           H
ATOM   4429 2HG2 THR C 296      26.141  10.818 -64.894  1.00 20.00           H
ATOM   4430 3HG2 THR C 296      27.557   9.991 -64.200  1.00 20.00           H
ATOM   4431  HN  THR C 296      24.902   7.460 -64.833  1.00 20.00           H
ATOM   4432  N   LYS C 297      25.950   6.761 -67.694  1.00 20.00           N
ATOM   4433  CA  LYS C 297      26.363   6.054 -68.895  1.00 20.00           C
ATOM   4434  C   LYS C 297      25.176   5.264 -69.450  1.00 20.00           C
ATOM   4435  O   LYS C 297      24.736   5.505 -70.573  1.00 20.00           O
ATOM   4436  HA  LYS C 297      26.653   6.804 -69.631  1.00 20.00           H
ATOM   4437  CB  LYS C 297      27.596   5.195 -68.613  1.00 20.00           C
ATOM   4438 1HB  LYS C 297      27.382   4.499 -67.802  1.00 20.00           H
ATOM   4439 2HB  LYS C 297      27.835   4.595 -69.492  1.00 20.00           H
ATOM   4440  CG  LYS C 297      28.798   6.066 -68.241  1.00 20.00           C
ATOM   4441 1HG  LYS C 297      29.023   6.750 -69.059  1.00 20.00           H
ATOM   4442 2HG  LYS C 297      28.554   6.677 -67.373  1.00 20.00           H
ATOM   4443  CD  LYS C 297      30.026   5.205 -67.937  1.00 20.00           C
ATOM   4444 1HD  LYS C 297      29.798   4.514 -67.125  1.00 20.00           H
ATOM   4445 2HD  LYS C 297      30.276   4.600 -68.809  1.00 20.00           H
ATOM   4446  CE  LYS C 297      31.224   6.075 -67.553  1.00 20.00           C
ATOM   4447 1HE  LYS C 297      31.459   6.761 -68.367  1.00 20.00           H
ATOM   4448 2HE  LYS C 297      30.975   6.685 -66.684  1.00 20.00           H
ATOM   4449  NZ  LYS C 297      32.402   5.231 -67.252  1.00 20.00           N
ATOM   4450 1HZ  LYS C 297      33.187   5.823 -67.001  1.00 20.00           H
ATOM   4451 2HZ  LYS C 297      32.186   4.611 -66.479  1.00 20.00           H
ATOM   4452 3HZ  LYS C 297      32.642   4.681 -68.070  1.00 20.00           H
ATOM   4453  HN  LYS C 297      26.190   6.309 -66.835  1.00 20.00           H
ATOM   4454  N   LEU C 298      24.692   4.336 -68.638  1.00 20.00           N
ATOM   4455  CA  LEU C 298      23.748   3.341 -69.117  1.00 20.00           C
ATOM   4456  C   LEU C 298      22.328   3.767 -68.739  1.00 20.00           C
ATOM   4457  O   LEU C 298      21.721   3.188 -67.839  1.00 20.00           O
ATOM   4458  HA  LEU C 298      23.823   3.316 -70.204  1.00 20.00           H
ATOM   4459  CB  LEU C 298      24.129   1.951 -68.604  1.00 20.00           C
ATOM   4460 1HB  LEU C 298      24.026   1.944 -67.519  1.00 20.00           H
ATOM   4461 2HB  LEU C 298      23.412   1.231 -68.997  1.00 20.00           H
ATOM   4462  HG  LEU C 298      26.252   2.216 -68.608  1.00 20.00           H
ATOM   4463  CG  LEU C 298      25.538   1.469 -68.957  1.00 20.00           C
ATOM   4464  CD1 LEU C 298      25.866   0.159 -68.237  1.00 20.00           C
ATOM   4465 1HD1 LEU C 298      25.790   0.308 -67.159  1.00 20.00           H
ATOM   4466 2HD1 LEU C 298      25.162  -0.612 -68.547  1.00 20.00           H
ATOM   4467 3HD1 LEU C 298      26.880  -0.151 -68.490  1.00 20.00           H
ATOM   4468  CD2 LEU C 298      25.714   1.350 -70.472  1.00 20.00           C
ATOM   4469 1HD2 LEU C 298      24.893   0.766 -70.888  1.00 20.00           H
ATOM   4470 2HD2 LEU C 298      25.714   2.345 -70.917  1.00 20.00           H
ATOM   4471 3HD2 LEU C 298      26.659   0.853 -70.690  1.00 20.00           H
ATOM   4472  HN  LEU C 298      24.934   4.259 -67.670  1.00 20.00           H
ATOM   4473  N   ARG C 299      21.840   4.777 -69.445  1.00 20.00           N
ATOM   4474  CA  ARG C 299      20.532   5.335 -69.147  1.00 20.00           C
ATOM   4475  C   ARG C 299      19.587   5.136 -70.334  1.00 20.00           C
ATOM   4476  O   ARG C 299      18.509   4.563 -70.184  1.00 20.00           O
ATOM   4477  HA  ARG C 299      20.186   4.783 -68.273  1.00 20.00           H
ATOM   4478  CB  ARG C 299      20.630   6.828 -68.827  1.00 20.00           C
ATOM   4479 1HB  ARG C 299      21.309   6.980 -67.988  1.00 20.00           H
ATOM   4480 2HB  ARG C 299      21.052   7.359 -69.680  1.00 20.00           H
ATOM   4481  CG  ARG C 299      19.255   7.407 -68.488  1.00 20.00           C
ATOM   4482 1HG  ARG C 299      18.715   7.632 -69.407  1.00 20.00           H
ATOM   4483 2HG  ARG C 299      18.667   6.666 -67.946  1.00 20.00           H
ATOM   4484  CD  ARG C 299      19.388   8.676 -67.644  1.00 20.00           C
ATOM   4485 1HD  ARG C 299      18.399   9.061 -67.392  1.00 20.00           H
ATOM   4486 2HD  ARG C 299      19.890   8.447 -66.704  1.00 20.00           H
ATOM   4487  NE  ARG C 299      20.154   9.701 -68.388  1.00 20.00           N
ATOM   4488  HE  ARG C 299      20.386   9.512 -69.342  1.00 20.00           H
ATOM   4489  CZ  ARG C 299      20.555  10.867 -67.863  1.00 20.00           C
ATOM   4490  NH1 ARG C 299      20.271  11.174 -66.590  1.00 20.00           N
ATOM   4491 1HH1 ARG C 299      19.756  10.530 -66.024  1.00 20.00           H
ATOM   4492 2HH1 ARG C 299      20.573  12.046 -66.206  1.00 20.00           H
ATOM   4493  NH2 ARG C 299      21.244  11.722 -68.631  1.00 20.00           N
ATOM   4494 1HH2 ARG C 299      21.550  12.596 -68.255  1.00 20.00           H
ATOM   4495 2HH2 ARG C 299      21.452  11.486 -69.580  1.00 20.00           H
ATOM   4496  HN  ARG C 299      22.321   5.211 -70.206  1.00 20.00           H
ATOM   4497  N   ALA C 300      20.027   5.619 -71.487  1.00 20.00           N
ATOM   4498  CA  ALA C 300      19.175   5.637 -72.664  1.00 20.00           C
ATOM   4499  C   ALA C 300      18.863   4.200 -73.085  1.00 20.00           C
ATOM   4500  O   ALA C 300      17.793   3.925 -73.624  1.00 20.00           O
ATOM   4501  HA  ALA C 300      18.245   6.137 -72.393  1.00 20.00           H
ATOM   4502  CB  ALA C 300      19.859   6.435 -73.776  1.00 20.00           C
ATOM   4503 1HB  ALA C 300      20.047   7.452 -73.431  1.00 20.00           H
ATOM   4504 2HB  ALA C 300      20.804   5.959 -74.037  1.00 20.00           H
ATOM   4505 3HB  ALA C 300      19.212   6.463 -74.653  1.00 20.00           H
ATOM   4506  HN  ALA C 300      20.944   5.993 -71.623  1.00 20.00           H
ATOM   4507  N   SER C 301      19.818   3.319 -72.822  1.00 20.00           N
ATOM   4508  CA  SER C 301      19.658   1.917 -73.166  1.00 20.00           C
ATOM   4509  C   SER C 301      18.452   1.332 -72.428  1.00 20.00           C
ATOM   4510  O   SER C 301      18.321   1.496 -71.217  1.00 20.00           O
ATOM   4511  HA  SER C 301      19.493   1.901 -74.243  1.00 20.00           H
ATOM   4512  CB  SER C 301      20.922   1.121 -72.832  1.00 20.00           C
ATOM   4513 1HB  SER C 301      20.737   0.060 -73.003  1.00 20.00           H
ATOM   4514 2HB  SER C 301      21.726   1.417 -73.506  1.00 20.00           H
ATOM   4515  HG  SER C 301      22.128   1.929 -71.455  1.00 20.00           H
ATOM   4516  OG  SER C 301      21.337   1.318 -71.483  1.00 20.00           O
ATOM   4517  HN  SER C 301      20.687   3.551 -72.384  1.00 20.00           H
ATOM   4518  N   THR C 302      17.601   0.661 -73.191  1.00 20.00           N
ATOM   4519  CA  THR C 302      16.495  -0.078 -72.607  1.00 20.00           C
ATOM   4520  C   THR C 302      16.489  -1.521 -73.116  1.00 20.00           C
ATOM   4521  O   THR C 302      15.688  -1.875 -73.979  1.00 20.00           O
ATOM   4522  HA  THR C 302      16.641  -0.120 -71.528  1.00 20.00           H
ATOM   4523  HB  THR C 302      14.329   0.091 -72.642  1.00 20.00           H
ATOM   4524  CB  THR C 302      15.203   0.681 -72.918  1.00 20.00           C
ATOM   4525  OG1 THR C 302      15.314   1.004 -74.302  1.00 20.00           O
ATOM   4526  HG1 THR C 302      15.149   0.189 -74.858  1.00 20.00           H
ATOM   4527  CG2 THR C 302      15.141   2.042 -72.222  1.00 20.00           C
ATOM   4528 1HG2 THR C 302      15.994   2.647 -72.530  1.00 20.00           H
ATOM   4529 2HG2 THR C 302      15.168   1.899 -71.142  1.00 20.00           H
ATOM   4530 3HG2 THR C 302      14.217   2.550 -72.499  1.00 20.00           H
ATOM   4531  HN  THR C 302      17.659   0.618 -74.189  1.00 20.00           H
ATOM   4532  N   THR C 303      17.393  -2.314 -72.559  1.00 20.00           N
ATOM   4533  CA  THR C 303      17.423  -3.736 -72.855  1.00 20.00           C
ATOM   4534  C   THR C 303      16.904  -4.540 -71.661  1.00 20.00           C
ATOM   4535  O   THR C 303      16.721  -3.995 -70.573  1.00 20.00           O
ATOM   4536  HA  THR C 303      16.748  -3.929 -73.688  1.00 20.00           H
ATOM   4537  HB  THR C 303      18.926  -5.164 -73.505  1.00 20.00           H
ATOM   4538  CB  THR C 303      18.852  -4.104 -73.260  1.00 20.00           C
ATOM   4539  OG1 THR C 303      19.647  -3.671 -72.159  1.00 20.00           O
ATOM   4540  HG1 THR C 303      20.580  -4.019 -72.253  1.00 20.00           H
ATOM   4541  CG2 THR C 303      19.360  -3.271 -74.438  1.00 20.00           C
ATOM   4542 1HG2 THR C 303      19.435  -2.226 -74.138  1.00 20.00           H
ATOM   4543 2HG2 THR C 303      18.665  -3.361 -75.273  1.00 20.00           H
ATOM   4544 3HG2 THR C 303      20.342  -3.633 -74.742  1.00 20.00           H
ATOM   4545  HN  THR C 303      18.093  -2.000 -71.918  1.00 20.00           H
ATOM   4546  N   SER C 304      16.681  -5.823 -71.905  1.00 20.00           N
ATOM   4547  CA  SER C 304      16.253  -6.722 -70.846  1.00 20.00           C
ATOM   4548  C   SER C 304      17.252  -6.681 -69.689  1.00 20.00           C
ATOM   4549  O   SER C 304      16.859  -6.689 -68.524  1.00 20.00           O
ATOM   4550  HA  SER C 304      15.280  -6.349 -70.526  1.00 20.00           H
ATOM   4551  CB  SER C 304      16.102  -8.153 -71.367  1.00 20.00           C
ATOM   4552 1HB  SER C 304      15.807  -8.808 -70.547  1.00 20.00           H
ATOM   4553 2HB  SER C 304      15.301  -8.188 -72.106  1.00 20.00           H
ATOM   4554  HG  SER C 304      17.182  -9.581 -72.262  1.00 20.00           H
ATOM   4555  OG  SER C 304      17.307  -8.639 -71.951  1.00 20.00           O
ATOM   4556  HN  SER C 304      16.787  -6.249 -72.803  1.00 20.00           H
ATOM   4557  N   GLU C 305      18.526  -6.639 -70.050  1.00 20.00           N
ATOM   4558  CA  GLU C 305      19.582  -6.527 -69.059  1.00 20.00           C
ATOM   4559  C   GLU C 305      19.332  -5.321 -68.151  1.00 20.00           C
ATOM   4560  O   GLU C 305      19.234  -5.466 -66.933  1.00 20.00           O
ATOM   4561  HA  GLU C 305      19.531  -7.446 -68.475  1.00 20.00           H
ATOM   4562  CB  GLU C 305      20.955  -6.434 -69.728  1.00 20.00           C
ATOM   4563 1HB  GLU C 305      20.885  -5.819 -70.625  1.00 20.00           H
ATOM   4564 2HB  GLU C 305      21.689  -6.067 -69.010  1.00 20.00           H
ATOM   4565  CG  GLU C 305      21.442  -7.814 -70.174  1.00 20.00           C
ATOM   4566 1HG  GLU C 305      21.300  -8.532 -69.367  1.00 20.00           H
ATOM   4567 2HG  GLU C 305      20.844  -8.159 -71.018  1.00 20.00           H
ATOM   4568  CD  GLU C 305      22.919  -7.771 -70.573  1.00 20.00           C
ATOM   4569  OE1 GLU C 305      23.748  -7.572 -69.659  1.00 20.00           O
ATOM   4570  OE2 GLU C 305      23.185  -7.939 -71.783  1.00 20.00           O
ATOM   4571  HN  GLU C 305      18.840  -6.681 -70.999  1.00 20.00           H
ATOM   4572  N   THR C 306      19.235  -4.158 -68.778  1.00 20.00           N
ATOM   4573  CA  THR C 306      19.200  -2.909 -68.037  1.00 20.00           C
ATOM   4574  C   THR C 306      17.931  -2.829 -67.186  1.00 20.00           C
ATOM   4575  O   THR C 306      17.952  -2.281 -66.085  1.00 20.00           O
ATOM   4576  HA  THR C 306      20.047  -2.892 -67.351  1.00 20.00           H
ATOM   4577  HB  THR C 306      19.079  -0.808 -68.576  1.00 20.00           H
ATOM   4578  CB  THR C 306      19.332  -1.761 -69.040  1.00 20.00           C
ATOM   4579  OG1 THR C 306      18.503  -2.154 -70.130  1.00 20.00           O
ATOM   4580  HG1 THR C 306      17.540  -2.068 -69.875  1.00 20.00           H
ATOM   4581  CG2 THR C 306      20.733  -1.675 -69.650  1.00 20.00           C
ATOM   4582 1HG2 THR C 306      20.996  -2.636 -70.092  1.00 20.00           H
ATOM   4583 2HG2 THR C 306      21.453  -1.423 -68.872  1.00 20.00           H
ATOM   4584 3HG2 THR C 306      20.747  -0.904 -70.421  1.00 20.00           H
ATOM   4585  HN  THR C 306      19.181  -4.062 -69.772  1.00 20.00           H
ATOM   4586  N   ILE C 307      16.857  -3.383 -67.729  1.00 20.00           N
ATOM   4587  CA  ILE C 307      15.583  -3.388 -67.029  1.00 20.00           C
ATOM   4588  C   ILE C 307      15.718  -4.201 -65.740  1.00 20.00           C
ATOM   4589  O   ILE C 307      15.313  -3.747 -64.671  1.00 20.00           O
ATOM   4590  HA  ILE C 307      15.352  -2.357 -66.765  1.00 20.00           H
ATOM   4591  HB  ILE C 307      14.820  -4.774 -68.468  1.00 20.00           H
ATOM   4592  CB  ILE C 307      14.467  -3.881 -67.952  1.00 20.00           C
ATOM   4593  CG1 ILE C 307      14.142  -2.839 -69.024  1.00 20.00           C
ATOM   4594 1HG1 ILE C 307      13.517  -2.055 -68.596  1.00 20.00           H
ATOM   4595 2HG1 ILE C 307      15.062  -2.363 -69.365  1.00 20.00           H
ATOM   4596  CG2 ILE C 307      13.229  -4.283 -67.149  1.00 20.00           C
ATOM   4597 1HG2 ILE C 307      13.465  -5.142 -66.522  1.00 20.00           H
ATOM   4598 2HG2 ILE C 307      12.917  -3.448 -66.520  1.00 20.00           H
ATOM   4599 3HG2 ILE C 307      12.421  -4.544 -67.833  1.00 20.00           H
ATOM   4600  CD1 ILE C 307      13.423  -3.480 -70.212  1.00 20.00           C
ATOM   4601 1HD1 ILE C 307      14.005  -4.327 -70.576  1.00 20.00           H
ATOM   4602 2HD1 ILE C 307      12.438  -3.825 -69.898  1.00 20.00           H
ATOM   4603 3HD1 ILE C 307      13.313  -2.745 -71.010  1.00 20.00           H
ATOM   4604  HN  ILE C 307      16.847  -3.822 -68.627  1.00 20.00           H
ATOM   4605  N   GLN C 308      16.289  -5.388 -65.883  1.00 20.00           N
ATOM   4606  CA  GLN C 308      16.480  -6.269 -64.743  1.00 20.00           C
ATOM   4607  C   GLN C 308      17.339  -5.582 -63.679  1.00 20.00           C
ATOM   4608  O   GLN C 308      17.008  -5.612 -62.495  1.00 20.00           O
ATOM   4609  HA  GLN C 308      15.480  -6.453 -64.349  1.00 20.00           H
ATOM   4610  CB  GLN C 308      17.101  -7.598 -65.175  1.00 20.00           C
ATOM   4611 1HB  GLN C 308      17.919  -7.412 -65.872  1.00 20.00           H
ATOM   4612 2HB  GLN C 308      17.530  -8.102 -64.309  1.00 20.00           H
ATOM   4613  CG  GLN C 308      16.058  -8.503 -65.834  1.00 20.00           C
ATOM   4614 1HG  GLN C 308      15.288  -8.765 -65.108  1.00 20.00           H
ATOM   4615 2HG  GLN C 308      15.564  -7.965 -66.643  1.00 20.00           H
ATOM   4616  CD  GLN C 308      16.705  -9.777 -66.382  1.00 20.00           C
ATOM   4617  OE1 GLN C 308      16.663 -10.835 -65.776  1.00 20.00           O
ATOM   4618  NE2 GLN C 308      17.303  -9.617 -67.559  1.00 20.00           N
ATOM   4619 1HE2 GLN C 308      17.301  -8.721 -68.003  1.00 20.00           H
ATOM   4620 2HE2 GLN C 308      17.755 -10.392 -68.000  1.00 20.00           H
ATOM   4621  HN  GLN C 308      16.617  -5.749 -66.756  1.00 20.00           H
ATOM   4622  N   TYR C 309      18.425  -4.979 -64.141  1.00 20.00           N
ATOM   4623  CA  TYR C 309      19.362  -4.333 -63.238  1.00 20.00           C
ATOM   4624  C   TYR C 309      18.696  -3.176 -62.491  1.00 20.00           C
ATOM   4625  O   TYR C 309      18.873  -3.029 -61.283  1.00 20.00           O
ATOM   4626  HA  TYR C 309      19.699  -5.076 -62.515  1.00 20.00           H
ATOM   4627  CB  TYR C 309      20.482  -3.778 -64.120  1.00 20.00           C
ATOM   4628 1HB  TYR C 309      20.056  -3.064 -64.825  1.00 20.00           H
ATOM   4629 2HB  TYR C 309      21.184  -3.226 -63.494  1.00 20.00           H
ATOM   4630  CG  TYR C 309      21.249  -4.848 -64.900  1.00 20.00           C
ATOM   4631  HD1 TYR C 309      22.096  -3.442 -66.279  1.00 20.00           H
ATOM   4632  CD1 TYR C 309      22.027  -4.488 -65.981  1.00 20.00           C
ATOM   4633  HD2 TYR C 309      20.547  -6.456 -63.668  1.00 20.00           H
ATOM   4634  CD2 TYR C 309      21.161  -6.172 -64.522  1.00 20.00           C
ATOM   4635  CE1 TYR C 309      22.749  -5.495 -66.716  1.00 20.00           C
ATOM   4636  HE1 TYR C 309      23.367  -5.225 -67.572  1.00 20.00           H
ATOM   4637  HE2 TYR C 309      21.823  -8.229 -64.969  1.00 20.00           H
ATOM   4638  CE2 TYR C 309      21.883  -7.179 -65.257  1.00 20.00           C
ATOM   4639  CZ  TYR C 309      22.641  -6.791 -66.317  1.00 20.00           C
ATOM   4640  OH  TYR C 309      23.322  -7.742 -67.010  1.00 20.00           O
ATOM   4641  HH  TYR C 309      23.581  -7.390 -67.910  1.00 20.00           H
ATOM   4642  HN  TYR C 309      18.667  -4.927 -65.109  1.00 20.00           H
ATOM   4643  N   ARG C 310      17.944  -2.384 -63.241  1.00 20.00           N
ATOM   4644  CA  ARG C 310      17.303  -1.208 -62.679  1.00 20.00           C
ATOM   4645  C   ARG C 310      16.228  -1.620 -61.670  1.00 20.00           C
ATOM   4646  O   ARG C 310      16.047  -0.963 -60.647  1.00 20.00           O
ATOM   4647  HA  ARG C 310      18.107  -0.658 -62.191  1.00 20.00           H
ATOM   4648  CB  ARG C 310      16.663  -0.353 -63.774  1.00 20.00           C
ATOM   4649 1HB  ARG C 310      16.088  -0.988 -64.448  1.00 20.00           H
ATOM   4650 2HB  ARG C 310      15.962   0.353 -63.327  1.00 20.00           H
ATOM   4651  CG  ARG C 310      17.727   0.410 -64.566  1.00 20.00           C
ATOM   4652 1HG  ARG C 310      18.041   1.290 -64.006  1.00 20.00           H
ATOM   4653 2HG  ARG C 310      18.609  -0.218 -64.695  1.00 20.00           H
ATOM   4654  CD  ARG C 310      17.192   0.834 -65.935  1.00 20.00           C
ATOM   4655 1HD  ARG C 310      16.726  -0.017 -66.433  1.00 20.00           H
ATOM   4656 2HD  ARG C 310      16.420   1.594 -65.814  1.00 20.00           H
ATOM   4657  NE  ARG C 310      18.295   1.363 -66.768  1.00 20.00           N
ATOM   4658  HE  ARG C 310      19.184   1.505 -66.333  1.00 20.00           H
ATOM   4659  CZ  ARG C 310      18.177   1.664 -68.068  1.00 20.00           C
ATOM   4660  NH1 ARG C 310      17.009   1.493 -68.703  1.00 20.00           N
ATOM   4661 1HH1 ARG C 310      16.217   1.139 -68.206  1.00 20.00           H
ATOM   4662 2HH1 ARG C 310      16.930   1.720 -69.674  1.00 20.00           H
ATOM   4663  NH2 ARG C 310      19.245   2.138 -68.725  1.00 20.00           N
ATOM   4664 1HH2 ARG C 310      19.174   2.367 -69.696  1.00 20.00           H
ATOM   4665 2HH2 ARG C 310      20.113   2.262 -68.244  1.00 20.00           H
ATOM   4666  HN  ARG C 310      17.771  -2.535 -64.214  1.00 20.00           H
ATOM   4667  N   LYS C 311      15.543  -2.707 -61.995  1.00 20.00           N
ATOM   4668  CA  LYS C 311      14.558  -3.270 -61.087  1.00 20.00           C
ATOM   4669  C   LYS C 311      15.243  -3.657 -59.775  1.00 20.00           C
ATOM   4670  O   LYS C 311      14.740  -3.351 -58.695  1.00 20.00           O
ATOM   4671  HA  LYS C 311      13.825  -2.491 -60.878  1.00 20.00           H
ATOM   4672  CB  LYS C 311      13.812  -4.426 -61.756  1.00 20.00           C
ATOM   4673 1HB  LYS C 311      14.514  -5.039 -62.322  1.00 20.00           H
ATOM   4674 2HB  LYS C 311      13.372  -5.069 -60.994  1.00 20.00           H
ATOM   4675  CG  LYS C 311      12.715  -3.906 -62.687  1.00 20.00           C
ATOM   4676 1HG  LYS C 311      12.008  -3.302 -62.119  1.00 20.00           H
ATOM   4677 2HG  LYS C 311      13.154  -3.255 -63.444  1.00 20.00           H
ATOM   4678  CD  LYS C 311      11.978  -5.062 -63.367  1.00 20.00           C
ATOM   4679 1HD  LYS C 311      12.658  -5.586 -64.038  1.00 20.00           H
ATOM   4680 2HD  LYS C 311      11.654  -5.782 -62.616  1.00 20.00           H
ATOM   4681  CE  LYS C 311      10.768  -4.554 -64.152  1.00 20.00           C
ATOM   4682 1HE  LYS C 311      10.066  -4.066 -63.475  1.00 20.00           H
ATOM   4683 2HE  LYS C 311      11.085  -3.804 -64.877  1.00 20.00           H
ATOM   4684  NZ  LYS C 311      10.096  -5.673 -64.849  1.00 20.00           N
ATOM   4685 1HZ  LYS C 311       9.289  -5.321 -65.354  1.00 20.00           H
ATOM   4686 2HZ  LYS C 311      10.742  -6.102 -65.502  1.00 20.00           H
ATOM   4687 3HZ  LYS C 311       9.795  -6.363 -64.170  1.00 20.00           H
ATOM   4688  HN  LYS C 311      15.653  -3.200 -62.858  1.00 20.00           H
ATOM   4689  N   ALA C 312      16.379  -4.324 -59.911  1.00 20.00           N
ATOM   4690  CA  ALA C 312      17.100  -4.821 -58.751  1.00 20.00           C
ATOM   4691  C   ALA C 312      17.534  -3.639 -57.882  1.00 20.00           C
ATOM   4692  O   ALA C 312      17.396  -3.679 -56.661  1.00 20.00           O
ATOM   4693  HA  ALA C 312      16.416  -5.449 -58.180  1.00 20.00           H
ATOM   4694  CB  ALA C 312      18.284  -5.672 -59.212  1.00 20.00           C
ATOM   4695 1HB  ALA C 312      17.923  -6.490 -59.836  1.00 20.00           H
ATOM   4696 2HB  ALA C 312      18.975  -5.054 -59.786  1.00 20.00           H
ATOM   4697 3HB  ALA C 312      18.799  -6.079 -58.342  1.00 20.00           H
ATOM   4698  HN  ALA C 312      16.806  -4.527 -60.793  1.00 20.00           H
ATOM   4699  N   VAL C 313      18.050  -2.615 -58.546  1.00 20.00           N
ATOM   4700  CA  VAL C 313      18.536  -1.438 -57.847  1.00 20.00           C
ATOM   4701  C   VAL C 313      17.379  -0.788 -57.086  1.00 20.00           C
ATOM   4702  O   VAL C 313      17.514  -0.454 -55.910  1.00 20.00           O
ATOM   4703  HA  VAL C 313      19.286  -1.768 -57.129  1.00 20.00           H
ATOM   4704  HB  VAL C 313      18.580  -0.415 -59.720  1.00 20.00           H
ATOM   4705  CB  VAL C 313      19.212  -0.484 -58.835  1.00 20.00           C
ATOM   4706  CG1 VAL C 313      19.343   0.919 -58.239  1.00 20.00           C
ATOM   4707 1HG1 VAL C 313      18.354   1.365 -58.139  1.00 20.00           H
ATOM   4708 2HG1 VAL C 313      19.814   0.855 -57.258  1.00 20.00           H
ATOM   4709 3HG1 VAL C 313      19.955   1.536 -58.896  1.00 20.00           H
ATOM   4710  CG2 VAL C 313      20.575  -1.024 -59.272  1.00 20.00           C
ATOM   4711 1HG2 VAL C 313      21.249  -1.045 -58.416  1.00 20.00           H
ATOM   4712 2HG2 VAL C 313      20.457  -2.034 -59.666  1.00 20.00           H
ATOM   4713 3HG2 VAL C 313      20.990  -0.379 -60.046  1.00 20.00           H
ATOM   4714  HN  VAL C 313      18.138  -2.582 -59.542  1.00 20.00           H
ATOM   4715  N   LYS C 314      16.266  -0.628 -57.788  1.00 20.00           N
ATOM   4716  CA  LYS C 314      15.090  -0.014 -57.196  1.00 20.00           C
ATOM   4717  C   LYS C 314      14.672  -0.810 -55.958  1.00 20.00           C
ATOM   4718  O   LYS C 314      14.432  -0.235 -54.898  1.00 20.00           O
ATOM   4719  HA  LYS C 314      15.369   0.992 -56.882  1.00 20.00           H
ATOM   4720  CB  LYS C 314      13.979   0.130 -58.239  1.00 20.00           C
ATOM   4721 1HB  LYS C 314      13.862  -0.807 -58.783  1.00 20.00           H
ATOM   4722 2HB  LYS C 314      13.030   0.327 -57.739  1.00 20.00           H
ATOM   4723  CG  LYS C 314      14.291   1.261 -59.220  1.00 20.00           C
ATOM   4724 1HG  LYS C 314      14.172   2.223 -58.721  1.00 20.00           H
ATOM   4725 2HG  LYS C 314      15.331   1.194 -59.540  1.00 20.00           H
ATOM   4726  CD  LYS C 314      13.371   1.197 -60.441  1.00 20.00           C
ATOM   4727 1HD  LYS C 314      13.470   0.225 -60.925  1.00 20.00           H
ATOM   4728 2HD  LYS C 314      12.332   1.290 -60.124  1.00 20.00           H
ATOM   4729  CE  LYS C 314      13.706   2.307 -61.439  1.00 20.00           C
ATOM   4730 1HE  LYS C 314      13.576   3.281 -60.967  1.00 20.00           H
ATOM   4731 2HE  LYS C 314      14.753   2.234 -61.735  1.00 20.00           H
ATOM   4732  NZ  LYS C 314      12.839   2.209 -62.634  1.00 20.00           N
ATOM   4733 1HZ  LYS C 314      13.069   2.955 -63.281  1.00 20.00           H
ATOM   4734 2HZ  LYS C 314      12.986   1.313 -63.086  1.00 20.00           H
ATOM   4735 3HZ  LYS C 314      11.868   2.291 -62.355  1.00 20.00           H
ATOM   4736  HN  LYS C 314      16.162  -0.909 -58.742  1.00 20.00           H
ATOM   4737  N   ALA C 315      14.599  -2.121 -56.134  1.00 20.00           N
ATOM   4738  CA  ALA C 315      14.133  -2.994 -55.070  1.00 20.00           C
ATOM   4739  C   ALA C 315      15.062  -2.858 -53.861  1.00 20.00           C
ATOM   4740  O   ALA C 315      14.602  -2.831 -52.721  1.00 20.00           O
ATOM   4741  HA  ALA C 315      13.132  -2.668 -54.787  1.00 20.00           H
ATOM   4742  CB  ALA C 315      14.055  -4.432 -55.586  1.00 20.00           C
ATOM   4743 1HB  ALA C 315      13.407  -4.469 -56.461  1.00 20.00           H
ATOM   4744 2HB  ALA C 315      15.054  -4.775 -55.858  1.00 20.00           H
ATOM   4745 3HB  ALA C 315      13.650  -5.077 -54.806  1.00 20.00           H
ATOM   4746  HN  ALA C 315      14.850  -2.586 -56.983  1.00 20.00           H
ATOM   4747  N   THR C 316      16.352  -2.775 -54.153  1.00 20.00           N
ATOM   4748  CA  THR C 316      17.350  -2.651 -53.104  1.00 20.00           C
ATOM   4749  C   THR C 316      17.154  -1.343 -52.334  1.00 20.00           C
ATOM   4750  O   THR C 316      17.237  -1.323 -51.107  1.00 20.00           O
ATOM   4751  HA  THR C 316      17.205  -3.465 -52.394  1.00 20.00           H
ATOM   4752  HB  THR C 316      18.904  -1.966 -54.458  1.00 20.00           H
ATOM   4753  CB  THR C 316      18.731  -2.776 -53.749  1.00 20.00           C
ATOM   4754  OG1 THR C 316      18.740  -4.089 -54.301  1.00 20.00           O
ATOM   4755  HG1 THR C 316      18.623  -4.044 -55.293  1.00 20.00           H
ATOM   4756  CG2 THR C 316      19.860  -2.798 -52.716  1.00 20.00           C
ATOM   4757 1HG2 THR C 316      19.699  -3.622 -52.021  1.00 20.00           H
ATOM   4758 2HG2 THR C 316      19.869  -1.857 -52.167  1.00 20.00           H
ATOM   4759 3HG2 THR C 316      20.815  -2.932 -53.224  1.00 20.00           H
ATOM   4760  HN  THR C 316      16.717  -2.791 -55.084  1.00 20.00           H
ATOM   4761  N   LEU C 317      16.898  -0.283 -53.086  1.00 20.00           N
ATOM   4762  CA  LEU C 317      16.750   1.036 -52.495  1.00 20.00           C
ATOM   4763  C   LEU C 317      15.512   1.051 -51.596  1.00 20.00           C
ATOM   4764  O   LEU C 317      15.497   1.722 -50.566  1.00 20.00           O
ATOM   4765  HA  LEU C 317      17.629   1.217 -51.876  1.00 20.00           H
ATOM   4766  CB  LEU C 317      16.734   2.112 -53.583  1.00 20.00           C
ATOM   4767 1HB  LEU C 317      16.004   1.824 -54.339  1.00 20.00           H
ATOM   4768 2HB  LEU C 317      16.383   3.044 -53.139  1.00 20.00           H
ATOM   4769  HG  LEU C 317      18.540   1.423 -54.499  1.00 20.00           H
ATOM   4770  CG  LEU C 317      18.069   2.382 -54.279  1.00 20.00           C
ATOM   4771  CD1 LEU C 317      17.856   3.098 -55.615  1.00 20.00           C
ATOM   4772 1HD1 LEU C 317      17.234   2.480 -56.262  1.00 20.00           H
ATOM   4773 2HD1 LEU C 317      17.362   4.054 -55.440  1.00 20.00           H
ATOM   4774 3HD1 LEU C 317      18.821   3.269 -56.093  1.00 20.00           H
ATOM   4775  CD2 LEU C 317      19.020   3.152 -53.361  1.00 20.00           C
ATOM   4776 1HD2 LEU C 317      18.544   4.078 -53.038  1.00 20.00           H
ATOM   4777 2HD2 LEU C 317      19.258   2.542 -52.490  1.00 20.00           H
ATOM   4778 3HD2 LEU C 317      19.938   3.386 -53.902  1.00 20.00           H
ATOM   4779  HN  LEU C 317      16.793  -0.315 -54.080  1.00 20.00           H
ATOM   4780  N   VAL C 318      14.504   0.304 -52.020  1.00 20.00           N
ATOM   4781  CA  VAL C 318      13.262   0.227 -51.269  1.00 20.00           C
ATOM   4782  C   VAL C 318      13.483  -0.614 -50.010  1.00 20.00           C
ATOM   4783  O   VAL C 318      12.986  -0.275 -48.938  1.00 20.00           O
ATOM   4784  HA  VAL C 318      12.994   1.241 -50.971  1.00 20.00           H
ATOM   4785  HB  VAL C 318      12.521  -1.202 -52.671  1.00 20.00           H
ATOM   4786  CB  VAL C 318      12.143  -0.316 -52.161  1.00 20.00           C
ATOM   4787  CG1 VAL C 318      10.931  -0.734 -51.327  1.00 20.00           C
ATOM   4788 1HG1 VAL C 318      11.187  -1.607 -50.726  1.00 20.00           H
ATOM   4789 2HG1 VAL C 318      10.641   0.086 -50.671  1.00 20.00           H
ATOM   4790 3HG1 VAL C 318      10.102  -0.980 -51.990  1.00 20.00           H
ATOM   4791  CG2 VAL C 318      11.748   0.708 -53.228  1.00 20.00           C
ATOM   4792 1HG2 VAL C 318      11.277   1.567 -52.751  1.00 20.00           H
ATOM   4793 2HG2 VAL C 318      12.638   1.034 -53.766  1.00 20.00           H
ATOM   4794 3HG2 VAL C 318      11.048   0.251 -53.927  1.00 20.00           H
ATOM   4795  HN  VAL C 318      14.525  -0.242 -52.858  1.00 20.00           H
ATOM   4796  N   LEU C 319      14.230  -1.695 -50.183  1.00 20.00           N
ATOM   4797  CA  LEU C 319      14.318  -2.716 -49.153  1.00 20.00           C
ATOM   4798  C   LEU C 319      15.267  -2.242 -48.050  1.00 20.00           C
ATOM   4799  O   LEU C 319      14.976  -2.399 -46.866  1.00 20.00           O
ATOM   4800  HA  LEU C 319      13.323  -2.834 -48.724  1.00 20.00           H
ATOM   4801  CB  LEU C 319      14.710  -4.062 -49.765  1.00 20.00           C
ATOM   4802 1HB  LEU C 319      13.950  -4.341 -50.495  1.00 20.00           H
ATOM   4803 2HB  LEU C 319      15.644  -3.932 -50.311  1.00 20.00           H
ATOM   4804  HG  LEU C 319      15.607  -4.921 -48.024  1.00 20.00           H
ATOM   4805  CG  LEU C 319      14.883  -5.221 -48.782  1.00 20.00           C
ATOM   4806  CD1 LEU C 319      13.571  -5.526 -48.056  1.00 20.00           C
ATOM   4807 1HD1 LEU C 319      13.307  -4.686 -47.414  1.00 20.00           H
ATOM   4808 2HD1 LEU C 319      12.780  -5.685 -48.789  1.00 20.00           H
ATOM   4809 3HD1 LEU C 319      13.691  -6.423 -47.450  1.00 20.00           H
ATOM   4810  CD2 LEU C 319      15.450  -6.456 -49.484  1.00 20.00           C
ATOM   4811 1HD2 LEU C 319      14.743  -6.802 -50.239  1.00 20.00           H
ATOM   4812 2HD2 LEU C 319      16.395  -6.200 -49.963  1.00 20.00           H
ATOM   4813 3HD2 LEU C 319      15.615  -7.247 -48.753  1.00 20.00           H
ATOM   4814  HN  LEU C 319      14.768  -1.877 -51.006  1.00 20.00           H
ATOM   4815  N   LEU C 320      16.384  -1.672 -48.480  1.00 20.00           N
ATOM   4816  CA  LEU C 320      17.547  -1.560 -47.616  1.00 20.00           C
ATOM   4817  C   LEU C 320      17.174  -0.763 -46.365  1.00 20.00           C
ATOM   4818  O   LEU C 320      17.518  -1.152 -45.250  1.00 20.00           O
ATOM   4819  HA  LEU C 320      17.826  -2.569 -47.312  1.00 20.00           H
ATOM   4820  CB  LEU C 320      18.732  -0.976 -48.387  1.00 20.00           C
ATOM   4821 1HB  LEU C 320      19.029  -1.691 -49.154  1.00 20.00           H
ATOM   4822 2HB  LEU C 320      18.397  -0.076 -48.903  1.00 20.00           H
ATOM   4823  HG  LEU C 320      19.657   0.051 -46.755  1.00 20.00           H
ATOM   4824  CG  LEU C 320      19.966  -0.623 -47.554  1.00 20.00           C
ATOM   4825  CD1 LEU C 320      20.554  -1.870 -46.890  1.00 20.00           C
ATOM   4826 1HD1 LEU C 320      19.839  -2.272 -46.173  1.00 20.00           H
ATOM   4827 2HD1 LEU C 320      20.766  -2.621 -47.651  1.00 20.00           H
ATOM   4828 3HD1 LEU C 320      21.477  -1.606 -46.374  1.00 20.00           H
ATOM   4829  CD2 LEU C 320      21.003   0.121 -48.397  1.00 20.00           C
ATOM   4830 1HD2 LEU C 320      21.320  -0.513 -49.225  1.00 20.00           H
ATOM   4831 2HD2 LEU C 320      20.563   1.037 -48.790  1.00 20.00           H
ATOM   4832 3HD2 LEU C 320      21.866   0.368 -47.778  1.00 20.00           H
ATOM   4833  HN  LEU C 320      16.500  -1.291 -49.397  1.00 20.00           H
ATOM   4834  N   PRO C 321      16.465   0.364 -46.525  1.00 20.00           N
ATOM   4835  CA  PRO C 321      16.068   1.175 -45.372  1.00 20.00           C
ATOM   4836  C   PRO C 321      15.342   0.359 -44.315  1.00 20.00           C
ATOM   4837  O   PRO C 321      15.519   0.587 -43.120  1.00 20.00           O
ATOM   4838  HA  PRO C 321      16.951   1.571 -44.870  1.00 20.00           H
ATOM   4839  CB  PRO C 321      15.164   2.250 -45.980  1.00 20.00           C
ATOM   4840 1HB  PRO C 321      14.116   1.949 -45.963  1.00 20.00           H
ATOM   4841 2HB  PRO C 321      15.233   3.189 -45.432  1.00 20.00           H
ATOM   4842  CG  PRO C 321      15.687   2.387 -47.404  1.00 20.00           C
ATOM   4843 1HG  PRO C 321      14.948   2.841 -48.065  1.00 20.00           H
ATOM   4844 2HG  PRO C 321      16.571   3.023 -47.451  1.00 20.00           H
ATOM   4845  CD  PRO C 321      15.996   0.951 -47.793  1.00 20.00           C
ATOM   4846 1HD  PRO C 321      15.112   0.435 -48.170  1.00 20.00           H
ATOM   4847 2HD  PRO C 321      16.751   0.897 -48.577  1.00 20.00           H
ATOM   4848  N   LEU C 322      14.535  -0.580 -44.789  1.00 20.00           N
ATOM   4849  CA  LEU C 322      13.673  -1.343 -43.902  1.00 20.00           C
ATOM   4850  C   LEU C 322      14.529  -2.284 -43.051  1.00 20.00           C
ATOM   4851  O   LEU C 322      14.157  -2.622 -41.929  1.00 20.00           O
ATOM   4852  HA  LEU C 322      13.177  -0.634 -43.239  1.00 20.00           H
ATOM   4853  CB  LEU C 322      12.581  -2.057 -44.700  1.00 20.00           C
ATOM   4854 1HB  LEU C 322      13.055  -2.804 -45.338  1.00 20.00           H
ATOM   4855 2HB  LEU C 322      11.940  -2.595 -44.001  1.00 20.00           H
ATOM   4856  HG  LEU C 322      12.342  -0.620 -46.266  1.00 20.00           H
ATOM   4857  CG  LEU C 322      11.699  -1.166 -45.576  1.00 20.00           C
ATOM   4858  CD1 LEU C 322      10.739  -2.005 -46.422  1.00 20.00           C
ATOM   4859 1HD1 LEU C 322      11.310  -2.704 -47.034  1.00 20.00           H
ATOM   4860 2HD1 LEU C 322      10.068  -2.561 -45.767  1.00 20.00           H
ATOM   4861 3HD1 LEU C 322      10.155  -1.350 -47.068  1.00 20.00           H
ATOM   4862  CD2 LEU C 322      10.958  -0.127 -44.731  1.00 20.00           C
ATOM   4863 1HD2 LEU C 322      10.465  -0.623 -43.895  1.00 20.00           H
ATOM   4864 2HD2 LEU C 322      11.670   0.605 -44.350  1.00 20.00           H
ATOM   4865 3HD2 LEU C 322      10.212   0.377 -45.346  1.00 20.00           H
ATOM   4866  HN  LEU C 322      14.465  -0.821 -45.757  1.00 20.00           H
ATOM   4867  N   LEU C 323      15.658  -2.680 -43.619  1.00 20.00           N
ATOM   4868  CA  LEU C 323      16.605  -3.515 -42.899  1.00 20.00           C
ATOM   4869  C   LEU C 323      17.432  -2.643 -41.953  1.00 20.00           C
ATOM   4870  O   LEU C 323      17.683  -3.024 -40.811  1.00 20.00           O
ATOM   4871  HA  LEU C 323      16.028  -4.222 -42.302  1.00 20.00           H
ATOM   4872  CB  LEU C 323      17.449  -4.334 -43.878  1.00 20.00           C
ATOM   4873 1HB  LEU C 323      18.054  -3.646 -44.468  1.00 20.00           H
ATOM   4874 2HB  LEU C 323      18.139  -4.952 -43.303  1.00 20.00           H
ATOM   4875  HG  LEU C 323      15.954  -4.627 -45.379  1.00 20.00           H
ATOM   4876  CG  LEU C 323      16.675  -5.240 -44.837  1.00 20.00           C
ATOM   4877  CD1 LEU C 323      17.609  -5.864 -45.876  1.00 20.00           C
ATOM   4878 1HD1 LEU C 323      18.085  -5.075 -46.457  1.00 20.00           H
ATOM   4879 2HD1 LEU C 323      18.373  -6.454 -45.369  1.00 20.00           H
ATOM   4880 3HD1 LEU C 323      17.034  -6.509 -46.541  1.00 20.00           H
ATOM   4881  CD2 LEU C 323      15.881  -6.299 -44.070  1.00 20.00           C
ATOM   4882 1HD2 LEU C 323      16.539  -6.805 -43.363  1.00 20.00           H
ATOM   4883 2HD2 LEU C 323      15.065  -5.820 -43.528  1.00 20.00           H
ATOM   4884 3HD2 LEU C 323      15.473  -7.027 -44.772  1.00 20.00           H
ATOM   4885  HN  LEU C 323      15.930  -2.441 -44.551  1.00 20.00           H
ATOM   4886  N   GLY C 324      17.833  -1.488 -42.464  1.00 20.00           N
ATOM   4887  CA  GLY C 324      18.690  -0.592 -41.707  1.00 20.00           C
ATOM   4888  C   GLY C 324      18.024  -0.176 -40.394  1.00 20.00           C
ATOM   4889  O   GLY C 324      18.627  -0.281 -39.327  1.00 20.00           O
ATOM   4890 1HA  GLY C 324      19.641  -1.083 -41.497  1.00 20.00           H
ATOM   4891 2HA  GLY C 324      18.913   0.294 -42.302  1.00 20.00           H
ATOM   4892  HN  GLY C 324      17.583  -1.163 -43.376  1.00 20.00           H
ATOM   4893  N   ILE C 325      16.789   0.288 -40.515  1.00 20.00           N
ATOM   4894  CA  ILE C 325      16.072   0.818 -39.367  1.00 20.00           C
ATOM   4895  C   ILE C 325      15.923  -0.281 -38.313  1.00 20.00           C
ATOM   4896  O   ILE C 325      15.997  -0.011 -37.115  1.00 20.00           O
ATOM   4897  HA  ILE C 325      16.678   1.620 -38.946  1.00 20.00           H
ATOM   4898  HB  ILE C 325      14.926   2.058 -40.680  1.00 20.00           H
ATOM   4899  CB  ILE C 325      14.743   1.435 -39.804  1.00 20.00           C
ATOM   4900  CG1 ILE C 325      14.176   2.346 -38.713  1.00 20.00           C
ATOM   4901 1HG1 ILE C 325      13.915   1.752 -37.837  1.00 20.00           H
ATOM   4902 2HG1 ILE C 325      14.938   3.060 -38.398  1.00 20.00           H
ATOM   4903  CG2 ILE C 325      13.746   0.352 -40.221  1.00 20.00           C
ATOM   4904 1HG2 ILE C 325      14.236  -0.354 -40.891  1.00 20.00           H
ATOM   4905 2HG2 ILE C 325      13.390  -0.174 -39.335  1.00 20.00           H
ATOM   4906 3HG2 ILE C 325      12.901   0.813 -40.733  1.00 20.00           H
ATOM   4907  CD1 ILE C 325      12.941   3.098 -39.213  1.00 20.00           C
ATOM   4908 1HD1 ILE C 325      13.159   3.554 -40.178  1.00 20.00           H
ATOM   4909 2HD1 ILE C 325      12.110   2.400 -39.319  1.00 20.00           H
ATOM   4910 3HD1 ILE C 325      12.674   3.875 -38.496  1.00 20.00           H
ATOM   4911  HN  ILE C 325      16.280   0.306 -41.376  1.00 20.00           H
ATOM   4912  N   THR C 326      15.716  -1.497 -38.797  1.00 20.00           N
ATOM   4913  CA  THR C 326      15.518  -2.631 -37.911  1.00 20.00           C
ATOM   4914  C   THR C 326      16.736  -2.819 -37.004  1.00 20.00           C
ATOM   4915  O   THR C 326      16.593  -2.990 -35.794  1.00 20.00           O
ATOM   4916  HA  THR C 326      14.668  -2.417 -37.263  1.00 20.00           H
ATOM   4917  HB  THR C 326      16.059  -4.115 -39.403  1.00 20.00           H
ATOM   4918  CB  THR C 326      15.207  -3.856 -38.773  1.00 20.00           C
ATOM   4919  OG1 THR C 326      14.015  -3.499 -39.467  1.00 20.00           O
ATOM   4920  HG1 THR C 326      14.100  -3.734 -40.436  1.00 20.00           H
ATOM   4921  CG2 THR C 326      14.802  -5.073 -37.938  1.00 20.00           C
ATOM   4922 1HG2 THR C 326      14.037  -4.781 -37.219  1.00 20.00           H
ATOM   4923 2HG2 THR C 326      15.673  -5.455 -37.407  1.00 20.00           H
ATOM   4924 3HG2 THR C 326      14.406  -5.848 -38.594  1.00 20.00           H
ATOM   4925  HN  THR C 326      15.683  -1.712 -39.773  1.00 20.00           H
ATOM   4926  N   TYR C 327      17.906  -2.782 -37.624  1.00 20.00           N
ATOM   4927  CA  TYR C 327      19.147  -2.983 -36.894  1.00 20.00           C
ATOM   4928  C   TYR C 327      19.389  -1.845 -35.901  1.00 20.00           C
ATOM   4929  O   TYR C 327      19.856  -2.077 -34.787  1.00 20.00           O
ATOM   4930  HA  TYR C 327      19.066  -3.922 -36.347  1.00 20.00           H
ATOM   4931  CB  TYR C 327      20.260  -2.974 -37.944  1.00 20.00           C
ATOM   4932 1HB  TYR C 327      20.315  -1.982 -38.392  1.00 20.00           H
ATOM   4933 2HB  TYR C 327      21.214  -3.153 -37.448  1.00 20.00           H
ATOM   4934  CG  TYR C 327      20.076  -4.010 -39.054  1.00 20.00           C
ATOM   4935  HD1 TYR C 327      21.107  -2.834 -40.521  1.00 20.00           H
ATOM   4936  CD1 TYR C 327      20.579  -3.765 -40.316  1.00 20.00           C
ATOM   4937  HD2 TYR C 327      19.011  -5.382 -37.798  1.00 20.00           H
ATOM   4938  CD2 TYR C 327      19.408  -5.189 -38.795  1.00 20.00           C
ATOM   4939  CE1 TYR C 327      20.407  -4.740 -41.362  1.00 20.00           C
ATOM   4940  HE1 TYR C 327      20.799  -4.559 -42.362  1.00 20.00           H
ATOM   4941  HE2 TYR C 327      18.709  -7.099 -39.649  1.00 20.00           H
ATOM   4942  CE2 TYR C 327      19.235  -6.164 -39.840  1.00 20.00           C
ATOM   4943  CZ  TYR C 327      19.743  -5.891 -41.072  1.00 20.00           C
ATOM   4944  OH  TYR C 327      19.580  -6.812 -42.059  1.00 20.00           O
ATOM   4945  HH  TYR C 327      20.180  -6.597 -42.830  1.00 20.00           H
ATOM   4946  HN  TYR C 327      18.015  -2.617 -38.604  1.00 20.00           H
ATOM   4947  N   MET C 328      19.061  -0.638 -36.340  1.00 20.00           N
ATOM   4948  CA  MET C 328      19.247   0.537 -35.507  1.00 20.00           C
ATOM   4949  C   MET C 328      18.313   0.504 -34.296  1.00 20.00           C
ATOM   4950  O   MET C 328      18.697   0.910 -33.200  1.00 20.00           O
ATOM   4951  HA  MET C 328      20.284   0.502 -35.176  1.00 20.00           H
ATOM   4952  CB  MET C 328      18.968   1.796 -36.331  1.00 20.00           C
ATOM   4953 1HB  MET C 328      19.561   1.775 -37.246  1.00 20.00           H
ATOM   4954 2HB  MET C 328      17.920   1.815 -36.631  1.00 20.00           H
ATOM   4955  CG  MET C 328      19.299   3.059 -35.532  1.00 20.00           C
ATOM   4956 1HG  MET C 328      18.583   3.183 -34.720  1.00 20.00           H
ATOM   4957 2HG  MET C 328      20.284   2.963 -35.077  1.00 20.00           H
ATOM   4958  SD  MET C 328      19.258   4.486 -36.603  1.00 20.00           S
ATOM   4959  CE  MET C 328      17.498   4.633 -36.858  1.00 20.00           C
ATOM   4960 1HE  MET C 328      17.150   3.805 -37.475  1.00 20.00           H
ATOM   4961 2HE  MET C 328      16.988   4.608 -35.895  1.00 20.00           H
ATOM   4962 3HE  MET C 328      17.280   5.576 -37.360  1.00 20.00           H
ATOM   4963  HN  MET C 328      18.677  -0.459 -37.246  1.00 20.00           H
ATOM   4964  N   LEU C 329      17.104   0.015 -34.533  1.00 20.00           N
ATOM   4965  CA  LEU C 329      16.057   0.086 -33.529  1.00 20.00           C
ATOM   4966  C   LEU C 329      16.520  -0.637 -32.263  1.00 20.00           C
ATOM   4967  O   LEU C 329      16.209  -0.212 -31.151  1.00 20.00           O
ATOM   4968  HA  LEU C 329      15.906   1.139 -33.289  1.00 20.00           H
ATOM   4969  CB  LEU C 329      14.737  -0.444 -34.092  1.00 20.00           C
ATOM   4970 1HB  LEU C 329      14.961  -1.248 -34.793  1.00 20.00           H
ATOM   4971 2HB  LEU C 329      14.166  -0.883 -33.274  1.00 20.00           H
ATOM   4972  HG  LEU C 329      14.488   1.211 -35.424  1.00 20.00           H
ATOM   4973  CG  LEU C 329      13.851   0.582 -34.803  1.00 20.00           C
ATOM   4974  CD1 LEU C 329      12.852  -0.109 -35.733  1.00 20.00           C
ATOM   4975 1HD1 LEU C 329      13.392  -0.626 -36.526  1.00 20.00           H
ATOM   4976 2HD1 LEU C 329      12.263  -0.829 -35.165  1.00 20.00           H
ATOM   4977 3HD1 LEU C 329      12.189   0.637 -36.171  1.00 20.00           H
ATOM   4978  CD2 LEU C 329      13.156   1.498 -33.794  1.00 20.00           C
ATOM   4979 1HD2 LEU C 329      13.906   1.994 -33.177  1.00 20.00           H
ATOM   4980 2HD2 LEU C 329      12.571   2.248 -34.327  1.00 20.00           H
ATOM   4981 3HD2 LEU C 329      12.497   0.906 -33.159  1.00 20.00           H
ATOM   4982  HN  LEU C 329      16.837  -0.423 -35.392  1.00 20.00           H
ATOM   4983  N   PHE C 330      17.257  -1.719 -32.474  1.00 20.00           N
ATOM   4984  CA  PHE C 330      17.754  -2.514 -31.364  1.00 20.00           C
ATOM   4985  C   PHE C 330      18.810  -1.744 -30.568  1.00 20.00           C
ATOM   4986  O   PHE C 330      18.776  -1.727 -29.339  1.00 20.00           O
ATOM   4987  HA  PHE C 330      16.904  -2.734 -30.718  1.00 20.00           H
ATOM   4988  CB  PHE C 330      18.397  -3.766 -31.963  1.00 20.00           C
ATOM   4989 1HB  PHE C 330      19.297  -3.476 -32.505  1.00 20.00           H
ATOM   4990 2HB  PHE C 330      18.710  -4.424 -31.153  1.00 20.00           H
ATOM   4991  CG  PHE C 330      17.480  -4.545 -32.908  1.00 20.00           C
ATOM   4992  HD1 PHE C 330      19.029  -4.932 -34.311  1.00 20.00           H
ATOM   4993  CD1 PHE C 330      17.977  -5.068 -34.060  1.00 20.00           C
ATOM   4994  HD2 PHE C 330      15.769  -4.296 -31.670  1.00 20.00           H
ATOM   4995  CD2 PHE C 330      16.167  -4.715 -32.594  1.00 20.00           C
ATOM   4996  CE1 PHE C 330      17.125  -5.791 -34.937  1.00 20.00           C
ATOM   4997  HE1 PHE C 330      17.524  -6.210 -35.861  1.00 20.00           H
ATOM   4998  CE2 PHE C 330      15.316  -5.438 -33.471  1.00 20.00           C
ATOM   4999  HE2 PHE C 330      14.264  -5.574 -33.220  1.00 20.00           H
ATOM   5000  CZ  PHE C 330      15.813  -5.961 -34.624  1.00 20.00           C
ATOM   5001  HZ  PHE C 330      15.159  -6.516 -35.297  1.00 20.00           H
ATOM   5002  HN  PHE C 330      17.513  -2.053 -33.381  1.00 20.00           H
ATOM   5003  N   PHE C 331      19.723  -1.125 -31.302  1.00 20.00           N
ATOM   5004  CA  PHE C 331      20.880  -0.499 -30.685  1.00 20.00           C
ATOM   5005  C   PHE C 331      20.456   0.628 -29.741  1.00 20.00           C
ATOM   5006  O   PHE C 331      20.942   0.714 -28.614  1.00 20.00           O
ATOM   5007  HA  PHE C 331      21.401  -1.270 -30.117  1.00 20.00           H
ATOM   5008  CB  PHE C 331      21.726   0.090 -31.816  1.00 20.00           C
ATOM   5009 1HB  PHE C 331      22.098  -0.723 -32.439  1.00 20.00           H
ATOM   5010 2HB  PHE C 331      21.089   0.710 -32.447  1.00 20.00           H
ATOM   5011  CG  PHE C 331      22.912   0.929 -31.334  1.00 20.00           C
ATOM   5012  HD1 PHE C 331      23.619  -0.583 -30.016  1.00 20.00           H
[truncated: 99,940 more chars]
