# Supplementary material for: Structural insight into the activation of a class B G-protein-coupled receptor by peptide hormones in live human cells
Source: eLife. 2017 Aug 3;6:e27711. doi: 10.7554/eLife.27711 (PMC5542768; doi:10.7554/eLife.27711)
Supplement: Supplementary file 2. — DOI: http://dx.doi.org/10.7554/eLife.27711.023 [file elife-27711-supp2.pdb]

HEADER                                                        CRF_12_41_ANTAGONIST
EXPDTA    THEORETICAL MODEL
REMARK   3                                                              
REMARK   3 REFINEMENT OR HYDROGEN PLACEMENT:                            
REMARK   3   PROGRAM 1                  ICM 3.8                     
REMARK   3   AUTHORS 1      R.ABAGYAN, M.TOTROV                         
SEQRES   1 C  344  SER LEU GLN ASP GLN ARG CYS GLU ASN LEU SER LEU THR 
SEQRES   2 C  344  SER ASN VAL SER GLY LEU GLN CYS ASN ALA SER VAL ASP 
SEQRES   3 C  344  LEU ILE GLY THR CYS TRP PRO ARG SER PRO ALA GLY GLN 
SEQRES   4 C  344  LEU VAL VAL ARG PRO CYS PRO ALA PHE PHE TYR GLY VAL 
SEQRES   5 C  344  ARG TYR ASN THR THR ASN ASN GLY TYR ARG GLU CYS LEU 
SEQRES   6 C  344  ALA ASN GLY SER TRP ALA ALA ARG VAL ASN TYR SER GLU 
SEQRES   7 C  344  CYS GLN GLU ILE LEU ASN GLU GLU LYS LYS SER LYS VAL 
SEQRES   8 C  344  HIS TYR HIS VAL ALA VAL ILE ILE ASN TYR LEU GLY HIS 
SEQRES   9 C  344  CYS ILE SER LEU VAL ALA LEU LEU VAL ALA PHE VAL LEU 
SEQRES  10 C  344  PHE LEU ARG LEU ARG SER ILE ARG CYS LEU ARG ASN ILE 
SEQRES  11 C  344  ILE HIS TRP ASN LEU ILE SER ALA PHE ILE LEU ARG ASN 
SEQRES  12 C  344  ALA THR TRP PHE VAL VAL GLN LEU THR VAL SER PRO GLU 
SEQRES  13 C  344  VAL HIS GLN SER ASN VAL ALA TRP CYS ARG LEU VAL THR 
SEQRES  14 C  344  ALA ALA TYR ASN TYR PHE HIS VAL THR ASN PHE PHE TRP 
SEQRES  15 C  344  MET PHE GLY GLU GLY CYS TYR LEU HIS THR ALA ILE VAL 
SEQRES  16 C  344  LEU THR TYR SER THR ASP ARG LEU ARG LYS TRP MET PHE 
SEQRES  17 C  344  VAL CYS ILE GLY TRP GLY VAL PRO PHE PRO ILE ILE VAL 
SEQRES  18 C  344  ALA TRP ALA ILE GLY LYS LEU HIS TYR ASP ASN GLU LYS 
SEQRES  19 C  344  CYS TRP PHE GLY LYS ARG PRO GLY VAL TYR THR ASP TYR 
SEQRES  20 C  344  ILE TYR GLN GLY PRO MET ILE LEU VAL LEU LEU ILE ASN 
SEQRES  21 C  344  PHE ILE PHE LEU PHE ASN ILE VAL ARG ILE LEU MET THR 
SEQRES  22 C  344  LYS LEU ARG ALA SER THR THR SER GLU THR ILE GLN TYR 
SEQRES  23 C  344  ARG LYS ALA VAL LYS ALA THR LEU VAL LEU LEU PRO LEU 
SEQRES  24 C  344  LEU GLY ILE THR TYR MET LEU PHE PHE VAL ASN PRO GLY 
SEQRES  25 C  344  GLU ASP GLU VAL SER ARG VAL VAL PHE ILE TYR PHE ASN 
SEQRES  26 C  344  SER PHE LEU GLU SER PHE GLN GLY PHE PHE VAL SER VAL 
SEQRES  27 C  344  PHE TYR CYS PHE LEU ASN                             
SEQRES   1 A   31  GLY PHE HIS LEU LEU ARG GLU VAL LEU GLU NLE ALA ARG 
SEQRES   2 A   31  ALA GLU GLN LEU ALA GLN GLN ALA HIS SER ASN ARG LYS 
SEQRES   3 A   31  LEU NLE GLU ILE ILE                                 
HELIX    1  HA LEU C   25  ARG C   29  1
HELIX    2  HB CYS C   30  ASN C   32  1
HELIX    3  HC LEU C   33  SER C   34  1
HELIX    4  HD TRP C   93  TRP C   93  9
HELIX    5  HE ASN C   98  ASN C   98  9
HELIX    6  HF LYS C  113  ARG C  143  1
HELIX    7  HG ARG C  145  ARG C  148  1
HELIX    8  HH LEU C  150  ARG C  151  1
HELIX    9  HI ILE C  153  LEU C  174  1
HELIX   10  HJ PRO C  178  GLN C  182  1
HELIX   11  HK ALA C  186  ILE C  217  1
HELIX   12  HL LYS C  228  VAL C  232  1
HELIX   13  HM CYS C  233  GLY C  237  1
HELIX   14  HN PRO C  239  HIS C  252  1
HELIX   15  HO LYS C  257  PHE C  260  1
HELIX   16  HP THR C  268  ASP C  269  1
HELIX   17  HQ TYR C  270  ILE C  271  1
HELIX   18  HR GLN C  273  THR C  296  1
HELIX   19  HS SER C  304  VAL C  318  1
HELIX   20  HT LEU C  320  TYR C  327  1
HELIX   21  HU VAL C  339  SER C  353  1
HELIX   22  HV GLN C  355  LEU C  366  1
HELIX   23  HW VAL A   18  ILE A   40  1
SHEET    1  SA 1 GLN C  43  CYS C  44  0
SHEET    2  SB 1 SER C  47  VAL C  48  0
SHEET    3  SC 1 CYS C  54  TRP C  55  0
SHEET    4  SD 1 SER C  58  PRO C  59  0
SHEET    5  SE 1 GLN C  62  PRO C  67  0
SHEET    6  SF 1 ASN C  82  CYS C  87  0
SSBOND   1 CYS C   30    CYS C   54 
SSBOND   2 CYS C   44    CYS C   87 
SSBOND   3 CYS C   68    CYS C  102 
SSBOND   4 CYS C  188    CYS C  258 
ATOM      1  N   SER C  24      -4.306 -31.547  12.200  1.00 20.00           N
ATOM      2  CA  SER C  24      -4.029 -30.669  11.076  1.00 20.00           C
ATOM      3  C   SER C  24      -4.180 -29.208  11.504  1.00 20.00           C
ATOM      4  O   SER C  24      -4.541 -28.925  12.645  1.00 20.00           O
ATOM      5  HA  SER C  24      -4.421 -31.335  11.845  1.00 20.00           H
ATOM      6  CB  SER C  24      -2.556 -30.998  10.821  1.00 20.00           C
ATOM      7 1HB  SER C  24      -2.449 -32.070  10.653  1.00 20.00           H
ATOM      8 2HB  SER C  24      -2.225 -30.497   9.912  1.00 20.00           H
ATOM      9  HG  SER C  24      -1.970 -31.119  12.731  1.00 20.00           H
ATOM     10  OG  SER C  24      -1.725 -30.604  11.909  1.00 20.00           O
ATOM     11  HN  SER C  24      -4.651 -31.088  13.019  1.00 20.00           H
ATOM     12  N   LEU C  25      -3.895 -28.318  10.564  1.00 20.00           N
ATOM     13  CA  LEU C  25      -3.822 -26.900  10.875  1.00 20.00           C
ATOM     14  C   LEU C  25      -5.189 -26.418  11.364  1.00 20.00           C
ATOM     15  O   LEU C  25      -5.287 -25.774  12.407  1.00 20.00           O
ATOM     16  HA  LEU C  25      -3.103 -26.780  11.685  1.00 20.00           H
ATOM     17  CB  LEU C  25      -3.286 -26.116   9.675  1.00 20.00           C
ATOM     18 1HB  LEU C  25      -3.876 -26.384   8.798  1.00 20.00           H
ATOM     19 2HB  LEU C  25      -3.451 -25.054   9.857  1.00 20.00           H
ATOM     20  HG  LEU C  25      -1.558 -27.368   9.536  1.00 20.00           H
ATOM     21  CG  LEU C  25      -1.807 -26.325   9.343  1.00 20.00           C
ATOM     22  CD1 LEU C  25      -1.535 -26.061   7.861  1.00 20.00           C
ATOM     23 1HD1 LEU C  25      -2.108 -26.765   7.256  1.00 20.00           H
ATOM     24 2HD1 LEU C  25      -1.832 -25.043   7.612  1.00 20.00           H
ATOM     25 3HD1 LEU C  25      -0.472 -26.190   7.658  1.00 20.00           H
ATOM     26  CD2 LEU C  25      -0.916 -25.472  10.249  1.00 20.00           C
ATOM     27 1HD2 LEU C  25      -1.163 -24.419  10.115  1.00 20.00           H
ATOM     28 2HD2 LEU C  25      -1.081 -25.754  11.289  1.00 20.00           H
ATOM     29 3HD2 LEU C  25       0.129 -25.636   9.989  1.00 20.00           H
ATOM     30  HN  LEU C  25      -3.717 -28.551   9.608  1.00 20.00           H
ATOM     31  N   GLN C  26      -6.210 -26.748  10.587  1.00 20.00           N
ATOM     32  CA  GLN C  26      -7.516 -26.138  10.768  1.00 20.00           C
ATOM     33  C   GLN C  26      -8.045 -26.426  12.175  1.00 20.00           C
ATOM     34  O   GLN C  26      -8.221 -25.508  12.975  1.00 20.00           O
ATOM     35  HA  GLN C  26      -7.355 -25.067  10.645  1.00 20.00           H
ATOM     36  CB  GLN C  26      -8.501 -26.623   9.702  1.00 20.00           C
ATOM     37 1HB  GLN C  26      -8.110 -26.395   8.710  1.00 20.00           H
ATOM     38 2HB  GLN C  26      -8.603 -27.706   9.763  1.00 20.00           H
ATOM     39  CG  GLN C  26      -9.870 -25.965   9.880  1.00 20.00           C
ATOM     40 1HG  GLN C  26     -10.272 -26.213  10.863  1.00 20.00           H
ATOM     41 2HG  GLN C  26      -9.764 -24.880   9.844  1.00 20.00           H
ATOM     42  CD  GLN C  26     -10.845 -26.424   8.794  1.00 20.00           C
ATOM     43  OE1 GLN C  26     -11.141 -25.712   7.849  1.00 20.00           O
ATOM     44  NE2 GLN C  26     -11.325 -27.650   8.982  1.00 20.00           N
ATOM     45 1HE2 GLN C  26     -11.041 -28.182   9.779  1.00 20.00           H
ATOM     46 2HE2 GLN C  26     -11.970 -28.040   8.325  1.00 20.00           H
ATOM     47  HN  GLN C  26      -6.155 -27.417   9.845  1.00 20.00           H
ATOM     48  N   ASP C  27      -8.284 -27.703  12.433  1.00 20.00           N
ATOM     49  CA  ASP C  27      -9.056 -28.099  13.598  1.00 20.00           C
ATOM     50  C   ASP C  27      -8.109 -28.322  14.780  1.00 20.00           C
ATOM     51  O   ASP C  27      -8.198 -27.626  15.790  1.00 20.00           O
ATOM     52  HA  ASP C  27      -9.754 -27.281  13.772  1.00 20.00           H
ATOM     53  CB  ASP C  27      -9.808 -29.407  13.342  1.00 20.00           C
ATOM     54 1HB  ASP C  27      -9.108 -30.175  13.013  1.00 20.00           H
ATOM     55 2HB  ASP C  27     -10.255 -29.761  14.271  1.00 20.00           H
ATOM     56  CG  ASP C  27     -10.897 -29.216  12.285  1.00 20.00           C
ATOM     57  OD1 ASP C  27     -12.077 -29.149  12.692  1.00 20.00           O
ATOM     58  OD2 ASP C  27     -10.525 -29.140  11.094  1.00 20.00           O
ATOM     59  HN  ASP C  27      -7.962 -28.459  11.862  1.00 20.00           H
ATOM     60  N   GLN C  28      -7.225 -29.294  14.613  1.00 20.00           N
ATOM     61  CA  GLN C  28      -6.518 -29.865  15.747  1.00 20.00           C
ATOM     62  C   GLN C  28      -5.524 -28.852  16.318  1.00 20.00           C
ATOM     63  O   GLN C  28      -5.572 -28.531  17.505  1.00 20.00           O
ATOM     64  HA  GLN C  28      -7.288 -30.086  16.487  1.00 20.00           H
ATOM     65  CB  GLN C  28      -5.812 -31.165  15.356  1.00 20.00           C
ATOM     66 1HB  GLN C  28      -5.200 -30.997  14.469  1.00 20.00           H
ATOM     67 2HB  GLN C  28      -5.138 -31.472  16.155  1.00 20.00           H
ATOM     68  CG  GLN C  28      -6.826 -32.277  15.080  1.00 20.00           C
ATOM     69 1HG  GLN C  28      -7.405 -32.478  15.981  1.00 20.00           H
ATOM     70 2HG  GLN C  28      -7.529 -31.952  14.314  1.00 20.00           H
ATOM     71  CD  GLN C  28      -6.123 -33.558  14.623  1.00 20.00           C
ATOM     72  OE1 GLN C  28      -5.814 -34.440  15.407  1.00 20.00           O
ATOM     73  NE2 GLN C  28      -5.890 -33.610  13.315  1.00 20.00           N
ATOM     74 1HE2 GLN C  28      -6.170 -32.851  12.727  1.00 20.00           H
ATOM     75 2HE2 GLN C  28      -5.434 -34.407  12.920  1.00 20.00           H
ATOM     76  HN  GLN C  28      -6.989 -29.690  13.726  1.00 20.00           H
ATOM     77  N   ARG C  29      -4.647 -28.376  15.447  1.00 20.00           N
ATOM     78  CA  ARG C  29      -3.486 -27.623  15.890  1.00 20.00           C
ATOM     79  C   ARG C  29      -3.916 -26.267  16.454  1.00 20.00           C
ATOM     80  O   ARG C  29      -3.306 -25.760  17.394  1.00 20.00           O
ATOM     81  HA  ARG C  29      -3.030 -28.242  16.662  1.00 20.00           H
ATOM     82  CB  ARG C  29      -2.502 -27.401  14.739  1.00 20.00           C
ATOM     83 1HB  ARG C  29      -2.585 -28.217  14.022  1.00 20.00           H
ATOM     84 2HB  ARG C  29      -2.759 -26.483  14.209  1.00 20.00           H
ATOM     85  CG  ARG C  29      -1.065 -27.312  15.256  1.00 20.00           C
ATOM     86 1HG  ARG C  29      -0.987 -26.510  15.990  1.00 20.00           H
ATOM     87 2HG  ARG C  29      -0.800 -28.238  15.767  1.00 20.00           H
ATOM     88  CD  ARG C  29      -0.084 -27.058  14.109  1.00 20.00           C
ATOM     89 1HD  ARG C  29      -0.357 -26.143  13.583  1.00 20.00           H
ATOM     90 2HD  ARG C  29       0.921 -26.910  14.505  1.00 20.00           H
ATOM     91  NE  ARG C  29      -0.095 -28.202  13.171  1.00 20.00           N
ATOM     92  HE  ARG C  29      -0.706 -28.968  13.372  1.00 20.00           H
ATOM     93  CZ  ARG C  29       0.663 -28.277  12.069  1.00 20.00           C
ATOM     94  NH1 ARG C  29       1.500 -27.280  11.750  1.00 20.00           N
ATOM     95 1HH1 ARG C  29       1.562 -26.473  12.337  1.00 20.00           H
ATOM     96 2HH1 ARG C  29       2.062 -27.344  10.925  1.00 20.00           H
ATOM     97  NH2 ARG C  29       0.572 -29.363  11.290  1.00 20.00           N
ATOM     98 1HH2 ARG C  29       1.130 -29.435  10.463  1.00 20.00           H
ATOM     99 2HH2 ARG C  29      -0.056 -30.103  11.535  1.00 20.00           H
ATOM    100  HN  ARG C  29      -4.719 -28.498  14.457  1.00 20.00           H
ATOM    101  N   CYS C  30      -4.963 -25.719  15.856  1.00 20.00           N
ATOM    102  CA  CYS C  30      -5.471 -24.424  16.275  1.00 20.00           C
ATOM    103  C   CYS C  30      -5.953 -24.542  17.722  1.00 20.00           C
ATOM    104  O   CYS C  30      -5.610 -23.714  18.564  1.00 20.00           O
ATOM    105  HA  CYS C  30      -4.640 -23.722  16.200  1.00 20.00           H
ATOM    106  CB  CYS C  30      -6.577 -23.921  15.344  1.00 20.00           C
ATOM    107 1HB  CYS C  30      -6.246 -23.982  14.308  1.00 20.00           H
ATOM    108 2HB  CYS C  30      -7.457 -24.558  15.436  1.00 20.00           H
ATOM    109  SG  CYS C  30      -7.009 -22.193  15.762  1.00 20.00           S
ATOM    110  HN  CYS C  30      -5.461 -26.143  15.099  1.00 20.00           H
ATOM    111  N   GLU C  31      -6.740 -25.579  17.967  1.00 20.00           N
ATOM    112  CA  GLU C  31      -7.288 -25.806  19.294  1.00 20.00           C
ATOM    113  C   GLU C  31      -6.163 -26.092  20.290  1.00 20.00           C
ATOM    114  O   GLU C  31      -6.161 -25.561  21.399  1.00 20.00           O
ATOM    115  HA  GLU C  31      -7.792 -24.878  19.562  1.00 20.00           H
ATOM    116  CB  GLU C  31      -8.309 -26.946  19.278  1.00 20.00           C
ATOM    117 1HB  GLU C  31      -7.923 -27.776  18.687  1.00 20.00           H
ATOM    118 2HB  GLU C  31      -8.563 -27.225  20.300  1.00 20.00           H
ATOM    119  CG  GLU C  31      -9.615 -26.502  18.615  1.00 20.00           C
ATOM    120 1HG  GLU C  31     -10.037 -25.660  19.162  1.00 20.00           H
ATOM    121 2HG  GLU C  31      -9.413 -26.155  17.602  1.00 20.00           H
ATOM    122  CD  GLU C  31     -10.626 -27.650  18.574  1.00 20.00           C
ATOM    123  OE1 GLU C  31     -10.381 -28.595  17.794  1.00 20.00           O
ATOM    124  OE2 GLU C  31     -11.622 -27.555  19.325  1.00 20.00           O
ATOM    125  HN  GLU C  31      -7.005 -26.255  17.279  1.00 20.00           H
ATOM    126  N   ASN C  32      -5.232 -26.932  19.859  1.00 20.00           N
ATOM    127  CA  ASN C  32      -4.125 -27.325  20.713  1.00 20.00           C
ATOM    128  C   ASN C  32      -3.342 -26.079  21.131  1.00 20.00           C
ATOM    129  O   ASN C  32      -2.916 -25.965  22.279  1.00 20.00           O
ATOM    130  HA  ASN C  32      -4.584 -27.833  21.561  1.00 20.00           H
ATOM    131  CB  ASN C  32      -3.166 -28.261  19.975  1.00 20.00           C
ATOM    132 1HB  ASN C  32      -2.814 -27.781  19.062  1.00 20.00           H
ATOM    133 2HB  ASN C  32      -2.289 -28.450  20.594  1.00 20.00           H
ATOM    134  CG  ASN C  32      -3.849 -29.586  19.630  1.00 20.00           C
ATOM    135  OD1 ASN C  32      -4.901 -29.925  20.148  1.00 20.00           O
ATOM    136  ND2 ASN C  32      -3.194 -30.314  18.730  1.00 20.00           N
ATOM    137 1HD2 ASN C  32      -2.335 -29.978  18.345  1.00 20.00           H
ATOM    138 2HD2 ASN C  32      -3.561 -31.198  18.439  1.00 20.00           H
ATOM    139  HN  ASN C  32      -5.228 -27.340  18.946  1.00 20.00           H
ATOM    140  N   LEU C  33      -3.175 -25.176  20.176  1.00 20.00           N
ATOM    141  CA  LEU C  33      -2.457 -23.939  20.433  1.00 20.00           C
ATOM    142  C   LEU C  33      -3.463 -22.813  20.680  1.00 20.00           C
ATOM    143  O   LEU C  33      -3.252 -21.681  20.248  1.00 20.00           O
ATOM    144  HA  LEU C  33      -1.871 -24.084  21.340  1.00 20.00           H
ATOM    145  CB  LEU C  33      -1.472 -23.646  19.299  1.00 20.00           C
ATOM    146 1HB  LEU C  33      -2.043 -23.418  18.399  1.00 20.00           H
ATOM    147 2HB  LEU C  33      -0.911 -22.747  19.556  1.00 20.00           H
ATOM    148  HG  LEU C  33      -1.040 -25.661  18.728  1.00 20.00           H
ATOM    149  CG  LEU C  33      -0.476 -24.760  18.971  1.00 20.00           C
ATOM    150  CD1 LEU C  33       0.359 -24.403  17.740  1.00 20.00           C
ATOM    151 1HD1 LEU C  33      -0.302 -24.217  16.893  1.00 20.00           H
ATOM    152 2HD1 LEU C  33       0.946 -23.508  17.946  1.00 20.00           H
ATOM    153 3HD1 LEU C  33       1.028 -25.230  17.503  1.00 20.00           H
ATOM    154  CD2 LEU C  33       0.399 -25.087  20.182  1.00 20.00           C
ATOM    155 1HD2 LEU C  33       0.828 -24.167  20.580  1.00 20.00           H
ATOM    156 2HD2 LEU C  33      -0.208 -25.567  20.950  1.00 20.00           H
ATOM    157 3HD2 LEU C  33       1.201 -25.761  19.880  1.00 20.00           H
ATOM    158  HN  LEU C  33      -3.519 -25.279  19.243  1.00 20.00           H
ATOM    159  N   SER C  34      -4.535 -23.163  21.375  1.00 20.00           N
ATOM    160  CA  SER C  34      -5.423 -22.159  21.938  1.00 20.00           C
ATOM    161  C   SER C  34      -6.159 -22.732  23.151  1.00 20.00           C
ATOM    162  O   SER C  34      -7.338 -22.450  23.355  1.00 20.00           O
ATOM    163  HA  SER C  34      -4.774 -21.336  22.238  1.00 20.00           H
ATOM    164  CB  SER C  34      -6.425 -21.663  20.894  1.00 20.00           C
ATOM    165 1HB  SER C  34      -5.887 -21.295  20.020  1.00 20.00           H
ATOM    166 2HB  SER C  34      -7.043 -22.496  20.560  1.00 20.00           H
ATOM    167  HG  SER C  34      -6.727 -20.013  21.987  1.00 20.00           H
ATOM    168  OG  SER C  34      -7.261 -20.628  21.406  1.00 20.00           O
ATOM    169  HN  SER C  34      -4.800 -24.110  21.555  1.00 20.00           H
ATOM    170  N   LEU C  35      -5.432 -23.525  23.923  1.00 20.00           N
ATOM    171  CA  LEU C  35      -6.038 -24.266  25.017  1.00 20.00           C
ATOM    172  C   LEU C  35      -6.023 -23.403  26.281  1.00 20.00           C
ATOM    173  O   LEU C  35      -7.039 -23.279  26.963  1.00 20.00           O
ATOM    174  HA  LEU C  35      -7.075 -24.460  24.744  1.00 20.00           H
ATOM    175  CB  LEU C  35      -5.353 -25.623  25.190  1.00 20.00           C
ATOM    176 1HB  LEU C  35      -5.445 -26.176  24.256  1.00 20.00           H
ATOM    177 2HB  LEU C  35      -4.289 -25.452  25.356  1.00 20.00           H
ATOM    178  HG  LEU C  35      -5.854 -25.921  27.248  1.00 20.00           H
ATOM    179  CG  LEU C  35      -5.882 -26.501  26.325  1.00 20.00           C
ATOM    180  CD1 LEU C  35      -7.342 -26.892  26.081  1.00 20.00           C
ATOM    181 1HD1 LEU C  35      -7.972 -26.005  26.152  1.00 20.00           H
ATOM    182 2HD1 LEU C  35      -7.439 -27.329  25.088  1.00 20.00           H
ATOM    183 3HD1 LEU C  35      -7.653 -27.619  26.831  1.00 20.00           H
ATOM    184  CD2 LEU C  35      -4.989 -27.725  26.534  1.00 20.00           C
ATOM    185 1HD2 LEU C  35      -4.971 -28.322  25.622  1.00 20.00           H
ATOM    186 2HD2 LEU C  35      -3.977 -27.399  26.774  1.00 20.00           H
ATOM    187 3HD2 LEU C  35      -5.381 -28.326  27.354  1.00 20.00           H
ATOM    188  HN  LEU C  35      -4.448 -23.666  23.812  1.00 20.00           H
ATOM    189  N   THR C  36      -4.860 -22.831  26.554  1.00 20.00           N
ATOM    190  CA  THR C  36      -4.716 -21.936  27.690  1.00 20.00           C
ATOM    191  C   THR C  36      -5.762 -20.821  27.627  1.00 20.00           C
ATOM    192  O   THR C  36      -6.333 -20.443  28.649  1.00 20.00           O
ATOM    193  HA  THR C  36      -4.907 -22.503  28.601  1.00 20.00           H
ATOM    194  HB  THR C  36      -3.103 -20.729  26.876  1.00 20.00           H
ATOM    195  CB  THR C  36      -3.276 -21.417  27.703  1.00 20.00           C
ATOM    196  OG1 THR C  36      -2.481 -22.600  27.695  1.00 20.00           O
ATOM    197  HG1 THR C  36      -1.542 -22.379  27.432  1.00 20.00           H
ATOM    198  CG2 THR C  36      -2.912 -20.733  29.022  1.00 20.00           C
ATOM    199 1HG2 THR C  36      -3.035 -21.438  29.843  1.00 20.00           H
ATOM    200 2HG2 THR C  36      -3.567 -19.875  29.179  1.00 20.00           H
ATOM    201 3HG2 THR C  36      -1.876 -20.396  28.983  1.00 20.00           H
ATOM    202  HN  THR C  36      -4.028 -22.969  26.017  1.00 20.00           H
ATOM    203  N   SER C  37      -5.982 -20.327  26.418  1.00 20.00           N
ATOM    204  CA  SER C  37      -7.091 -19.422  26.170  1.00 20.00           C
ATOM    205  C   SER C  37      -8.418 -20.171  26.300  1.00 20.00           C
ATOM    206  O   SER C  37      -8.742 -21.016  25.467  1.00 20.00           O
ATOM    207  HA  SER C  37      -7.011 -18.650  26.936  1.00 20.00           H
ATOM    208  CB  SER C  37      -6.978 -18.779  24.786  1.00 20.00           C
ATOM    209 1HB  SER C  37      -7.849 -18.148  24.607  1.00 20.00           H
ATOM    210 2HB  SER C  37      -6.103 -18.129  24.758  1.00 20.00           H
ATOM    211  HG  SER C  37      -7.505 -20.511  23.933  1.00 20.00           H
ATOM    212  OG  SER C  37      -6.878 -19.753  23.751  1.00 20.00           O
ATOM    213  HN  SER C  37      -5.420 -20.536  25.618  1.00 20.00           H
ATOM    214  N   ASN C  38      -9.151 -19.835  27.352  1.00 20.00           N
ATOM    215  CA  ASN C  38     -10.479 -20.391  27.548  1.00 20.00           C
ATOM    216  C   ASN C  38     -11.347 -19.376  28.295  1.00 20.00           C
ATOM    217  O   ASN C  38     -10.852 -18.636  29.143  1.00 20.00           O
ATOM    218  HA  ASN C  38     -10.852 -20.601  26.545  1.00 20.00           H
ATOM    219  CB  ASN C  38     -10.422 -21.671  28.384  1.00 20.00           C
ATOM    220 1HB  ASN C  38     -11.424 -22.090  28.482  1.00 20.00           H
ATOM    221 2HB  ASN C  38      -9.814 -22.417  27.872  1.00 20.00           H
ATOM    222  CG  ASN C  38      -9.840 -21.395  29.771  1.00 20.00           C
ATOM    223  OD1 ASN C  38      -8.637 -21.348  29.970  1.00 20.00           O
ATOM    224  ND2 ASN C  38     -10.758 -21.214  30.717  1.00 20.00           N
ATOM    225 1HD2 ASN C  38     -11.729 -21.265  30.487  1.00 20.00           H
ATOM    226 2HD2 ASN C  38     -10.476 -21.027  31.658  1.00 20.00           H
ATOM    227  HN  ASN C  38      -8.851 -19.196  28.061  1.00 20.00           H
ATOM    228  N   VAL C  39     -12.627 -19.375  27.952  1.00 20.00           N
ATOM    229  CA  VAL C  39     -13.545 -18.387  28.493  1.00 20.00           C
ATOM    230  C   VAL C  39     -14.917 -19.031  28.698  1.00 20.00           C
ATOM    231  O   VAL C  39     -15.153 -20.153  28.254  1.00 20.00           O
ATOM    232  HA  VAL C  39     -13.157 -18.073  29.462  1.00 20.00           H
ATOM    233  HB  VAL C  39     -14.492 -16.596  27.821  1.00 20.00           H
ATOM    234  CB  VAL C  39     -13.591 -17.160  27.580  1.00 20.00           C
ATOM    235  CG1 VAL C  39     -12.386 -16.249  27.826  1.00 20.00           C
ATOM    236 1HG1 VAL C  39     -12.314 -16.020  28.889  1.00 20.00           H
ATOM    237 2HG1 VAL C  39     -11.477 -16.753  27.500  1.00 20.00           H
ATOM    238 3HG1 VAL C  39     -12.510 -15.323  27.263  1.00 20.00           H
ATOM    239  CG2 VAL C  39     -13.674 -17.574  26.110  1.00 20.00           C
ATOM    240 1HG2 VAL C  39     -12.727 -18.017  25.802  1.00 20.00           H
ATOM    241 2HG2 VAL C  39     -14.474 -18.303  25.982  1.00 20.00           H
ATOM    242 3HG2 VAL C  39     -13.881 -16.696  25.497  1.00 20.00           H
ATOM    243  HN  VAL C  39     -13.037 -20.031  27.319  1.00 20.00           H
ATOM    244  N   SER C  40     -15.787 -18.293  29.372  1.00 20.00           N
ATOM    245  CA  SER C  40     -17.135 -18.772  29.629  1.00 20.00           C
ATOM    246  C   SER C  40     -18.139 -17.987  28.784  1.00 20.00           C
ATOM    247  O   SER C  40     -17.794 -16.965  28.193  1.00 20.00           O
ATOM    248  HA  SER C  40     -17.128 -19.822  29.339  1.00 20.00           H
ATOM    249  CB  SER C  40     -17.486 -18.657  31.114  1.00 20.00           C
ATOM    250 1HB  SER C  40     -17.512 -17.605  31.400  1.00 20.00           H
ATOM    251 2HB  SER C  40     -18.486 -19.058  31.282  1.00 20.00           H
ATOM    252  HG  SER C  40     -16.807 -19.249  32.901  1.00 20.00           H
ATOM    253  OG  SER C  40     -16.553 -19.349  31.939  1.00 20.00           O
ATOM    254  HN  SER C  40     -15.584 -17.385  29.739  1.00 20.00           H
ATOM    255  N   GLY C  41     -19.363 -18.495  28.752  1.00 20.00           N
ATOM    256  CA  GLY C  41     -20.449 -17.791  28.092  1.00 20.00           C
ATOM    257  C   GLY C  41     -20.483 -18.114  26.597  1.00 20.00           C
ATOM    258  O   GLY C  41     -20.252 -19.255  26.200  1.00 20.00           O
ATOM    259 1HA  GLY C  41     -21.398 -18.069  28.550  1.00 20.00           H
ATOM    260 2HA  GLY C  41     -20.329 -16.717  28.233  1.00 20.00           H
ATOM    261  HN  GLY C  41     -19.616 -19.369  29.167  1.00 20.00           H
ATOM    262  N   LEU C  42     -20.774 -17.089  25.809  1.00 20.00           N
ATOM    263  CA  LEU C  42     -20.727 -17.221  24.363  1.00 20.00           C
ATOM    264  C   LEU C  42     -19.289 -17.016  23.883  1.00 20.00           C
ATOM    265  O   LEU C  42     -18.598 -16.111  24.349  1.00 20.00           O
ATOM    266  HA  LEU C  42     -21.032 -18.238  24.117  1.00 20.00           H
ATOM    267  CB  LEU C  42     -21.735 -16.275  23.707  1.00 20.00           C
ATOM    268 1HB  LEU C  42     -21.467 -15.251  23.969  1.00 20.00           H
ATOM    269 2HB  LEU C  42     -21.634 -16.363  22.625  1.00 20.00           H
ATOM    270  HG  LEU C  42     -23.283 -16.523  25.161  1.00 20.00           H
ATOM    271  CG  LEU C  42     -23.203 -16.498  24.074  1.00 20.00           C
ATOM    272  CD1 LEU C  42     -24.074 -15.340  23.584  1.00 20.00           C
ATOM    273 1HD1 LEU C  42     -23.724 -14.408  24.029  1.00 20.00           H
ATOM    274 2HD1 LEU C  42     -24.008 -15.270  22.498  1.00 20.00           H
ATOM    275 3HD1 LEU C  42     -25.109 -15.515  23.874  1.00 20.00           H
ATOM    276  CD2 LEU C  42     -23.699 -17.849  23.554  1.00 20.00           C
ATOM    277 1HD2 LEU C  42     -23.461 -17.939  22.494  1.00 20.00           H
ATOM    278 2HD2 LEU C  42     -23.211 -18.652  24.106  1.00 20.00           H
ATOM    279 3HD2 LEU C  42     -24.778 -17.916  23.691  1.00 20.00           H
ATOM    280  HN  LEU C  42     -21.037 -16.184  26.144  1.00 20.00           H
ATOM    281  N   GLN C  43     -18.880 -17.873  22.958  1.00 20.00           N
ATOM    282  CA  GLN C  43     -17.475 -17.978  22.605  1.00 20.00           C
ATOM    283  C   GLN C  43     -17.313 -18.033  21.085  1.00 20.00           C
ATOM    284  O   GLN C  43     -18.044 -18.751  20.404  1.00 20.00           O
ATOM    285  HA  GLN C  43     -17.009 -17.073  22.994  1.00 20.00           H
ATOM    286  CB  GLN C  43     -16.833 -19.197  23.269  1.00 20.00           C
ATOM    287 1HB  GLN C  43     -17.236 -20.110  22.831  1.00 20.00           H
ATOM    288 2HB  GLN C  43     -15.760 -19.198  23.076  1.00 20.00           H
ATOM    289  CG  GLN C  43     -17.085 -19.196  24.779  1.00 20.00           C
ATOM    290 1HG  GLN C  43     -16.709 -18.269  25.212  1.00 20.00           H
ATOM    291 2HG  GLN C  43     -18.157 -19.227  24.972  1.00 20.00           H
ATOM    292  CD  GLN C  43     -16.405 -20.391  25.449  1.00 20.00           C
ATOM    293  OE1 GLN C  43     -15.303 -20.786  25.104  1.00 20.00           O
ATOM    294  NE2 GLN C  43     -17.121 -20.943  26.425  1.00 20.00           N
ATOM    295 1HE2 GLN C  43     -18.019 -20.570  26.659  1.00 20.00           H
ATOM    296 2HE2 GLN C  43     -16.761 -21.732  26.924  1.00 20.00           H
ATOM    297  HN  GLN C  43     -19.490 -18.485  22.455  1.00 20.00           H
ATOM    298  N   CYS C  44     -16.350 -17.265  20.596  1.00 20.00           N
ATOM    299  CA  CYS C  44     -15.802 -17.503  19.271  1.00 20.00           C
ATOM    300  C   CYS C  44     -14.760 -18.618  19.375  1.00 20.00           C
ATOM    301  O   CYS C  44     -13.651 -18.393  19.856  1.00 20.00           O
ATOM    302  HA  CYS C  44     -16.636 -17.810  18.639  1.00 20.00           H
ATOM    303  CB  CYS C  44     -15.215 -16.228  18.664  1.00 20.00           C
ATOM    304 1HB  CYS C  44     -14.335 -15.919  19.228  1.00 20.00           H
ATOM    305 2HB  CYS C  44     -14.888 -16.418  17.642  1.00 20.00           H
ATOM    306  SG  CYS C  44     -16.467 -14.893  18.680  1.00 20.00           S
ATOM    307  HN  CYS C  44     -15.945 -16.494  21.088  1.00 20.00           H
ATOM    308  N   ASN C  45     -15.153 -19.797  18.915  1.00 20.00           N
ATOM    309  CA  ASN C  45     -14.324 -20.979  19.081  1.00 20.00           C
ATOM    310  C   ASN C  45     -13.082 -20.854  18.196  1.00 20.00           C
ATOM    311  O   ASN C  45     -13.121 -20.200  17.155  1.00 20.00           O
ATOM    312  HA  ASN C  45     -14.079 -21.010  20.142  1.00 20.00           H
ATOM    313  CB  ASN C  45     -15.078 -22.243  18.662  1.00 20.00           C
ATOM    314 1HB  ASN C  45     -15.403 -22.150  17.626  1.00 20.00           H
ATOM    315 2HB  ASN C  45     -14.409 -23.102  18.709  1.00 20.00           H
ATOM    316  CG  ASN C  45     -16.290 -22.483  19.563  1.00 20.00           C
ATOM    317  OD1 ASN C  45     -16.182 -22.974  20.675  1.00 20.00           O
ATOM    318  ND2 ASN C  45     -17.448 -22.111  19.024  1.00 20.00           N
ATOM    319 1HD2 ASN C  45     -17.467 -21.715  18.106  1.00 20.00           H
ATOM    320 2HD2 ASN C  45     -18.298 -22.228  19.537  1.00 20.00           H
ATOM    321  HN  ASN C  45     -16.018 -19.951  18.439  1.00 20.00           H
ATOM    322  N   ALA C  46     -12.010 -21.491  18.643  1.00 20.00           N
ATOM    323  CA  ALA C  46     -10.759 -21.458  17.905  1.00 20.00           C
ATOM    324  C   ALA C  46     -10.989 -22.000  16.493  1.00 20.00           C
ATOM    325  O   ALA C  46     -11.538 -23.088  16.324  1.00 20.00           O
ATOM    326  HA  ALA C  46     -10.440 -20.418  17.838  1.00 20.00           H
ATOM    327  CB  ALA C  46      -9.695 -22.252  18.668  1.00 20.00           C
ATOM    328 1HB  ALA C  46      -9.574 -21.830  19.666  1.00 20.00           H
ATOM    329 2HB  ALA C  46     -10.007 -23.293  18.749  1.00 20.00           H
ATOM    330 3HB  ALA C  46      -8.748 -22.197  18.132  1.00 20.00           H
ATOM    331  HN  ALA C  46     -11.987 -22.021  19.491  1.00 20.00           H
ATOM    332  N   SER C  47     -10.559 -21.217  15.515  1.00 20.00           N
ATOM    333  CA  SER C  47     -10.828 -21.540  14.124  1.00 20.00           C
ATOM    334  C   SER C  47      -9.785 -20.877  13.222  1.00 20.00           C
ATOM    335  O   SER C  47      -9.010 -20.037  13.677  1.00 20.00           O
ATOM    336  HA  SER C  47     -10.754 -22.626  14.061  1.00 20.00           H
ATOM    337  CB  SER C  47     -12.236 -21.100  13.719  1.00 20.00           C
ATOM    338 1HB  SER C  47     -12.957 -21.484  14.440  1.00 20.00           H
ATOM    339 2HB  SER C  47     -12.300 -20.013  13.752  1.00 20.00           H
ATOM    340  HG  SER C  47     -12.741 -22.543  12.428  1.00 20.00           H
ATOM    341  OG  SER C  47     -12.583 -21.556  12.414  1.00 20.00           O
ATOM    342  HN  SER C  47     -10.037 -20.376  15.661  1.00 20.00           H
ATOM    343  N   VAL C  48      -9.799 -21.281  11.960  1.00 20.00           N
ATOM    344  CA  VAL C  48      -8.827 -20.779  11.004  1.00 20.00           C
ATOM    345  C   VAL C  48      -9.554 -20.318   9.739  1.00 20.00           C
ATOM    346  O   VAL C  48     -10.446 -21.006   9.246  1.00 20.00           O
ATOM    347  HA  VAL C  48      -8.332 -19.920  11.457  1.00 20.00           H
ATOM    348  HB  VAL C  48      -8.228 -22.634  10.135  1.00 20.00           H
ATOM    349  CB  VAL C  48      -7.765 -21.846  10.728  1.00 20.00           C
ATOM    350  CG1 VAL C  48      -6.605 -21.267   9.916  1.00 20.00           C
ATOM    351 1HG1 VAL C  48      -6.980 -20.884   8.967  1.00 20.00           H
ATOM    352 2HG1 VAL C  48      -6.138 -20.456  10.476  1.00 20.00           H
ATOM    353 3HG1 VAL C  48      -5.869 -22.048   9.727  1.00 20.00           H
ATOM    354  CG2 VAL C  48      -7.264 -22.470  12.032  1.00 20.00           C
ATOM    355 1HG2 VAL C  48      -6.944 -21.682  12.713  1.00 20.00           H
ATOM    356 2HG2 VAL C  48      -8.069 -23.044  12.493  1.00 20.00           H
ATOM    357 3HG2 VAL C  48      -6.423 -23.130  11.819  1.00 20.00           H
ATOM    358  HN  VAL C  48     -10.457 -21.936  11.590  1.00 20.00           H
ATOM    359  N   ASP C  49      -9.145 -19.157   9.249  1.00 20.00           N
ATOM    360  CA  ASP C  49      -9.729 -18.608   8.038  1.00 20.00           C
ATOM    361  C   ASP C  49      -8.996 -19.175   6.820  1.00 20.00           C
ATOM    362  O   ASP C  49      -7.996 -19.875   6.965  1.00 20.00           O
ATOM    363  HA  ASP C  49     -10.778 -18.902   8.067  1.00 20.00           H
ATOM    364  CB  ASP C  49      -9.595 -17.084   8.003  1.00 20.00           C
ATOM    365 1HB  ASP C  49      -9.959 -16.705   7.048  1.00 20.00           H
ATOM    366 2HB  ASP C  49     -10.220 -16.643   8.779  1.00 20.00           H
ATOM    367  CG  ASP C  49      -8.141 -16.657   8.208  1.00 20.00           C
ATOM    368  OD1 ASP C  49      -7.940 -15.472   8.552  1.00 20.00           O
ATOM    369  OD2 ASP C  49      -7.262 -17.525   8.015  1.00 20.00           O
ATOM    370  HN  ASP C  49      -8.429 -18.596   9.665  1.00 20.00           H
ATOM    371  N   LEU C  50      -9.522 -18.850   5.649  1.00 20.00           N
ATOM    372  CA  LEU C  50      -9.068 -19.484   4.423  1.00 20.00           C
ATOM    373  C   LEU C  50      -7.575 -19.209   4.234  1.00 20.00           C
ATOM    374  O   LEU C  50      -6.796 -20.130   3.991  1.00 20.00           O
ATOM    375  HA  LEU C  50      -9.209 -20.559   4.540  1.00 20.00           H
ATOM    376  CB  LEU C  50      -9.930 -19.041   3.239  1.00 20.00           C
ATOM    377 1HB  LEU C  50     -10.968 -19.291   3.457  1.00 20.00           H
ATOM    378 2HB  LEU C  50      -9.873 -17.955   3.160  1.00 20.00           H
ATOM    379  HG  LEU C  50      -8.516 -19.419   1.679  1.00 20.00           H
ATOM    380  CG  LEU C  50      -9.564 -19.643   1.880  1.00 20.00           C
ATOM    381  CD1 LEU C  50      -9.706 -21.166   1.899  1.00 20.00           C
ATOM    382 1HD1 LEU C  50      -8.940 -21.594   2.546  1.00 20.00           H
ATOM    383 2HD1 LEU C  50     -10.693 -21.434   2.278  1.00 20.00           H
ATOM    384 3HD1 LEU C  50      -9.587 -21.554   0.888  1.00 20.00           H
ATOM    385  CD2 LEU C  50     -10.386 -19.004   0.759  1.00 20.00           C
ATOM    386 1HD2 LEU C  50     -11.446 -19.177   0.942  1.00 20.00           H
ATOM    387 2HD2 LEU C  50     -10.192 -17.932   0.732  1.00 20.00           H
ATOM    388 3HD2 LEU C  50     -10.105 -19.449  -0.196  1.00 20.00           H
ATOM    389  HN  LEU C  50     -10.245 -18.169   5.529  1.00 20.00           H
ATOM    390  N   ILE C  51      -7.221 -17.938   4.353  1.00 20.00           N
ATOM    391  CA  ILE C  51      -5.850 -17.518   4.117  1.00 20.00           C
ATOM    392  C   ILE C  51      -4.910 -18.340   5.000  1.00 20.00           C
ATOM    393  O   ILE C  51      -3.839 -18.753   4.557  1.00 20.00           O
ATOM    394  HA  ILE C  51      -5.618 -17.731   3.073  1.00 20.00           H
ATOM    395  HB  ILE C  51      -6.452 -15.512   3.683  1.00 20.00           H
ATOM    396  CB  ILE C  51      -5.712 -16.007   4.312  1.00 20.00           C
ATOM    397  CG1 ILE C  51      -4.334 -15.519   3.858  1.00 20.00           C
ATOM    398 1HG1 ILE C  51      -3.557 -16.075   4.382  1.00 20.00           H
ATOM    399 2HG1 ILE C  51      -4.206 -15.718   2.794  1.00 20.00           H
ATOM    400  CG2 ILE C  51      -6.012 -15.611   5.759  1.00 20.00           C
ATOM    401 1HG2 ILE C  51      -6.964 -16.044   6.064  1.00 20.00           H
ATOM    402 2HG2 ILE C  51      -5.219 -15.981   6.409  1.00 20.00           H
ATOM    403 3HG2 ILE C  51      -6.066 -14.525   5.834  1.00 20.00           H
ATOM    404  CD1 ILE C  51      -4.167 -14.022   4.126  1.00 20.00           C
ATOM    405 1HD1 ILE C  51      -3.990 -13.861   5.189  1.00 20.00           H
ATOM    406 2HD1 ILE C  51      -3.319 -13.643   3.555  1.00 20.00           H
ATOM    407 3HD1 ILE C  51      -5.072 -13.495   3.824  1.00 20.00           H
ATOM    408  HN  ILE C  51      -7.851 -17.203   4.604  1.00 20.00           H
ATOM    409  N   GLY C  52      -5.344 -18.554   6.233  1.00 20.00           N
ATOM    410  CA  GLY C  52      -4.563 -19.335   7.177  1.00 20.00           C
ATOM    411  C   GLY C  52      -4.052 -18.459   8.323  1.00 20.00           C
ATOM    412  O   GLY C  52      -2.849 -18.237   8.450  1.00 20.00           O
ATOM    413 1HA  GLY C  52      -5.173 -20.145   7.578  1.00 20.00           H
ATOM    414 2HA  GLY C  52      -3.719 -19.796   6.663  1.00 20.00           H
ATOM    415  HN  GLY C  52      -6.211 -18.205   6.589  1.00 20.00           H
ATOM    416  N   THR C  53      -4.992 -17.985   9.127  1.00 20.00           N
ATOM    417  CA  THR C  53      -4.646 -17.304  10.363  1.00 20.00           C
ATOM    418  C   THR C  53      -5.391 -17.931  11.544  1.00 20.00           C
ATOM    419  O   THR C  53      -6.620 -17.975  11.554  1.00 20.00           O
ATOM    420  HA  THR C  53      -3.581 -17.445  10.546  1.00 20.00           H
ATOM    421  HB  THR C  53      -6.014 -15.635  10.112  1.00 20.00           H
ATOM    422  CB  THR C  53      -4.941 -15.814  10.181  1.00 20.00           C
ATOM    423  OG1 THR C  53      -4.182 -15.449   9.031  1.00 20.00           O
ATOM    424  HG1 THR C  53      -4.624 -14.687   8.558  1.00 20.00           H
ATOM    425  CG2 THR C  53      -4.352 -14.959  11.304  1.00 20.00           C
ATOM    426 1HG2 THR C  53      -4.822 -15.227  12.250  1.00 20.00           H
ATOM    427 2HG2 THR C  53      -4.535 -13.905  11.093  1.00 20.00           H
ATOM    428 3HG2 THR C  53      -3.278 -15.134  11.369  1.00 20.00           H
ATOM    429  HN  THR C  53      -5.973 -18.061   8.947  1.00 20.00           H
ATOM    430  N   CYS C  54      -4.615 -18.399  12.511  1.00 20.00           N
ATOM    431  CA  CYS C  54      -5.180 -19.112  13.644  1.00 20.00           C
ATOM    432  C   CYS C  54      -5.823 -18.090  14.583  1.00 20.00           C
ATOM    433  O   CYS C  54      -5.125 -17.388  15.313  1.00 20.00           O
ATOM    434  HA  CYS C  54      -5.929 -19.794  13.242  1.00 20.00           H
ATOM    435  CB  CYS C  54      -4.127 -19.962  14.359  1.00 20.00           C
ATOM    436 1HB  CYS C  54      -3.730 -20.713  13.677  1.00 20.00           H
ATOM    437 2HB  CYS C  54      -3.290 -19.335  14.666  1.00 20.00           H
ATOM    438  SG  CYS C  54      -4.867 -20.775  15.822  1.00 20.00           S
ATOM    439  HN  CYS C  54      -3.621 -18.298  12.528  1.00 20.00           H
ATOM    440  N   TRP C  55      -7.146 -18.039  14.534  1.00 20.00           N
ATOM    441  CA  TRP C  55      -7.890 -17.111  15.369  1.00 20.00           C
ATOM    442  C   TRP C  55      -8.247 -17.829  16.672  1.00 20.00           C
ATOM    443  O   TRP C  55      -9.090 -18.724  16.681  1.00 20.00           O
ATOM    444  HA  TRP C  55      -7.244 -16.259  15.577  1.00 20.00           H
ATOM    445  CB  TRP C  55      -9.116 -16.571  14.629  1.00 20.00           C
ATOM    446 1HB  TRP C  55      -9.769 -17.405  14.373  1.00 20.00           H
ATOM    447 2HB  TRP C  55      -9.677 -15.922  15.302  1.00 20.00           H
ATOM    448  CG  TRP C  55      -8.781 -15.794  13.355  1.00 20.00           C
ATOM    449  HD1 TRP C  55      -9.336 -17.157  11.786  1.00 20.00           H
ATOM    450  CD1 TRP C  55      -8.935 -16.188  12.083  1.00 20.00           C
ATOM    451  CD2 TRP C  55      -8.226 -14.464  13.280  1.00 20.00           C
ATOM    452  NE1 TRP C  55      -8.521 -15.213  11.198  1.00 20.00           N
ATOM    453  HE1 TRP C  55      -8.538 -15.274  10.200  1.00 20.00           H
ATOM    454  CE2 TRP C  55      -8.076 -14.131  11.949  1.00 20.00           C
ATOM    455  HE3 TRP C  55      -7.971 -13.809  15.361  1.00 20.00           H
ATOM    456  CE3 TRP C  55      -7.863 -13.570  14.303  1.00 20.00           C
ATOM    457  CZ2 TRP C  55      -7.561 -12.903  11.518  1.00 20.00           C
ATOM    458  HZ2 TRP C  55      -7.452 -12.665  10.460  1.00 20.00           H
ATOM    459  CZ3 TRP C  55      -7.349 -12.347  13.856  1.00 20.00           C
ATOM    460  HZ3 TRP C  55      -7.051 -11.617  14.609  1.00 20.00           H
ATOM    461  CH2 TRP C  55      -7.192 -11.998  12.520  1.00 20.00           C
ATOM    462  HH2 TRP C  55      -6.783 -11.023  12.254  1.00 20.00           H
ATOM    463  HN  TRP C  55      -7.706 -18.616  13.940  1.00 20.00           H
ATOM    464  N   PRO C  56      -7.614 -17.451  17.792  1.00 20.00           N
ATOM    465  CA  PRO C  56      -7.698 -18.255  19.013  1.00 20.00           C
ATOM    466  C   PRO C  56      -9.089 -18.232  19.625  1.00 20.00           C
ATOM    467  O   PRO C  56      -9.921 -17.406  19.253  1.00 20.00           O
ATOM    468  HA  PRO C  56      -7.504 -19.304  18.787  1.00 20.00           H
ATOM    469  CB  PRO C  56      -6.660 -17.617  19.939  1.00 20.00           C
ATOM    470 1HB  PRO C  56      -6.959 -17.685  20.985  1.00 20.00           H
ATOM    471 2HB  PRO C  56      -5.690 -18.108  19.853  1.00 20.00           H
ATOM    472  CG  PRO C  56      -6.599 -16.190  19.474  1.00 20.00           C
ATOM    473 1HG  PRO C  56      -7.378 -15.589  19.942  1.00 20.00           H
ATOM    474 2HG  PRO C  56      -5.644 -15.732  19.734  1.00 20.00           H
ATOM    475  CD  PRO C  56      -6.782 -16.250  17.985  1.00 20.00           C
ATOM    476 1HD  PRO C  56      -7.274 -15.355  17.605  1.00 20.00           H
ATOM    477 2HD  PRO C  56      -5.827 -16.335  17.466  1.00 20.00           H
ATOM    478  N   ARG C  57      -9.306 -19.149  20.557  1.00 20.00           N
ATOM    479  CA  ARG C  57     -10.538 -19.157  21.327  1.00 20.00           C
ATOM    480  C   ARG C  57     -10.713 -17.826  22.061  1.00 20.00           C
ATOM    481  O   ARG C  57      -9.866 -17.441  22.866  1.00 20.00           O
ATOM    482  HA  ARG C  57     -11.327 -19.304  20.589  1.00 20.00           H
ATOM    483  CB  ARG C  57     -10.544 -20.298  22.346  1.00 20.00           C
ATOM    484 1HB  ARG C  57     -10.409 -21.250  21.832  1.00 20.00           H
ATOM    485 2HB  ARG C  57      -9.704 -20.183  23.031  1.00 20.00           H
ATOM    486  CG  ARG C  57     -11.854 -20.321  23.136  1.00 20.00           C
ATOM    487 1HG  ARG C  57     -11.878 -19.482  23.831  1.00 20.00           H
ATOM    488 2HG  ARG C  57     -12.696 -20.195  22.455  1.00 20.00           H
ATOM    489  CD  ARG C  57     -12.007 -21.634  23.906  1.00 20.00           C
ATOM    490 1HD  ARG C  57     -11.084 -21.861  24.441  1.00 20.00           H
ATOM    491 2HD  ARG C  57     -12.793 -21.536  24.655  1.00 20.00           H
ATOM    492  NE  ARG C  57     -12.333 -22.734  22.972  1.00 20.00           N
ATOM    493  HE  ARG C  57     -11.600 -23.364  22.715  1.00 20.00           H
ATOM    494  CZ  ARG C  57     -13.549 -22.939  22.448  1.00 20.00           C
ATOM    495  NH1 ARG C  57     -14.569 -22.126  22.757  1.00 20.00           N
ATOM    496 1HH1 ARG C  57     -14.425 -21.359  23.382  1.00 20.00           H
ATOM    497 2HH1 ARG C  57     -15.473 -22.286  22.361  1.00 20.00           H
ATOM    498  NH2 ARG C  57     -13.731 -23.969  21.610  1.00 20.00           N
ATOM    499 1HH2 ARG C  57     -14.632 -24.136  21.211  1.00 20.00           H
ATOM    500 2HH2 ARG C  57     -12.965 -24.571  21.385  1.00 20.00           H
ATOM    501  HN  ARG C  57      -8.659 -19.876  20.787  1.00 20.00           H
ATOM    502  N   SER C  58     -11.817 -17.159  21.757  1.00 20.00           N
ATOM    503  CA  SER C  58     -12.019 -15.796  22.219  1.00 20.00           C
ATOM    504  C   SER C  58     -13.476 -15.599  22.644  1.00 20.00           C
ATOM    505  O   SER C  58     -14.377 -16.231  22.096  1.00 20.00           O
ATOM    506  HA  SER C  58     -11.352 -15.679  23.072  1.00 20.00           H
ATOM    507  CB  SER C  58     -11.642 -14.786  21.134  1.00 20.00           C
ATOM    508 1HB  SER C  58     -12.298 -14.915  20.273  1.00 20.00           H
ATOM    509 2HB  SER C  58     -11.803 -13.775  21.508  1.00 20.00           H
ATOM    510  HG  SER C  58     -10.192 -15.720  20.117  1.00 20.00           H
ATOM    511  OG  SER C  58     -10.285 -14.928  20.721  1.00 20.00           O
ATOM    512  HN  SER C  58     -12.563 -17.534  21.207  1.00 20.00           H
ATOM    513  N   PRO C  59     -13.731 -14.722  23.625  1.00 20.00           N
ATOM    514  CA  PRO C  59     -15.104 -14.456  24.060  1.00 20.00           C
ATOM    515  C   PRO C  59     -15.913 -13.722  23.003  1.00 20.00           C
ATOM    516  O   PRO C  59     -15.347 -13.091  22.111  1.00 20.00           O
ATOM    517  HA  PRO C  59     -15.636 -15.394  24.223  1.00 20.00           H
ATOM    518  CB  PRO C  59     -14.927 -13.614  25.325  1.00 20.00           C
ATOM    519 1HB  PRO C  59     -15.737 -12.896  25.447  1.00 20.00           H
ATOM    520 2HB  PRO C  59     -14.915 -14.235  26.222  1.00 20.00           H
ATOM    521  CG  PRO C  59     -13.608 -12.927  25.113  1.00 20.00           C
ATOM    522 1HG  PRO C  59     -13.728 -12.015  24.529  1.00 20.00           H
ATOM    523 2HG  PRO C  59     -13.156 -12.640  26.063  1.00 20.00           H
ATOM    524  CD  PRO C  59     -12.753 -13.925  24.388  1.00 20.00           C
ATOM    525 1HD  PRO C  59     -12.034 -13.436  23.731  1.00 20.00           H
ATOM    526 2HD  PRO C  59     -12.184 -14.545  25.081  1.00 20.00           H
ATOM    527  N   ALA C  60     -17.227 -13.824  23.132  1.00 20.00           N
ATOM    528  CA  ALA C  60     -18.125 -13.118  22.233  1.00 20.00           C
ATOM    529  C   ALA C  60     -17.962 -11.611  22.436  1.00 20.00           C
ATOM    530  O   ALA C  60     -17.813 -11.145  23.565  1.00 20.00           O
ATOM    531  HA  ALA C  60     -17.839 -13.372  21.213  1.00 20.00           H
ATOM    532  CB  ALA C  60     -19.561 -13.587  22.474  1.00 20.00           C
ATOM    533 1HB  ALA C  60     -19.627 -14.661  22.297  1.00 20.00           H
ATOM    534 2HB  ALA C  60     -19.847 -13.370  23.503  1.00 20.00           H
ATOM    535 3HB  ALA C  60     -20.233 -13.065  21.792  1.00 20.00           H
ATOM    536  HN  ALA C  60     -17.679 -14.374  23.834  1.00 20.00           H
ATOM    537  N   GLY C  61     -17.996 -10.889  21.325  1.00 20.00           N
ATOM    538  CA  GLY C  61     -17.862  -9.443  21.368  1.00 20.00           C
ATOM    539  C   GLY C  61     -16.426  -9.035  21.699  1.00 20.00           C
ATOM    540  O   GLY C  61     -16.153  -8.540  22.792  1.00 20.00           O
ATOM    541 1HA  GLY C  61     -18.152  -9.019  20.407  1.00 20.00           H
ATOM    542 2HA  GLY C  61     -18.542  -9.033  22.115  1.00 20.00           H
ATOM    543  HN  GLY C  61     -18.112 -11.276  20.411  1.00 20.00           H
ATOM    544  N   GLN C  62     -15.544  -9.257  20.736  1.00 20.00           N
ATOM    545  CA  GLN C  62     -14.138  -8.940  20.920  1.00 20.00           C
ATOM    546  C   GLN C  62     -13.436  -8.831  19.564  1.00 20.00           C
ATOM    547  O   GLN C  62     -13.542  -9.731  18.732  1.00 20.00           O
ATOM    548  HA  GLN C  62     -14.122  -7.974  21.423  1.00 20.00           H
ATOM    549  CB  GLN C  62     -13.453  -9.980  21.809  1.00 20.00           C
ATOM    550 1HB  GLN C  62     -13.982 -10.055  22.760  1.00 20.00           H
ATOM    551 2HB  GLN C  62     -13.507 -10.961  21.336  1.00 20.00           H
ATOM    552  CG  GLN C  62     -11.990  -9.609  22.061  1.00 20.00           C
ATOM    553 1HG  GLN C  62     -11.448  -9.593  21.116  1.00 20.00           H
ATOM    554 2HG  GLN C  62     -11.933  -8.603  22.478  1.00 20.00           H
ATOM    555  CD  GLN C  62     -11.329 -10.602  23.019  1.00 20.00           C
ATOM    556  OE1 GLN C  62     -10.665 -11.543  22.617  1.00 20.00           O
ATOM    557  NE2 GLN C  62     -11.548 -10.341  24.304  1.00 20.00           N
ATOM    558 1HE2 GLN C  62     -12.102  -9.551  24.567  1.00 20.00           H
ATOM    559 2HE2 GLN C  62     -11.157 -10.934  25.008  1.00 20.00           H
ATOM    560  HN  GLN C  62     -15.776  -9.646  19.844  1.00 20.00           H
ATOM    561  N   LEU C  63     -12.735  -7.721  19.385  1.00 20.00           N
ATOM    562  CA  LEU C  63     -11.871  -7.561  18.227  1.00 20.00           C
ATOM    563  C   LEU C  63     -10.563  -8.317  18.464  1.00 20.00           C
ATOM    564  O   LEU C  63      -9.699  -7.853  19.207  1.00 20.00           O
ATOM    565  HA  LEU C  63     -12.381  -8.011  17.375  1.00 20.00           H
ATOM    566  CB  LEU C  63     -11.675  -6.078  17.906  1.00 20.00           C
ATOM    567 1HB  LEU C  63     -12.657  -5.616  17.805  1.00 20.00           H
ATOM    568 2HB  LEU C  63     -11.186  -5.604  18.758  1.00 20.00           H
ATOM    569  HG  LEU C  63      -9.933  -6.332  16.693  1.00 20.00           H
ATOM    570  CG  LEU C  63     -10.863  -5.766  16.648  1.00 20.00           C
ATOM    571  CD1 LEU C  63     -11.606  -6.216  15.389  1.00 20.00           C
ATOM    572 1HD1 LEU C  63     -11.629  -7.306  15.351  1.00 20.00           H
ATOM    573 2HD1 LEU C  63     -12.626  -5.832  15.413  1.00 20.00           H
ATOM    574 3HD1 LEU C  63     -11.094  -5.832  14.507  1.00 20.00           H
ATOM    575  CD2 LEU C  63     -10.487  -4.284  16.592  1.00 20.00           C
ATOM    576 1HD2 LEU C  63     -11.393  -3.679  16.570  1.00 20.00           H
ATOM    577 2HD2 LEU C  63      -9.899  -4.025  17.473  1.00 20.00           H
ATOM    578 3HD2 LEU C  63      -9.900  -4.092  15.694  1.00 20.00           H
ATOM    579  HN  LEU C  63     -12.750  -6.942  20.012  1.00 20.00           H
ATOM    580  N   VAL C  64     -10.457  -9.470  17.819  1.00 20.00           N
ATOM    581  CA  VAL C  64      -9.338 -10.364  18.062  1.00 20.00           C
ATOM    582  C   VAL C  64      -8.182  -9.991  17.131  1.00 20.00           C
ATOM    583  O   VAL C  64      -8.393  -9.725  15.949  1.00 20.00           O
ATOM    584  HA  VAL C  64      -9.018 -10.218  19.094  1.00 20.00           H
ATOM    585  HB  VAL C  64     -10.078 -11.969  16.866  1.00 20.00           H
ATOM    586  CB  VAL C  64      -9.786 -11.818  17.905  1.00 20.00           C
ATOM    587  CG1 VAL C  64      -8.638 -12.782  18.215  1.00 20.00           C
ATOM    588 1HG1 VAL C  64      -7.825 -12.618  17.509  1.00 20.00           H
ATOM    589 2HG1 VAL C  64      -8.280 -12.605  19.229  1.00 20.00           H
ATOM    590 3HG1 VAL C  64      -8.993 -13.809  18.129  1.00 20.00           H
ATOM    591  CG2 VAL C  64     -11.003 -12.114  18.783  1.00 20.00           C
ATOM    592 1HG2 VAL C  64     -10.797 -11.803  19.807  1.00 20.00           H
ATOM    593 2HG2 VAL C  64     -11.866 -11.567  18.404  1.00 20.00           H
ATOM    594 3HG2 VAL C  64     -11.213 -13.183  18.764  1.00 20.00           H
ATOM    595  HN  VAL C  64     -11.118  -9.794  17.142  1.00 20.00           H
ATOM    596  N   VAL C  65      -6.985  -9.984  17.700  1.00 20.00           N
ATOM    597  CA  VAL C  65      -5.806  -9.572  16.957  1.00 20.00           C
ATOM    598  C   VAL C  65      -4.921 -10.793  16.696  1.00 20.00           C
ATOM    599  O   VAL C  65      -4.778 -11.657  17.560  1.00 20.00           O
ATOM    600  HA  VAL C  65      -6.142  -9.172  16.001  1.00 20.00           H
ATOM    601  HB  VAL C  65      -4.600  -8.896  18.583  1.00 20.00           H
ATOM    602  CB  VAL C  65      -5.078  -8.456  17.708  1.00 20.00           C
ATOM    603  CG1 VAL C  65      -3.983  -7.833  16.839  1.00 20.00           C
ATOM    604 1HG1 VAL C  65      -3.239  -8.591  16.594  1.00 20.00           H
ATOM    605 2HG1 VAL C  65      -4.425  -7.447  15.920  1.00 20.00           H
ATOM    606 3HG1 VAL C  65      -3.507  -7.018  17.383  1.00 20.00           H
ATOM    607  CG2 VAL C  65      -6.062  -7.391  18.197  1.00 20.00           C
ATOM    608 1HG2 VAL C  65      -6.689  -7.067  17.366  1.00 20.00           H
ATOM    609 2HG2 VAL C  65      -6.689  -7.810  18.984  1.00 20.00           H
ATOM    610 3HG2 VAL C  65      -5.509  -6.537  18.589  1.00 20.00           H
ATOM    611  HN  VAL C  65      -6.815 -10.252  18.648  1.00 20.00           H
ATOM    612  N   ARG C  66      -4.350 -10.825  15.501  1.00 20.00           N
ATOM    613  CA  ARG C  66      -3.423 -11.885  15.143  1.00 20.00           C
ATOM    614  C   ARG C  66      -2.509 -11.429  14.004  1.00 20.00           C
ATOM    615  O   ARG C  66      -2.986 -10.993  12.958  1.00 20.00           O
ATOM    616  HA  ARG C  66      -2.852 -12.075  16.052  1.00 20.00           H
ATOM    617  CB  ARG C  66      -4.171 -13.149  14.713  1.00 20.00           C
ATOM    618 1HB  ARG C  66      -5.094 -13.242  15.285  1.00 20.00           H
ATOM    619 2HB  ARG C  66      -4.453 -13.068  13.663  1.00 20.00           H
ATOM    620  CG  ARG C  66      -3.307 -14.394  14.921  1.00 20.00           C
ATOM    621 1HG  ARG C  66      -3.736 -15.234  14.374  1.00 20.00           H
ATOM    622 2HG  ARG C  66      -2.311 -14.223  14.512  1.00 20.00           H
ATOM    623  CD  ARG C  66      -3.201 -14.746  16.406  1.00 20.00           C
ATOM    624 1HD  ARG C  66      -2.377 -14.196  16.860  1.00 20.00           H
ATOM    625 2HD  ARG C  66      -4.110 -14.445  16.925  1.00 20.00           H
ATOM    626  NE  ARG C  66      -2.986 -16.202  16.567  1.00 20.00           N
ATOM    627  HE  ARG C  66      -3.769 -16.764  16.835  1.00 20.00           H
ATOM    628  CZ  ARG C  66      -1.809 -16.813  16.376  1.00 20.00           C
ATOM    629  NH1 ARG C  66      -0.728 -16.109  16.015  1.00 20.00           N
ATOM    630 1HH1 ARG C  66      -0.795 -15.120  15.887  1.00 20.00           H
ATOM    631 2HH1 ARG C  66       0.147 -16.574  15.875  1.00 20.00           H
ATOM    632  NH2 ARG C  66      -1.731 -18.140  16.550  1.00 20.00           N
ATOM    633 1HH2 ARG C  66      -0.860 -18.611  16.412  1.00 20.00           H
ATOM    634 2HH2 ARG C  66      -2.543 -18.658  16.819  1.00 20.00           H
ATOM    635  HN  ARG C  66      -4.511 -10.145  14.786  1.00 20.00           H
ATOM    636  N   PRO C  67      -1.184 -11.520  14.186  1.00 20.00           N
ATOM    637  CA  PRO C  67      -0.248 -11.034  13.169  1.00 20.00           C
ATOM    638  C   PRO C  67      -0.275 -11.883  11.908  1.00 20.00           C
ATOM    639  O   PRO C  67      -0.687 -13.042  11.944  1.00 20.00           O
ATOM    640  HA  PRO C  67      -0.532 -10.034  12.843  1.00 20.00           H
ATOM    641  CB  PRO C  67       1.111 -11.098  13.868  1.00 20.00           C
ATOM    642 1HB  PRO C  67       1.914 -11.322  13.165  1.00 20.00           H
ATOM    643 2HB  PRO C  67       1.362 -10.150  14.345  1.00 20.00           H
ATOM    644  CG  PRO C  67       0.941 -12.196  14.878  1.00 20.00           C
ATOM    645 1HG  PRO C  67       1.129 -13.173  14.434  1.00 20.00           H
ATOM    646 2HG  PRO C  67       1.641 -12.083  15.706  1.00 20.00           H
ATOM    647  CD  PRO C  67      -0.479 -12.081  15.352  1.00 20.00           C
ATOM    648 1HD  PRO C  67      -0.886 -13.051  15.639  1.00 20.00           H
ATOM    649 2HD  PRO C  67      -0.560 -11.430  16.222  1.00 20.00           H
ATOM    650  N   CYS C  68       0.170 -11.279  10.816  1.00 20.00           N
ATOM    651  CA  CYS C  68      -0.003 -11.880   9.505  1.00 20.00           C
ATOM    652  C   CYS C  68       0.863 -13.139   9.435  1.00 20.00           C
ATOM    653  O   CYS C  68       1.880 -13.235  10.120  1.00 20.00           O
ATOM    654  HA  CYS C  68      -1.060 -12.132   9.413  1.00 20.00           H
ATOM    655  CB  CYS C  68       0.330 -10.895   8.383  1.00 20.00           C
ATOM    656 1HB  CYS C  68       1.359 -10.549   8.484  1.00 20.00           H
ATOM    657 2HB  CYS C  68       0.255 -11.393   7.416  1.00 20.00           H
ATOM    658  SG  CYS C  68      -0.816  -9.469   8.440  1.00 20.00           S
ATOM    659  HN  CYS C  68       0.640 -10.396  10.818  1.00 20.00           H
ATOM    660  N   PRO C  69       0.479 -14.122   8.610  1.00 20.00           N
ATOM    661  CA  PRO C  69       1.270 -15.348   8.477  1.00 20.00           C
ATOM    662  C   PRO C  69       2.604 -15.102   7.790  1.00 20.00           C
ATOM    663  O   PRO C  69       2.851 -14.011   7.279  1.00 20.00           O
ATOM    664  HA  PRO C  69       1.526 -15.739   9.462  1.00 20.00           H
ATOM    665  CB  PRO C  69       0.370 -16.273   7.656  1.00 20.00           C
ATOM    666 1HB  PRO C  69       0.953 -16.935   7.015  1.00 20.00           H
ATOM    667 2HB  PRO C  69      -0.242 -16.908   8.295  1.00 20.00           H
ATOM    668  CG  PRO C  69      -0.472 -15.326   6.850  1.00 20.00           C
ATOM    669 1HG  PRO C  69       0.040 -15.022   5.937  1.00 20.00           H
ATOM    670 2HG  PRO C  69      -1.410 -15.792   6.548  1.00 20.00           H
ATOM    671  CD  PRO C  69      -0.718 -14.150   7.750  1.00 20.00           C
ATOM    672 1HD  PRO C  69      -0.826 -13.226   7.182  1.00 20.00           H
ATOM    673 2HD  PRO C  69      -1.629 -14.275   8.334  1.00 20.00           H
ATOM    674  N   ALA C  70       3.435 -16.134   7.795  1.00 20.00           N
ATOM    675  CA  ALA C  70       4.791 -16.006   7.289  1.00 20.00           C
ATOM    676  C   ALA C  70       4.743 -15.637   5.805  1.00 20.00           C
ATOM    677  O   ALA C  70       5.486 -14.766   5.354  1.00 20.00           O
ATOM    678  HA  ALA C  70       5.276 -15.200   7.839  1.00 20.00           H
ATOM    679  CB  ALA C  70       5.556 -17.306   7.542  1.00 20.00           C
ATOM    680 1HB  ALA C  70       5.624 -17.484   8.615  1.00 20.00           H
ATOM    681 2HB  ALA C  70       5.030 -18.135   7.069  1.00 20.00           H
ATOM    682 3HB  ALA C  70       6.559 -17.225   7.123  1.00 20.00           H
ATOM    683  HN  ALA C  70       3.196 -17.043   8.137  1.00 20.00           H
ATOM    684  N   PHE C  71       3.863 -16.318   5.086  1.00 20.00           N
ATOM    685  CA  PHE C  71       3.681 -16.046   3.671  1.00 20.00           C
ATOM    686  C   PHE C  71       2.304 -16.514   3.195  1.00 20.00           C
ATOM    687  O   PHE C  71       1.698 -17.393   3.805  1.00 20.00           O
ATOM    688  HA  PHE C  71       3.763 -14.968   3.535  1.00 20.00           H
ATOM    689  CB  PHE C  71       4.760 -16.831   2.922  1.00 20.00           C
ATOM    690 1HB  PHE C  71       4.773 -16.509   1.881  1.00 20.00           H
ATOM    691 2HB  PHE C  71       5.734 -16.583   3.344  1.00 20.00           H
ATOM    692  CG  PHE C  71       4.571 -18.348   2.969  1.00 20.00           C
ATOM    693  HD1 PHE C  71       3.404 -18.394   1.192  1.00 20.00           H
ATOM    694  CD1 PHE C  71       3.848 -18.974   2.001  1.00 20.00           C
ATOM    695  HD2 PHE C  71       5.705 -18.571   4.753  1.00 20.00           H
ATOM    696  CD2 PHE C  71       5.126 -19.072   3.978  1.00 20.00           C
ATOM    697  CE1 PHE C  71       3.673 -20.382   2.044  1.00 20.00           C
ATOM    698  HE1 PHE C  71       3.093 -20.883   1.269  1.00 20.00           H
ATOM    699  CE2 PHE C  71       4.950 -20.481   4.021  1.00 20.00           C
ATOM    700  HE2 PHE C  71       5.395 -21.061   4.830  1.00 20.00           H
ATOM    701  CZ  PHE C  71       4.227 -21.106   3.053  1.00 20.00           C
ATOM    702  HZ  PHE C  71       4.093 -22.187   3.087  1.00 20.00           H
ATOM    703  HN  PHE C  71       3.281 -17.043   5.455  1.00 20.00           H
ATOM    704  N   PHE C  72       1.851 -15.905   2.109  1.00 20.00           N
ATOM    705  CA  PHE C  72       0.713 -16.432   1.375  1.00 20.00           C
ATOM    706  C   PHE C  72       0.726 -15.953  -0.077  1.00 20.00           C
ATOM    707  O   PHE C  72       1.124 -14.823  -0.358  1.00 20.00           O
ATOM    708  HA  PHE C  72       0.789 -17.519   1.398  1.00 20.00           H
ATOM    709  CB  PHE C  72      -0.547 -15.903   2.063  1.00 20.00           C
ATOM    710 1HB  PHE C  72      -0.521 -16.186   3.115  1.00 20.00           H
ATOM    711 2HB  PHE C  72      -0.538 -14.813   2.026  1.00 20.00           H
ATOM    712  CG  PHE C  72      -1.853 -16.409   1.446  1.00 20.00           C
ATOM    713  HD1 PHE C  72      -1.683 -18.334   2.331  1.00 20.00           H
ATOM    714  CD1 PHE C  72      -2.275 -17.678   1.693  1.00 20.00           C
ATOM    715  HD2 PHE C  72      -2.252 -14.572   0.451  1.00 20.00           H
ATOM    716  CD2 PHE C  72      -2.591 -15.589   0.650  1.00 20.00           C
ATOM    717  CE1 PHE C  72      -3.486 -18.147   1.120  1.00 20.00           C
ATOM    718  HE1 PHE C  72      -3.824 -19.164   1.318  1.00 20.00           H
ATOM    719  CE2 PHE C  72      -3.802 -16.059   0.077  1.00 20.00           C
ATOM    720  HE2 PHE C  72      -4.394 -15.402  -0.561  1.00 20.00           H
ATOM    721  CZ  PHE C  72      -4.224 -17.328   0.324  1.00 20.00           C
ATOM    722  HZ  PHE C  72      -5.154 -17.688  -0.116  1.00 20.00           H
ATOM    723  HN  PHE C  72       2.246 -15.068   1.730  1.00 20.00           H
ATOM    724  N   TYR C  73       0.287 -16.835  -0.963  1.00 20.00           N
ATOM    725  CA  TYR C  73       0.260 -16.522  -2.381  1.00 20.00           C
ATOM    726  C   TYR C  73       1.646 -16.109  -2.879  1.00 20.00           C
ATOM    727  O   TYR C  73       1.765 -15.386  -3.867  1.00 20.00           O
ATOM    728  HA  TYR C  73      -0.060 -17.416  -2.917  1.00 20.00           H
ATOM    729  CB  TYR C  73      -0.697 -15.337  -2.533  1.00 20.00           C
ATOM    730 1HB  TYR C  73      -1.355 -15.302  -1.665  1.00 20.00           H
ATOM    731 2HB  TYR C  73      -0.118 -14.413  -2.531  1.00 20.00           H
ATOM    732  CG  TYR C  73      -1.551 -15.385  -3.801  1.00 20.00           C
ATOM    733  HD1 TYR C  73      -3.083 -16.582  -2.899  1.00 20.00           H
ATOM    734  CD1 TYR C  73      -2.747 -16.073  -3.802  1.00 20.00           C
ATOM    735  HD2 TYR C  73      -0.180 -14.196  -4.944  1.00 20.00           H
ATOM    736  CD2 TYR C  73      -1.125 -14.740  -4.944  1.00 20.00           C
ATOM    737  CE1 TYR C  73      -3.551 -16.117  -4.996  1.00 20.00           C
ATOM    738  HE1 TYR C  73      -4.498 -16.657  -5.010  1.00 20.00           H
ATOM    739  HE2 TYR C  73      -1.604 -14.280  -7.048  1.00 20.00           H
ATOM    740  CE2 TYR C  73      -1.929 -14.784  -6.138  1.00 20.00           C
ATOM    741  CZ  TYR C  73      -3.102 -15.471  -6.105  1.00 20.00           C
ATOM    742  OH  TYR C  73      -3.861 -15.513  -7.233  1.00 20.00           O
ATOM    743  HH  TYR C  73      -3.273 -15.552  -8.040  1.00 20.00           H
ATOM    744  HN  TYR C  73      -0.044 -17.748  -0.725  1.00 20.00           H
ATOM    745  N   GLY C  74       2.660 -16.587  -2.172  1.00 20.00           N
ATOM    746  CA  GLY C  74       4.034 -16.327  -2.565  1.00 20.00           C
ATOM    747  C   GLY C  74       4.308 -14.824  -2.645  1.00 20.00           C
ATOM    748  O   GLY C  74       4.991 -14.361  -3.557  1.00 20.00           O
ATOM    749 1HA  GLY C  74       4.715 -16.786  -1.848  1.00 20.00           H
ATOM    750 2HA  GLY C  74       4.233 -16.789  -3.533  1.00 20.00           H
ATOM    751  HN  GLY C  74       2.554 -17.141  -1.346  1.00 20.00           H
ATOM    752  N   VAL C  75       3.760 -14.103  -1.678  1.00 20.00           N
ATOM    753  CA  VAL C  75       4.058 -12.688  -1.538  1.00 20.00           C
ATOM    754  C   VAL C  75       5.094 -12.497  -0.428  1.00 20.00           C
ATOM    755  O   VAL C  75       5.898 -11.567  -0.478  1.00 20.00           O
ATOM    756  HA  VAL C  75       4.487 -12.348  -2.481  1.00 20.00           H
ATOM    757  HB  VAL C  75       2.276 -12.330  -0.420  1.00 20.00           H
ATOM    758  CB  VAL C  75       2.768 -11.903  -1.294  1.00 20.00           C
ATOM    759  CG1 VAL C  75       3.070 -10.434  -0.991  1.00 20.00           C
ATOM    760 1HG1 VAL C  75       2.146  -9.857  -1.031  1.00 20.00           H
ATOM    761 2HG1 VAL C  75       3.508 -10.350   0.004  1.00 20.00           H
ATOM    762 3HG1 VAL C  75       3.772 -10.047  -1.730  1.00 20.00           H
ATOM    763  CG2 VAL C  75       1.814 -12.033  -2.482  1.00 20.00           C
ATOM    764 1HG2 VAL C  75       0.851 -11.590  -2.225  1.00 20.00           H
ATOM    765 2HG2 VAL C  75       2.234 -11.515  -3.344  1.00 20.00           H
ATOM    766 3HG2 VAL C  75       1.675 -13.087  -2.723  1.00 20.00           H
ATOM    767  HN  VAL C  75       3.124 -14.470  -0.999  1.00 20.00           H
ATOM    768  N   ARG C  76       5.041 -13.392   0.547  1.00 20.00           N
ATOM    769  CA  ARG C  76       5.852 -13.244   1.744  1.00 20.00           C
ATOM    770  C   ARG C  76       5.370 -12.046   2.566  1.00 20.00           C
ATOM    771  O   ARG C  76       5.057 -10.994   2.011  1.00 20.00           O
ATOM    772  HA  ARG C  76       5.714 -14.176   2.291  1.00 20.00           H
ATOM    773  CB  ARG C  76       7.327 -13.050   1.389  1.00 20.00           C
ATOM    774 1HB  ARG C  76       7.461 -12.092   0.886  1.00 20.00           H
ATOM    775 2HB  ARG C  76       7.923 -13.016   2.301  1.00 20.00           H
ATOM    776  CG  ARG C  76       7.828 -14.180   0.488  1.00 20.00           C
ATOM    777 1HG  ARG C  76       7.098 -14.374  -0.298  1.00 20.00           H
ATOM    778 2HG  ARG C  76       8.752 -13.876  -0.004  1.00 20.00           H
ATOM    779  CD  ARG C  76       8.069 -15.458   1.294  1.00 20.00           C
ATOM    780 1HD  ARG C  76       7.160 -15.740   1.825  1.00 20.00           H
ATOM    781 2HD  ARG C  76       8.314 -16.281   0.622  1.00 20.00           H
ATOM    782  NE  ARG C  76       9.173 -15.248   2.257  1.00 20.00           N
ATOM    783  HE  ARG C  76       9.697 -14.398   2.192  1.00 20.00           H
ATOM    784  CZ  ARG C  76       9.514 -16.124   3.212  1.00 20.00           C
ATOM    785  NH1 ARG C  76       8.847 -17.278   3.345  1.00 20.00           N
ATOM    786 1HH1 ARG C  76       8.088 -17.491   2.730  1.00 20.00           H
ATOM    787 2HH1 ARG C  76       9.108 -17.927   4.060  1.00 20.00           H
ATOM    788  NH2 ARG C  76      10.533 -15.829   4.031  1.00 20.00           N
ATOM    789 1HH2 ARG C  76      10.800 -16.472   4.748  1.00 20.00           H
ATOM    790 2HH2 ARG C  76      11.026 -14.965   3.925  1.00 20.00           H
ATOM    791  HN  ARG C  76       4.460 -14.206   0.529  1.00 20.00           H
ATOM    792  N   TYR C  77       5.327 -12.247   3.875  1.00 20.00           N
ATOM    793  CA  TYR C  77       4.865 -11.206   4.777  1.00 20.00           C
ATOM    794  C   TYR C  77       5.579 -11.293   6.127  1.00 20.00           C
ATOM    795  O   TYR C  77       6.098 -12.347   6.492  1.00 20.00           O
ATOM    796  HA  TYR C  77       5.086 -10.242   4.319  1.00 20.00           H
ATOM    797  CB  TYR C  77       3.371 -11.461   4.986  1.00 20.00           C
ATOM    798 1HB  TYR C  77       3.220 -12.519   5.201  1.00 20.00           H
ATOM    799 2HB  TYR C  77       3.037 -10.906   5.863  1.00 20.00           H
ATOM    800  CG  TYR C  77       2.499 -11.070   3.791  1.00 20.00           C
ATOM    801  HD1 TYR C  77       2.918  -8.976   3.985  1.00 20.00           H
ATOM    802  CD1 TYR C  77       2.387  -9.744   3.423  1.00 20.00           C
ATOM    803  HD2 TYR C  77       1.915 -13.089   3.370  1.00 20.00           H
ATOM    804  CD2 TYR C  77       1.826 -12.043   3.080  1.00 20.00           C
ATOM    805  CE1 TYR C  77       1.566  -9.376   2.299  1.00 20.00           C
ATOM    806  HE1 TYR C  77       1.469  -8.333   1.998  1.00 20.00           H
ATOM    807  HE2 TYR C  77       0.469 -12.432   1.385  1.00 20.00           H
ATOM    808  CE2 TYR C  77       1.006 -11.674   1.955  1.00 20.00           C
ATOM    809  CZ  TYR C  77       0.917 -10.359   1.620  1.00 20.00           C
ATOM    810  OH  TYR C  77       0.142 -10.012   0.557  1.00 20.00           O
ATOM    811  HH  TYR C  77       0.195  -9.025   0.405  1.00 20.00           H
ATOM    812  HN  TYR C  77       5.600 -13.100   4.319  1.00 20.00           H
ATOM    813  N   ASN C  78       5.583 -10.171   6.832  1.00 20.00           N
ATOM    814  CA  ASN C  78       6.140 -10.133   8.174  1.00 20.00           C
ATOM    815  C   ASN C  78       5.146 -10.763   9.152  1.00 20.00           C
ATOM    816  O   ASN C  78       3.937 -10.719   8.928  1.00 20.00           O
ATOM    817  HA  ASN C  78       7.074 -10.690   8.112  1.00 20.00           H
ATOM    818  CB  ASN C  78       6.396  -8.693   8.622  1.00 20.00           C
ATOM    819 1HB  ASN C  78       6.771  -8.108   7.782  1.00 20.00           H
ATOM    820 2HB  ASN C  78       5.459  -8.234   8.937  1.00 20.00           H
ATOM    821  CG  ASN C  78       7.404  -8.648   9.773  1.00 20.00           C
ATOM    822  OD1 ASN C  78       7.514  -9.563  10.572  1.00 20.00           O
ATOM    823  ND2 ASN C  78       8.131  -7.535   9.811  1.00 20.00           N
ATOM    824 1HD2 ASN C  78       7.991  -6.822   9.125  1.00 20.00           H
ATOM    825 2HD2 ASN C  78       8.819  -7.412  10.527  1.00 20.00           H
ATOM    826  HN  ASN C  78       5.216  -9.302   6.502  1.00 20.00           H
ATOM    827  N   THR C  79       5.692 -11.334  10.215  1.00 20.00           N
ATOM    828  CA  THR C  79       4.869 -11.821  11.309  1.00 20.00           C
ATOM    829  C   THR C  79       4.759 -10.761  12.406  1.00 20.00           C
ATOM    830  O   THR C  79       5.045 -11.035  13.571  1.00 20.00           O
ATOM    831  HA  THR C  79       3.862 -11.995  10.930  1.00 20.00           H
ATOM    832  HB  THR C  79       4.917 -13.522  12.659  1.00 20.00           H
ATOM    833  CB  THR C  79       5.466 -13.142  11.798  1.00 20.00           C
ATOM    834  OG1 THR C  79       6.839 -12.838  12.029  1.00 20.00           O
ATOM    835  HG1 THR C  79       6.940 -12.348  12.895  1.00 20.00           H
ATOM    836  CG2 THR C  79       5.501 -14.210  10.703  1.00 20.00           C
ATOM    837 1HG2 THR C  79       6.146 -13.877   9.890  1.00 20.00           H
ATOM    838 2HG2 THR C  79       4.492 -14.373  10.322  1.00 20.00           H
ATOM    839 3HG2 THR C  79       5.888 -15.142  11.116  1.00 20.00           H
ATOM    840  HN  THR C  79       6.676 -11.466  10.335  1.00 20.00           H
ATOM    841  N   THR C  80       4.343  -9.571  11.996  1.00 20.00           N
ATOM    842  CA  THR C  80       4.318  -8.435  12.901  1.00 20.00           C
ATOM    843  C   THR C  80       3.131  -7.525  12.581  1.00 20.00           C
ATOM    844  O   THR C  80       2.333  -7.206  13.462  1.00 20.00           O
ATOM    845  HA  THR C  80       4.172  -8.806  13.915  1.00 20.00           H
ATOM    846  HB  THR C  80       5.821  -7.307  11.811  1.00 20.00           H
ATOM    847  CB  THR C  80       5.670  -7.725  12.806  1.00 20.00           C
ATOM    848  OG1 THR C  80       6.612  -8.717  13.206  1.00 20.00           O
ATOM    849  HG1 THR C  80       7.053  -9.114  12.401  1.00 20.00           H
ATOM    850  CG2 THR C  80       5.826  -6.620  13.853  1.00 20.00           C
ATOM    851 1HG2 THR C  80       5.696  -7.042  14.849  1.00 20.00           H
ATOM    852 2HG2 THR C  80       5.073  -5.850  13.684  1.00 20.00           H
ATOM    853 3HG2 THR C  80       6.820  -6.180  13.772  1.00 20.00           H
ATOM    854  HN  THR C  80       4.028  -9.379  11.067  1.00 20.00           H
ATOM    855  N   ASN C  81       3.050  -7.132  11.318  1.00 20.00           N
ATOM    856  CA  ASN C  81       1.865  -6.456  10.819  1.00 20.00           C
ATOM    857  C   ASN C  81       0.619  -7.220  11.270  1.00 20.00           C
ATOM    858  O   ASN C  81       0.576  -8.447  11.191  1.00 20.00           O
ATOM    859  HA  ASN C  81       1.912  -5.450  11.236  1.00 20.00           H
ATOM    860  CB  ASN C  81       1.862  -6.408   9.289  1.00 20.00           C
ATOM    861 1HB  ASN C  81       1.914  -7.420   8.890  1.00 20.00           H
ATOM    862 2HB  ASN C  81       0.926  -5.974   8.938  1.00 20.00           H
ATOM    863  CG  ASN C  81       3.040  -5.585   8.764  1.00 20.00           C
ATOM    864  OD1 ASN C  81       4.134  -5.604   9.304  1.00 20.00           O
ATOM    865  ND2 ASN C  81       2.756  -4.862   7.684  1.00 20.00           N
ATOM    866 1HD2 ASN C  81       1.838  -4.891   7.290  1.00 20.00           H
ATOM    867 2HD2 ASN C  81       3.462  -4.290   7.266  1.00 20.00           H
ATOM    868  HN  ASN C  81       3.775  -7.269  10.643  1.00 20.00           H
ATOM    869  N   ASN C  82      -0.365  -6.463  11.733  1.00 20.00           N
ATOM    870  CA  ASN C  82      -1.438  -7.034  12.530  1.00 20.00           C
ATOM    871  C   ASN C  82      -2.675  -7.222  11.650  1.00 20.00           C
ATOM    872  O   ASN C  82      -3.138  -6.278  11.012  1.00 20.00           O
ATOM    873  HA  ASN C  82      -1.044  -7.979  12.904  1.00 20.00           H
ATOM    874  CB  ASN C  82      -1.817  -6.108  13.688  1.00 20.00           C
ATOM    875 1HB  ASN C  82      -2.211  -5.171  13.295  1.00 20.00           H
ATOM    876 2HB  ASN C  82      -2.611  -6.566  14.278  1.00 20.00           H
ATOM    877  CG  ASN C  82      -0.608  -5.824  14.581  1.00 20.00           C
ATOM    878  OD1 ASN C  82      -0.341  -6.519  15.548  1.00 20.00           O
ATOM    879  ND2 ASN C  82       0.106  -4.767  14.205  1.00 20.00           N
ATOM    880 1HD2 ASN C  82      -0.168  -4.239  13.402  1.00 20.00           H
ATOM    881 2HD2 ASN C  82       0.917  -4.500  14.727  1.00 20.00           H
ATOM    882  HN  ASN C  82      -0.436  -5.478  11.573  1.00 20.00           H
ATOM    883  N   GLY C  83      -3.177  -8.449  11.645  1.00 20.00           N
ATOM    884  CA  GLY C  83      -4.516  -8.708  11.144  1.00 20.00           C
ATOM    885  C   GLY C  83      -5.545  -8.651  12.275  1.00 20.00           C
ATOM    886  O   GLY C  83      -5.199  -8.824  13.443  1.00 20.00           O
ATOM    887 1HA  GLY C  83      -4.770  -7.974  10.379  1.00 20.00           H
ATOM    888 2HA  GLY C  83      -4.547  -9.688  10.668  1.00 20.00           H
ATOM    889  HN  GLY C  83      -2.685  -9.255  11.974  1.00 20.00           H
ATOM    890  N   TYR C  84      -6.789  -8.410  11.888  1.00 20.00           N
ATOM    891  CA  TYR C  84      -7.870  -8.327  12.856  1.00 20.00           C
ATOM    892  C   TYR C  84      -9.095  -9.109  12.377  1.00 20.00           C
ATOM    893  O   TYR C  84      -9.312  -9.256  11.175  1.00 20.00           O
ATOM    894  HA  TYR C  84      -7.517  -8.757  13.793  1.00 20.00           H
ATOM    895  CB  TYR C  84      -8.234  -6.844  12.955  1.00 20.00           C
ATOM    896 1HB  TYR C  84      -8.636  -6.514  11.997  1.00 20.00           H
ATOM    897 2HB  TYR C  84      -9.027  -6.724  13.693  1.00 20.00           H
ATOM    898  CG  TYR C  84      -7.060  -5.940  13.338  1.00 20.00           C
ATOM    899  HD1 TYR C  84      -6.452  -5.625  11.306  1.00 20.00           H
ATOM    900  CD1 TYR C  84      -6.253  -5.404  12.355  1.00 20.00           C
ATOM    901  HD2 TYR C  84      -7.447  -6.083  15.442  1.00 20.00           H
ATOM    902  CD2 TYR C  84      -6.809  -5.660  14.666  1.00 20.00           C
ATOM    903  CE1 TYR C  84      -5.149  -4.553  12.715  1.00 20.00           C
ATOM    904  HE1 TYR C  84      -4.503  -4.124  11.949  1.00 20.00           H
ATOM    905  HE2 TYR C  84      -5.495  -4.580  16.070  1.00 20.00           H
ATOM    906  CE2 TYR C  84      -5.705  -4.809  15.026  1.00 20.00           C
ATOM    907  CZ  TYR C  84      -4.929  -4.298  14.033  1.00 20.00           C
ATOM    908  OH  TYR C  84      -3.886  -3.494  14.373  1.00 20.00           O
ATOM    909  HH  TYR C  84      -3.483  -3.091  13.551  1.00 20.00           H
ATOM    910  HN  TYR C  84      -7.062  -8.272  10.936  1.00 20.00           H
ATOM    911  N   ARG C  85      -9.864  -9.590  13.343  1.00 20.00           N
ATOM    912  CA  ARG C  85     -11.148 -10.201  13.043  1.00 20.00           C
ATOM    913  C   ARG C  85     -12.109 -10.022  14.220  1.00 20.00           C
ATOM    914  O   ARG C  85     -11.741 -10.265  15.368  1.00 20.00           O
ATOM    915  HA  ARG C  85     -11.508  -9.674  12.159  1.00 20.00           H
ATOM    916  CB  ARG C  85     -10.991 -11.693  12.743  1.00 20.00           C
ATOM    917 1HB  ARG C  85     -10.109 -11.853  12.123  1.00 20.00           H
ATOM    918 2HB  ARG C  85     -10.830 -12.240  13.672  1.00 20.00           H
ATOM    919  CG  ARG C  85     -12.229 -12.242  12.030  1.00 20.00           C
ATOM    920 1HG  ARG C  85     -13.092 -12.179  12.692  1.00 20.00           H
ATOM    921 2HG  ARG C  85     -12.451 -11.629  11.157  1.00 20.00           H
ATOM    922  CD  ARG C  85     -12.014 -13.695  11.599  1.00 20.00           C
ATOM    923 1HD  ARG C  85     -11.084 -13.783  11.039  1.00 20.00           H
ATOM    924 2HD  ARG C  85     -11.919 -14.333  12.478  1.00 20.00           H
ATOM    925  NE  ARG C  85     -13.150 -14.149  10.767  1.00 20.00           N
ATOM    926  HE  ARG C  85     -13.892 -13.501  10.592  1.00 20.00           H
ATOM    927  CZ  ARG C  85     -13.247 -15.373  10.231  1.00 20.00           C
ATOM    928  NH1 ARG C  85     -12.283 -16.282  10.432  1.00 20.00           N
ATOM    929 1HH1 ARG C  85     -11.483 -16.048  10.985  1.00 20.00           H
ATOM    930 2HH1 ARG C  85     -12.363 -17.193  10.029  1.00 20.00           H
ATOM    931  NH2 ARG C  85     -14.323 -15.676   9.492  1.00 20.00           N
ATOM    932 1HH2 ARG C  85     -14.411 -16.585   9.086  1.00 20.00           H
ATOM    933 2HH2 ARG C  85     -15.039 -14.992   9.347  1.00 20.00           H
ATOM    934  HN  ARG C  85      -9.623  -9.568  14.313  1.00 20.00           H
ATOM    935  N   GLU C  86     -13.321  -9.600  13.893  1.00 20.00           N
ATOM    936  CA  GLU C  86     -14.318  -9.324  14.914  1.00 20.00           C
ATOM    937  C   GLU C  86     -15.042 -10.612  15.311  1.00 20.00           C
ATOM    938  O   GLU C  86     -15.506 -11.358  14.450  1.00 20.00           O
ATOM    939  HA  GLU C  86     -13.760  -8.936  15.766  1.00 20.00           H
ATOM    940  CB  GLU C  86     -15.311  -8.262  14.439  1.00 20.00           C
ATOM    941 1HB  GLU C  86     -14.779  -7.338  14.210  1.00 20.00           H
ATOM    942 2HB  GLU C  86     -15.886  -8.647  13.597  1.00 20.00           H
ATOM    943  CG  GLU C  86     -16.323  -7.927  15.536  1.00 20.00           C
ATOM    944 1HG  GLU C  86     -17.048  -7.205  15.159  1.00 20.00           H
ATOM    945 2HG  GLU C  86     -16.879  -8.824  15.809  1.00 20.00           H
ATOM    946  CD  GLU C  86     -15.624  -7.358  16.772  1.00 20.00           C
ATOM    947  OE1 GLU C  86     -15.007  -6.280  16.630  1.00 20.00           O
ATOM    948  OE2 GLU C  86     -15.722  -8.014  17.832  1.00 20.00           O
ATOM    949  HN  GLU C  86     -13.626  -9.446  12.953  1.00 20.00           H
ATOM    950  N   CYS C  87     -15.115 -10.835  16.615  1.00 20.00           N
ATOM    951  CA  CYS C  87     -15.950 -11.898  17.148  1.00 20.00           C
ATOM    952  C   CYS C  87     -17.271 -11.282  17.614  1.00 20.00           C
ATOM    953  O   CYS C  87     -17.277 -10.355  18.422  1.00 20.00           O
ATOM    954  HA  CYS C  87     -16.118 -12.602  16.333  1.00 20.00           H
ATOM    955  CB  CYS C  87     -15.248 -12.660  18.273  1.00 20.00           C
ATOM    956 1HB  CYS C  87     -14.277 -13.018  17.929  1.00 20.00           H
ATOM    957 2HB  CYS C  87     -15.062 -11.993  19.114  1.00 20.00           H
ATOM    958  SG  CYS C  87     -16.279 -14.072  18.811  1.00 20.00           S
ATOM    959  HN  CYS C  87     -14.616 -10.305  17.302  1.00 20.00           H
ATOM    960  N   LEU C  88     -18.359 -11.823  17.083  1.00 20.00           N
ATOM    961  CA  LEU C  88     -19.660 -11.196  17.243  1.00 20.00           C
ATOM    962  C   LEU C  88     -20.203 -11.507  18.640  1.00 20.00           C
ATOM    963  O   LEU C  88     -19.679 -12.377  19.333  1.00 20.00           O
ATOM    964  HA  LEU C  88     -19.516 -10.119  17.161  1.00 20.00           H
ATOM    965  CB  LEU C  88     -20.599 -11.615  16.111  1.00 20.00           C
ATOM    966 1HB  LEU C  88     -20.768 -12.690  16.185  1.00 20.00           H
ATOM    967 2HB  LEU C  88     -21.563 -11.130  16.266  1.00 20.00           H
ATOM    968  HG  LEU C  88     -19.095 -11.647  14.591  1.00 20.00           H
ATOM    969  CG  LEU C  88     -20.122 -11.299  14.692  1.00 20.00           C
ATOM    970  CD1 LEU C  88     -20.958 -12.049  13.653  1.00 20.00           C
ATOM    971 1HD1 LEU C  88     -20.855 -13.123  13.810  1.00 20.00           H
ATOM    972 2HD1 LEU C  88     -22.005 -11.765  13.755  1.00 20.00           H
ATOM    973 3HD1 LEU C  88     -20.608 -11.794  12.652  1.00 20.00           H
ATOM    974  CD2 LEU C  88     -20.115  -9.790  14.440  1.00 20.00           C
ATOM    975 1HD2 LEU C  88     -21.096  -9.377  14.673  1.00 20.00           H
ATOM    976 2HD2 LEU C  88     -19.363  -9.319  15.074  1.00 20.00           H
ATOM    977 3HD2 LEU C  88     -19.879  -9.597  13.393  1.00 20.00           H
ATOM    978  HN  LEU C  88     -18.360 -12.671  16.554  1.00 20.00           H
ATOM    979  N   ALA C  89     -21.246 -10.778  19.010  1.00 20.00           N
ATOM    980  CA  ALA C  89     -21.871 -10.971  20.307  1.00 20.00           C
ATOM    981  C   ALA C  89     -22.550 -12.341  20.342  1.00 20.00           C
ATOM    982  O   ALA C  89     -22.746 -12.914  21.413  1.00 20.00           O
ATOM    983  HA  ALA C  89     -21.085 -10.946  21.062  1.00 20.00           H
ATOM    984  CB  ALA C  89     -22.850  -9.827  20.577  1.00 20.00           C
ATOM    985 1HB  ALA C  89     -22.317  -8.877  20.548  1.00 20.00           H
ATOM    986 2HB  ALA C  89     -23.630  -9.829  19.816  1.00 20.00           H
ATOM    987 3HB  ALA C  89     -23.302  -9.960  21.560  1.00 20.00           H
ATOM    988  HN  ALA C  89     -21.661 -10.068  18.442  1.00 20.00           H
ATOM    989  N   ASN C  90     -22.892 -12.827  19.157  1.00 20.00           N
ATOM    990  CA  ASN C  90     -23.478 -14.151  19.032  1.00 20.00           C
ATOM    991  C   ASN C  90     -22.494 -15.193  19.568  1.00 20.00           C
ATOM    992  O   ASN C  90     -22.901 -16.185  20.169  1.00 20.00           O
ATOM    993  HA  ASN C  90     -24.400 -14.112  19.612  1.00 20.00           H
ATOM    994  CB  ASN C  90     -23.773 -14.487  17.569  1.00 20.00           C
ATOM    995 1HB  ASN C  90     -22.842 -14.500  17.001  1.00 20.00           H
ATOM    996 2HB  ASN C  90     -24.202 -15.486  17.501  1.00 20.00           H
ATOM    997  CG  ASN C  90     -24.737 -13.469  16.956  1.00 20.00           C
ATOM    998  OD1 ASN C  90     -24.342 -12.515  16.305  1.00 20.00           O
ATOM    999  ND2 ASN C  90     -26.019 -13.724  17.199  1.00 20.00           N
ATOM   1000 1HD2 ASN C  90     -26.276 -14.524  17.741  1.00 20.00           H
ATOM   1001 2HD2 ASN C  90     -26.727 -13.115  16.840  1.00 20.00           H
ATOM   1002  HN  ASN C  90     -22.774 -12.334  18.296  1.00 20.00           H
ATOM   1003  N   GLY C  91     -21.217 -14.931  19.330  1.00 20.00           N
ATOM   1004  CA  GLY C  91     -20.192 -15.933  19.563  1.00 20.00           C
ATOM   1005  C   GLY C  91     -19.795 -16.626  18.258  1.00 20.00           C
ATOM   1006  O   GLY C  91     -19.711 -17.852  18.202  1.00 20.00           O
ATOM   1007 1HA  GLY C  91     -19.315 -15.465  20.012  1.00 20.00           H
ATOM   1008 2HA  GLY C  91     -20.557 -16.673  20.276  1.00 20.00           H
ATOM   1009  HN  GLY C  91     -20.881 -14.054  18.985  1.00 20.00           H
ATOM   1010  N   SER C  92     -19.561 -15.811  17.240  1.00 20.00           N
ATOM   1011  CA  SER C  92     -19.198 -16.331  15.933  1.00 20.00           C
ATOM   1012  C   SER C  92     -18.318 -15.321  15.194  1.00 20.00           C
ATOM   1013  O   SER C  92     -18.477 -14.113  15.363  1.00 20.00           O
ATOM   1014  HA  SER C  92     -18.644 -17.248  16.131  1.00 20.00           H
ATOM   1015  CB  SER C  92     -20.442 -16.656  15.104  1.00 20.00           C
ATOM   1016 1HB  SER C  92     -21.024 -15.747  14.951  1.00 20.00           H
ATOM   1017 2HB  SER C  92     -20.139 -17.010  14.119  1.00 20.00           H
ATOM   1018  HG  SER C  92     -20.765 -18.509  15.787  1.00 20.00           H
ATOM   1019  OG  SER C  92     -21.259 -17.641  15.732  1.00 20.00           O
ATOM   1020  HN  SER C  92     -19.617 -14.814  17.298  1.00 20.00           H
ATOM   1021  N   TRP C  93     -17.408 -15.853  14.391  1.00 20.00           N
ATOM   1022  CA  TRP C  93     -16.478 -15.014  13.654  1.00 20.00           C
ATOM   1023  C   TRP C  93     -17.275 -14.224  12.615  1.00 20.00           C
ATOM   1024  O   TRP C  93     -18.175 -14.765  11.975  1.00 20.00           O
ATOM   1025  HA  TRP C  93     -16.011 -14.331  14.364  1.00 20.00           H
ATOM   1026  CB  TRP C  93     -15.355 -15.851  13.037  1.00 20.00           C
ATOM   1027 1HB  TRP C  93     -15.788 -16.545  12.317  1.00 20.00           H
ATOM   1028 2HB  TRP C  93     -14.687 -15.192  12.484  1.00 20.00           H
ATOM   1029  CG  TRP C  93     -14.536 -16.643  14.059  1.00 20.00           C
ATOM   1030  HD1 TRP C  93     -15.160 -18.674  13.721  1.00 20.00           H
ATOM   1031  CD1 TRP C  93     -14.542 -17.966  14.273  1.00 20.00           C
ATOM   1032  CD2 TRP C  93     -13.585 -16.105  15.001  1.00 20.00           C
ATOM   1033  NE1 TRP C  93     -13.668 -18.318  15.281  1.00 20.00           N
ATOM   1034  HE1 TRP C  93     -13.498 -19.244  15.621  1.00 20.00           H
ATOM   1035  CE2 TRP C  93     -13.067 -17.151  15.738  1.00 20.00           C
ATOM   1036  HE3 TRP C  93     -13.569 -13.936  14.655  1.00 20.00           H
ATOM   1037  CE3 TRP C  93     -13.175 -14.779  15.223  1.00 20.00           C
ATOM   1038  CZ2 TRP C  93     -12.112 -16.979  16.746  1.00 20.00           C
ATOM   1039  HZ2 TRP C  93     -11.718 -17.822  17.314  1.00 20.00           H
ATOM   1040  CZ3 TRP C  93     -12.219 -14.624  16.235  1.00 20.00           C
ATOM   1041  HZ3 TRP C  93     -11.867 -13.615  16.448  1.00 20.00           H
ATOM   1042  CH2 TRP C  93     -11.689 -15.666  16.985  1.00 20.00           C
ATOM   1043  HH2 TRP C  93     -10.946 -15.462  17.757  1.00 20.00           H
ATOM   1044  HN  TRP C  93     -17.302 -16.836  14.240  1.00 20.00           H
ATOM   1045  N   ALA C  94     -16.915 -12.956  12.478  1.00 20.00           N
ATOM   1046  CA  ALA C  94     -17.311 -12.187  11.311  1.00 20.00           C
ATOM   1047  C   ALA C  94     -16.825 -12.899  10.047  1.00 20.00           C
ATOM   1048  O   ALA C  94     -15.627 -13.122   9.877  1.00 20.00           O
ATOM   1049  HA  ALA C  94     -18.400 -12.142  11.297  1.00 20.00           H
ATOM   1050  CB  ALA C  94     -16.760 -10.764  11.426  1.00 20.00           C
ATOM   1051 1HB  ALA C  94     -17.182 -10.281  12.307  1.00 20.00           H
ATOM   1052 2HB  ALA C  94     -15.674 -10.801  11.517  1.00 20.00           H
ATOM   1053 3HB  ALA C  94     -17.031 -10.196  10.536  1.00 20.00           H
ATOM   1054  HN  ALA C  94     -16.364 -12.456  13.147  1.00 20.00           H
ATOM   1055  N   ALA C  95     -17.780 -13.238   9.193  1.00 20.00           N
ATOM   1056  CA  ALA C  95     -17.461 -13.895   7.937  1.00 20.00           C
ATOM   1057  C   ALA C  95     -16.366 -13.105   7.216  1.00 20.00           C
ATOM   1058  O   ALA C  95     -15.451 -13.690   6.640  1.00 20.00           O
ATOM   1059  HA  ALA C  95     -17.086 -14.891   8.169  1.00 20.00           H
ATOM   1060  CB  ALA C  95     -18.732 -14.030   7.095  1.00 20.00           C
ATOM   1061 1HB  ALA C  95     -19.461 -14.635   7.633  1.00 20.00           H
ATOM   1062 2HB  ALA C  95     -19.149 -13.041   6.905  1.00 20.00           H
ATOM   1063 3HB  ALA C  95     -18.490 -14.510   6.147  1.00 20.00           H
ATOM   1064  HN  ALA C  95     -18.753 -13.070   9.348  1.00 20.00           H
ATOM   1065  N   ARG C  96     -16.497 -11.788   7.273  1.00 20.00           N
ATOM   1066  CA  ARG C  96     -15.570 -10.913   6.574  1.00 20.00           C
ATOM   1067  C   ARG C  96     -14.330 -10.659   7.434  1.00 20.00           C
ATOM   1068  O   ARG C  96     -14.400  -9.949   8.436  1.00 20.00           O
ATOM   1069  HA  ARG C  96     -15.312 -11.452   5.663  1.00 20.00           H
ATOM   1070  CB  ARG C  96     -16.228  -9.575   6.231  1.00 20.00           C
ATOM   1071 1HB  ARG C  96     -17.284  -9.731   6.010  1.00 20.00           H
ATOM   1072 2HB  ARG C  96     -16.177  -8.909   7.093  1.00 20.00           H
ATOM   1073  CG  ARG C  96     -15.541  -8.919   5.032  1.00 20.00           C
ATOM   1074 1HG  ARG C  96     -15.119  -9.687   4.385  1.00 20.00           H
ATOM   1075 2HG  ARG C  96     -16.277  -8.373   4.441  1.00 20.00           H
ATOM   1076  CD  ARG C  96     -14.436  -7.963   5.487  1.00 20.00           C
ATOM   1077 1HD  ARG C  96     -14.869  -7.131   6.042  1.00 20.00           H
ATOM   1078 2HD  ARG C  96     -13.756  -8.478   6.165  1.00 20.00           H
ATOM   1079  NE  ARG C  96     -13.691  -7.455   4.314  1.00 20.00           N
ATOM   1080  HE  ARG C  96     -13.956  -7.790   3.410  1.00 20.00           H
ATOM   1081  CZ  ARG C  96     -12.685  -6.573   4.387  1.00 20.00           C
ATOM   1082  NH1 ARG C  96     -12.289  -6.090   5.573  1.00 20.00           N
ATOM   1083 1HH1 ARG C  96     -12.745  -6.388   6.412  1.00 20.00           H
ATOM   1084 2HH1 ARG C  96     -11.537  -5.433   5.619  1.00 20.00           H
ATOM   1085  NH2 ARG C  96     -12.081  -6.181   3.257  1.00 20.00           N
ATOM   1086 1HH2 ARG C  96     -11.328  -5.524   3.295  1.00 20.00           H
ATOM   1087 2HH2 ARG C  96     -12.382  -6.546   2.377  1.00 20.00           H
ATOM   1088  HN  ARG C  96     -17.218 -11.318   7.783  1.00 20.00           H
ATOM   1089  N   VAL C  97     -13.224 -11.252   7.010  1.00 20.00           N
ATOM   1090  CA  VAL C  97     -11.950 -11.020   7.670  1.00 20.00           C
ATOM   1091  C   VAL C  97     -11.279  -9.790   7.055  1.00 20.00           C
ATOM   1092  O   VAL C  97     -11.430  -9.527   5.862  1.00 20.00           O
ATOM   1093  HA  VAL C  97     -12.156 -10.817   8.721  1.00 20.00           H
ATOM   1094  HB  VAL C  97     -10.646 -12.321   6.592  1.00 20.00           H
ATOM   1095  CB  VAL C  97     -11.082 -12.277   7.590  1.00 20.00           C
ATOM   1096  CG1 VAL C  97      -9.936 -12.217   8.602  1.00 20.00           C
ATOM   1097 1HG1 VAL C  97      -9.266 -11.397   8.344  1.00 20.00           H
ATOM   1098 2HG1 VAL C  97     -10.341 -12.054   9.601  1.00 20.00           H
ATOM   1099 3HG1 VAL C  97      -9.385 -13.157   8.582  1.00 20.00           H
ATOM   1100  CG2 VAL C  97     -11.925 -13.538   7.790  1.00 20.00           C
ATOM   1101 1HG2 VAL C  97     -12.740 -13.325   8.481  1.00 20.00           H
ATOM   1102 2HG2 VAL C  97     -12.335 -13.857   6.832  1.00 20.00           H
ATOM   1103 3HG2 VAL C  97     -11.300 -14.332   8.200  1.00 20.00           H
ATOM   1104  HN  VAL C  97     -13.188 -11.880   6.233  1.00 20.00           H
ATOM   1105  N   ASN C  98     -10.552  -9.069   7.896  1.00 20.00           N
ATOM   1106  CA  ASN C  98      -9.886  -7.854   7.458  1.00 20.00           C
ATOM   1107  C   ASN C  98      -8.372  -8.068   7.487  1.00 20.00           C
ATOM   1108  O   ASN C  98      -7.855  -8.757   8.365  1.00 20.00           O
ATOM   1109  HA  ASN C  98     -10.262  -7.668   6.452  1.00 20.00           H
ATOM   1110  CB  ASN C  98     -10.216  -6.681   8.384  1.00 20.00           C
ATOM   1111 1HB  ASN C  98     -11.297  -6.586   8.485  1.00 20.00           H
ATOM   1112 2HB  ASN C  98      -9.819  -6.878   9.380  1.00 20.00           H
ATOM   1113  CG  ASN C  98      -9.631  -5.375   7.844  1.00 20.00           C
ATOM   1114  OD1 ASN C  98      -9.943  -4.929   6.752  1.00 20.00           O
ATOM   1115  ND2 ASN C  98      -8.766  -4.788   8.667  1.00 20.00           N
ATOM   1116 1HD2 ASN C  98      -8.553  -5.207   9.550  1.00 20.00           H
ATOM   1117 2HD2 ASN C  98      -8.329  -3.928   8.404  1.00 20.00           H
ATOM   1118  HN  ASN C  98     -10.414  -9.303   8.858  1.00 20.00           H
ATOM   1119  N   TYR C  99      -7.702  -7.464   6.515  1.00 20.00           N
ATOM   1120  CA  TYR C  99      -6.250  -7.438   6.512  1.00 20.00           C
ATOM   1121  C   TYR C  99      -5.726  -6.159   5.855  1.00 20.00           C
ATOM   1122  O   TYR C  99      -5.491  -6.129   4.648  1.00 20.00           O
ATOM   1123  HA  TYR C  99      -5.910  -7.471   7.548  1.00 20.00           H
ATOM   1124  CB  TYR C  99      -5.808  -8.643   5.679  1.00 20.00           C
ATOM   1125 1HB  TYR C  99      -6.428  -8.701   4.785  1.00 20.00           H
ATOM   1126 2HB  TYR C  99      -4.782  -8.485   5.346  1.00 20.00           H
ATOM   1127  CG  TYR C  99      -5.887  -9.977   6.424  1.00 20.00           C
ATOM   1128  HD1 TYR C  99      -7.628 -10.634   5.360  1.00 20.00           H
ATOM   1129  CD1 TYR C  99      -6.892 -10.875   6.126  1.00 20.00           C
ATOM   1130  HD2 TYR C  99      -4.161  -9.572   7.630  1.00 20.00           H
ATOM   1131  CD2 TYR C  99      -4.954 -10.282   7.395  1.00 20.00           C
ATOM   1132  CE1 TYR C  99      -6.966 -12.131   6.827  1.00 20.00           C
ATOM   1133  HE1 TYR C  99      -7.754 -12.849   6.601  1.00 20.00           H
ATOM   1134  HE2 TYR C  99      -4.299 -11.791   8.864  1.00 20.00           H
ATOM   1135  CE2 TYR C  99      -5.029 -11.538   8.096  1.00 20.00           C
ATOM   1136  CZ  TYR C  99      -6.031 -12.400   7.777  1.00 20.00           C
ATOM   1137  OH  TYR C  99      -6.102 -13.586   8.439  1.00 20.00           O
ATOM   1138  HH  TYR C  99      -6.988 -14.018   8.274  1.00 20.00           H
ATOM   1139  HN  TYR C  99      -8.135  -7.000   5.743  1.00 20.00           H
ATOM   1140  N   SER C 100      -5.558  -5.135   6.679  1.00 20.00           N
ATOM   1141  CA  SER C 100      -5.131  -3.838   6.182  1.00 20.00           C
ATOM   1142  C   SER C 100      -3.606  -3.733   6.235  1.00 20.00           C
ATOM   1143  O   SER C 100      -2.964  -3.453   5.224  1.00 20.00           O
ATOM   1144  HA  SER C 100      -5.482  -3.794   5.151  1.00 20.00           H
ATOM   1145  CB  SER C 100      -5.770  -2.703   6.985  1.00 20.00           C
ATOM   1146 1HB  SER C 100      -5.357  -1.749   6.657  1.00 20.00           H
ATOM   1147 2HB  SER C 100      -6.841  -2.673   6.782  1.00 20.00           H
ATOM   1148  HG  SER C 100      -5.199  -2.005   8.772  1.00 20.00           H
ATOM   1149  OG  SER C 100      -5.557  -2.855   8.386  1.00 20.00           O
ATOM   1150  HN  SER C 100      -5.708  -5.181   7.666  1.00 20.00           H
ATOM   1151  N   GLU C 101      -3.070  -3.962   7.425  1.00 20.00           N
ATOM   1152  CA  GLU C 101      -1.643  -3.805   7.646  1.00 20.00           C
ATOM   1153  C   GLU C 101      -0.860  -4.788   6.773  1.00 20.00           C
ATOM   1154  O   GLU C 101       0.235  -4.474   6.307  1.00 20.00           O
ATOM   1155  HA  GLU C 101      -1.414  -2.782   7.348  1.00 20.00           H
ATOM   1156  CB  GLU C 101      -1.293  -3.986   9.125  1.00 20.00           C
ATOM   1157 1HB  GLU C 101      -1.722  -4.919   9.492  1.00 20.00           H
ATOM   1158 2HB  GLU C 101      -0.213  -3.927   9.257  1.00 20.00           H
ATOM   1159  CG  GLU C 101      -1.893  -2.862   9.972  1.00 20.00           C
ATOM   1160 1HG  GLU C 101      -1.495  -1.902   9.642  1.00 20.00           H
ATOM   1161 2HG  GLU C 101      -2.973  -2.827   9.824  1.00 20.00           H
ATOM   1162  CD  GLU C 101      -1.582  -3.068  11.455  1.00 20.00           C
ATOM   1163  OE1 GLU C 101      -2.242  -2.390  12.273  1.00 20.00           O
ATOM   1164  OE2 GLU C 101      -0.691  -3.898  11.739  1.00 20.00           O
ATOM   1165  HN  GLU C 101      -3.593  -4.249   8.228  1.00 20.00           H
ATOM   1166  N   CYS C 102      -1.450  -5.958   6.578  1.00 20.00           N
ATOM   1167  CA  CYS C 102      -0.794  -7.011   5.823  1.00 20.00           C
ATOM   1168  C   CYS C 102      -1.121  -6.814   4.341  1.00 20.00           C
ATOM   1169  O   CYS C 102      -2.083  -7.388   3.833  1.00 20.00           O
ATOM   1170  HA  CYS C 102       0.276  -6.904   6.000  1.00 20.00           H
ATOM   1171  CB  CYS C 102      -1.202  -8.400   6.318  1.00 20.00           C
ATOM   1172 1HB  CYS C 102      -2.269  -8.553   6.161  1.00 20.00           H
ATOM   1173 2HB  CYS C 102      -0.682  -9.167   5.743  1.00 20.00           H
ATOM   1174  SG  CYS C 102      -0.801  -8.574   8.095  1.00 20.00           S
ATOM   1175  HN  CYS C 102      -2.359  -6.190   6.926  1.00 20.00           H
ATOM   1176  N   GLN C 103      -0.303  -6.001   3.690  1.00 20.00           N
ATOM   1177  CA  GLN C 103      -0.367  -5.875   2.244  1.00 20.00           C
ATOM   1178  C   GLN C 103       0.852  -5.110   1.723  1.00 20.00           C
ATOM   1179  O   GLN C 103       1.306  -4.157   2.353  1.00 20.00           O
ATOM   1180  HA  GLN C 103      -0.354  -6.896   1.863  1.00 20.00           H
ATOM   1181  CB  GLN C 103      -1.667  -5.195   1.810  1.00 20.00           C
ATOM   1182 1HB  GLN C 103      -2.251  -4.925   2.690  1.00 20.00           H
ATOM   1183 2HB  GLN C 103      -1.439  -4.269   1.283  1.00 20.00           H
ATOM   1184  CG  GLN C 103      -2.492  -6.114   0.906  1.00 20.00           C
ATOM   1185 1HG  GLN C 103      -2.684  -7.056   1.418  1.00 20.00           H
ATOM   1186 2HG  GLN C 103      -3.460  -5.657   0.704  1.00 20.00           H
ATOM   1187  CD  GLN C 103      -1.764  -6.382  -0.412  1.00 20.00           C
ATOM   1188  OE1 GLN C 103      -1.039  -5.550  -0.932  1.00 20.00           O
ATOM   1189  NE2 GLN C 103      -1.996  -7.589  -0.922  1.00 20.00           N
ATOM   1190 1HE2 GLN C 103      -2.601  -8.225  -0.445  1.00 20.00           H
ATOM   1191 2HE2 GLN C 103      -1.564  -7.859  -1.783  1.00 20.00           H
ATOM   1192  HN  GLN C 103       0.394  -5.436   4.133  1.00 20.00           H
ATOM   1193  N   GLU C 104       1.346  -5.558   0.578  1.00 20.00           N
ATOM   1194  CA  GLU C 104       2.521  -4.947  -0.019  1.00 20.00           C
ATOM   1195  C   GLU C 104       2.139  -3.653  -0.739  1.00 20.00           C
ATOM   1196  O   GLU C 104       2.799  -2.628  -0.575  1.00 20.00           O
ATOM   1197  HA  GLU C 104       3.187  -4.724   0.814  1.00 20.00           H
ATOM   1198  CB  GLU C 104       3.220  -5.919  -0.973  1.00 20.00           C
ATOM   1199 1HB  GLU C 104       3.485  -6.831  -0.438  1.00 20.00           H
ATOM   1200 2HB  GLU C 104       2.588  -6.098  -1.842  1.00 20.00           H
ATOM   1201  CG  GLU C 104       4.525  -5.323  -1.504  1.00 20.00           C
ATOM   1202 1HG  GLU C 104       4.990  -6.020  -2.202  1.00 20.00           H
ATOM   1203 2HG  GLU C 104       4.313  -4.410  -2.059  1.00 20.00           H
ATOM   1204  CD  GLU C 104       5.494  -5.017  -0.359  1.00 20.00           C
ATOM   1205  OE1 GLU C 104       5.723  -3.813  -0.117  1.00 20.00           O
ATOM   1206  OE2 GLU C 104       5.983  -5.995   0.246  1.00 20.00           O
ATOM   1207  HN  GLU C 104       0.958  -6.322   0.062  1.00 20.00           H
ATOM   1208  N   ILE C 105       1.074  -3.741  -1.522  1.00 20.00           N
ATOM   1209  CA  ILE C 105       0.679  -2.634  -2.377  1.00 20.00           C
ATOM   1210  C   ILE C 105      -0.845  -2.615  -2.508  1.00 20.00           C
ATOM   1211  O   ILE C 105      -1.456  -3.629  -2.842  1.00 20.00           O
ATOM   1212  HA  ILE C 105       0.995  -1.714  -1.886  1.00 20.00           H
ATOM   1213  HB  ILE C 105       2.480  -2.609  -3.531  1.00 20.00           H
ATOM   1214  CB  ILE C 105       1.411  -2.706  -3.719  1.00 20.00           C
ATOM   1215  CG1 ILE C 105       1.004  -1.544  -4.628  1.00 20.00           C
ATOM   1216 1HG1 ILE C 105       1.359  -1.730  -5.641  1.00 20.00           H
ATOM   1217 2HG1 ILE C 105      -0.083  -1.479  -4.677  1.00 20.00           H
ATOM   1218  CG2 ILE C 105       1.192  -4.063  -4.391  1.00 20.00           C
ATOM   1219 1HG2 ILE C 105       0.134  -4.187  -4.622  1.00 20.00           H
ATOM   1220 2HG2 ILE C 105       1.773  -4.110  -5.312  1.00 20.00           H
ATOM   1221 3HG2 ILE C 105       1.512  -4.858  -3.717  1.00 20.00           H
ATOM   1222  CD1 ILE C 105       1.577  -0.221  -4.115  1.00 20.00           C
ATOM   1223 1HD1 ILE C 105       1.067   0.064  -3.195  1.00 20.00           H
ATOM   1224 2HD1 ILE C 105       2.643  -0.339  -3.918  1.00 20.00           H
ATOM   1225 3HD1 ILE C 105       1.430   0.554  -4.868  1.00 20.00           H
ATOM   1226  HN  ILE C 105       0.486  -4.548  -1.578  1.00 20.00           H
ATOM   1227  N   LEU C 106      -1.416  -1.450  -2.237  1.00 20.00           N
ATOM   1228  CA  LEU C 106      -2.861  -1.300  -2.263  1.00 20.00           C
ATOM   1229  C   LEU C 106      -3.279  -0.659  -3.588  1.00 20.00           C
ATOM   1230  O   LEU C 106      -3.579   0.533  -3.637  1.00 20.00           O
ATOM   1231  HA  LEU C 106      -3.294  -2.299  -2.211  1.00 20.00           H
ATOM   1232  CB  LEU C 106      -3.342  -0.533  -1.030  1.00 20.00           C
ATOM   1233 1HB  LEU C 106      -2.909   0.467  -1.056  1.00 20.00           H
ATOM   1234 2HB  LEU C 106      -4.423  -0.414  -1.100  1.00 20.00           H
ATOM   1235  HG  LEU C 106      -1.944  -1.374   0.353  1.00 20.00           H
ATOM   1236  CG  LEU C 106      -3.014  -1.166   0.324  1.00 20.00           C
ATOM   1237  CD1 LEU C 106      -3.316  -0.198   1.470  1.00 20.00           C
ATOM   1238 1HD1 LEU C 106      -4.377   0.054   1.462  1.00 20.00           H
ATOM   1239 2HD1 LEU C 106      -3.062  -0.668   2.419  1.00 20.00           H
ATOM   1240 3HD1 LEU C 106      -2.726   0.710   1.344  1.00 20.00           H
ATOM   1241  CD2 LEU C 106      -3.739  -2.502   0.495  1.00 20.00           C
ATOM   1242 1HD2 LEU C 106      -3.304  -3.241  -0.178  1.00 20.00           H
ATOM   1243 2HD2 LEU C 106      -3.634  -2.843   1.525  1.00 20.00           H
ATOM   1244 3HD2 LEU C 106      -4.796  -2.374   0.261  1.00 20.00           H
ATOM   1245  HN  LEU C 106      -0.909  -0.620  -2.004  1.00 20.00           H
ATOM   1246  N   ASN C 107      -3.286  -1.479  -4.629  1.00 20.00           N
ATOM   1247  CA  ASN C 107      -3.758  -1.033  -5.929  1.00 20.00           C
ATOM   1248  C   ASN C 107      -4.446  -2.198  -6.643  1.00 20.00           C
ATOM   1249  O   ASN C 107      -4.032  -3.348  -6.504  1.00 20.00           O
ATOM   1250  HA  ASN C 107      -4.442  -0.211  -5.719  1.00 20.00           H
ATOM   1251  CB  ASN C 107      -2.596  -0.561  -6.805  1.00 20.00           C
ATOM   1252 1HB  ASN C 107      -1.694  -1.117  -6.549  1.00 20.00           H
ATOM   1253 2HB  ASN C 107      -2.815  -0.774  -7.851  1.00 20.00           H
ATOM   1254  CG  ASN C 107      -2.346   0.937  -6.625  1.00 20.00           C
ATOM   1255  OD1 ASN C 107      -2.851   1.770  -7.360  1.00 20.00           O
ATOM   1256  ND2 ASN C 107      -1.542   1.233  -5.608  1.00 20.00           N
ATOM   1257 1HD2 ASN C 107      -1.161   0.502  -5.042  1.00 20.00           H
ATOM   1258 2HD2 ASN C 107      -1.318   2.187  -5.408  1.00 20.00           H
ATOM   1259  HN  ASN C 107      -2.976  -2.429  -4.594  1.00 20.00           H
ATOM   1260  N   GLU C 108      -5.485  -1.861  -7.392  1.00 20.00           N
ATOM   1261  CA  GLU C 108      -6.183  -2.851  -8.195  1.00 20.00           C
ATOM   1262  C   GLU C 108      -5.805  -2.701  -9.670  1.00 20.00           C
ATOM   1263  O   GLU C 108      -5.547  -3.692 -10.352  1.00 20.00           O
ATOM   1264  HA  GLU C 108      -5.843  -3.817  -7.822  1.00 20.00           H
ATOM   1265  CB  GLU C 108      -7.697  -2.744  -8.003  1.00 20.00           C
ATOM   1266 1HB  GLU C 108      -7.915  -2.362  -7.006  1.00 20.00           H
ATOM   1267 2HB  GLU C 108      -8.126  -2.136  -8.800  1.00 20.00           H
ATOM   1268  CG  GLU C 108      -8.361  -4.118  -8.105  1.00 20.00           C
ATOM   1269 1HG  GLU C 108      -9.379  -4.007  -8.480  1.00 20.00           H
ATOM   1270 2HG  GLU C 108      -7.822  -4.734  -8.824  1.00 20.00           H
ATOM   1271  CD  GLU C 108      -8.387  -4.817  -6.744  1.00 20.00           C
ATOM   1272  OE1 GLU C 108      -9.510  -5.094  -6.270  1.00 20.00           O
ATOM   1273  OE2 GLU C 108      -7.283  -5.058  -6.209  1.00 20.00           O
ATOM   1274  HN  GLU C 108      -5.850  -0.932  -7.456  1.00 20.00           H
ATOM   1275  N   GLU C 109      -5.783  -1.455 -10.119  1.00 20.00           N
ATOM   1276  CA  GLU C 109      -5.497  -1.167 -11.514  1.00 20.00           C
ATOM   1277  C   GLU C 109      -4.131  -1.736 -11.903  1.00 20.00           C
ATOM   1278  O   GLU C 109      -3.176  -1.649 -11.134  1.00 20.00           O
ATOM   1279  HA  GLU C 109      -6.282  -1.668 -12.080  1.00 20.00           H
ATOM   1280  CB  GLU C 109      -5.562   0.337 -11.788  1.00 20.00           C
ATOM   1281 1HB  GLU C 109      -6.576   0.698 -11.616  1.00 20.00           H
ATOM   1282 2HB  GLU C 109      -4.814   0.853 -11.186  1.00 20.00           H
ATOM   1283  CG  GLU C 109      -5.226   0.643 -13.249  1.00 20.00           C
ATOM   1284 1HG  GLU C 109      -5.225   1.722 -13.407  1.00 20.00           H
ATOM   1285 2HG  GLU C 109      -4.223   0.286 -13.478  1.00 20.00           H
ATOM   1286  CD  GLU C 109      -6.235  -0.014 -14.192  1.00 20.00           C
ATOM   1287  OE1 GLU C 109      -7.181   0.697 -14.597  1.00 20.00           O
ATOM   1288  OE2 GLU C 109      -6.039  -1.212 -14.488  1.00 20.00           O
ATOM   1289  HN  GLU C 109      -5.957  -0.652  -9.548  1.00 20.00           H
ATOM   1290  N   LYS C 110      -4.083  -2.306 -13.099  1.00 20.00           N
ATOM   1291  CA  LYS C 110      -2.870  -2.952 -13.571  1.00 20.00           C
ATOM   1292  C   LYS C 110      -2.948  -3.125 -15.089  1.00 20.00           C
ATOM   1293  O   LYS C 110      -3.477  -4.122 -15.577  1.00 20.00           O
ATOM   1294  HA  LYS C 110      -2.036  -2.288 -13.342  1.00 20.00           H
ATOM   1295  CB  LYS C 110      -2.629  -4.260 -12.814  1.00 20.00           C
ATOM   1296 1HB  LYS C 110      -2.883  -4.128 -11.763  1.00 20.00           H
ATOM   1297 2HB  LYS C 110      -3.285  -5.037 -13.206  1.00 20.00           H
ATOM   1298  CG  LYS C 110      -1.170  -4.705 -12.940  1.00 20.00           C
ATOM   1299 1HG  LYS C 110      -0.966  -5.006 -13.968  1.00 20.00           H
ATOM   1300 2HG  LYS C 110      -0.510  -3.868 -12.716  1.00 20.00           H
ATOM   1301  CD  LYS C 110      -0.869  -5.868 -11.993  1.00 20.00           C
ATOM   1302 1HD  LYS C 110      -1.295  -5.662 -11.011  1.00 20.00           H
ATOM   1303 2HD  LYS C 110      -1.345  -6.776 -12.363  1.00 20.00           H
ATOM   1304  CE  LYS C 110       0.639  -6.092 -11.863  1.00 20.00           C
ATOM   1305 1HE  LYS C 110       1.145  -5.136 -11.726  1.00 20.00           H
ATOM   1306 2HE  LYS C 110       0.849  -6.694 -10.978  1.00 20.00           H
ATOM   1307  NZ  LYS C 110       1.168  -6.771 -13.067  1.00 20.00           N
ATOM   1308 1HZ  LYS C 110       0.526  -7.503 -13.352  1.00 20.00           H
ATOM   1309 2HZ  LYS C 110       1.267  -6.097 -13.819  1.00 20.00           H
ATOM   1310 3HZ  LYS C 110       2.072  -7.178 -12.857  1.00 20.00           H
ATOM   1311  HN  LYS C 110      -4.851  -2.332 -13.738  1.00 20.00           H
ATOM   1312  N   LYS C 111      -2.412  -2.139 -15.794  1.00 20.00           N
ATOM   1313  CA  LYS C 111      -2.403  -2.177 -17.246  1.00 20.00           C
ATOM   1314  C   LYS C 111      -0.959  -2.084 -17.745  1.00 20.00           C
ATOM   1315  O   LYS C 111      -0.358  -1.012 -17.721  1.00 20.00           O
ATOM   1316  HA  LYS C 111      -2.812  -3.140 -17.551  1.00 20.00           H
ATOM   1317  CB  LYS C 111      -3.321  -1.093 -17.816  1.00 20.00           C
ATOM   1318 1HB  LYS C 111      -3.134  -0.148 -17.307  1.00 20.00           H
ATOM   1319 2HB  LYS C 111      -3.093  -0.937 -18.871  1.00 20.00           H
ATOM   1320  CG  LYS C 111      -4.792  -1.483 -17.659  1.00 20.00           C
ATOM   1321 1HG  LYS C 111      -5.016  -2.337 -18.298  1.00 20.00           H
ATOM   1322 2HG  LYS C 111      -4.981  -1.795 -16.632  1.00 20.00           H
ATOM   1323  CD  LYS C 111      -5.710  -0.314 -18.021  1.00 20.00           C
ATOM   1324 1HD  LYS C 111      -5.567   0.500 -17.309  1.00 20.00           H
ATOM   1325 2HD  LYS C 111      -5.443   0.072 -19.004  1.00 20.00           H
ATOM   1326  CE  LYS C 111      -7.177  -0.748 -18.018  1.00 20.00           C
ATOM   1327 1HE  LYS C 111      -7.777  -0.027 -18.573  1.00 20.00           H
ATOM   1328 2HE  LYS C 111      -7.280  -1.706 -18.527  1.00 20.00           H
ATOM   1329  NZ  LYS C 111      -7.682  -0.859 -16.631  1.00 20.00           N
ATOM   1330 1HZ  LYS C 111      -7.678   0.056 -16.196  1.00 20.00           H
ATOM   1331 2HZ  LYS C 111      -8.629  -1.223 -16.645  1.00 20.00           H
ATOM   1332 3HZ  LYS C 111      -7.087  -1.488 -16.104  1.00 20.00           H
ATOM   1333  HN  LYS C 111      -1.991  -1.327 -15.389  1.00 20.00           H
ATOM   1334  N   SER C 112      -0.445  -3.223 -18.185  1.00 20.00           N
ATOM   1335  CA  SER C 112       0.981  -3.355 -18.431  1.00 20.00           C
ATOM   1336  C   SER C 112       1.302  -4.775 -18.903  1.00 20.00           C
ATOM   1337  O   SER C 112       1.953  -4.960 -19.930  1.00 20.00           O
ATOM   1338  HA  SER C 112       1.207  -2.632 -19.214  1.00 20.00           H
ATOM   1339  CB  SER C 112       1.790  -3.017 -17.177  1.00 20.00           C
ATOM   1340 1HB  SER C 112       2.780  -3.465 -17.253  1.00 20.00           H
ATOM   1341 2HB  SER C 112       1.932  -1.938 -17.117  1.00 20.00           H
ATOM   1342  HG  SER C 112       1.510  -4.376 -15.734  1.00 20.00           H
ATOM   1343  OG  SER C 112       1.151  -3.478 -15.990  1.00 20.00           O
ATOM   1344  HN  SER C 112      -0.984  -4.045 -18.373  1.00 20.00           H
ATOM   1345  N   LYS C 113       0.830  -5.742 -18.129  1.00 20.00           N
ATOM   1346  CA  LYS C 113       1.100  -7.138 -18.428  1.00 20.00           C
ATOM   1347  C   LYS C 113       0.618  -7.454 -19.845  1.00 20.00           C
ATOM   1348  O   LYS C 113       1.315  -8.122 -20.607  1.00 20.00           O
ATOM   1349  HA  LYS C 113       2.180  -7.277 -18.391  1.00 20.00           H
ATOM   1350  CB  LYS C 113       0.490  -8.043 -17.355  1.00 20.00           C
ATOM   1351 1HB  LYS C 113       0.684  -7.625 -16.368  1.00 20.00           H
ATOM   1352 2HB  LYS C 113      -0.593  -8.080 -17.478  1.00 20.00           H
ATOM   1353  CG  LYS C 113       1.067  -9.457 -17.438  1.00 20.00           C
ATOM   1354 1HG  LYS C 113       1.030  -9.809 -18.469  1.00 20.00           H
ATOM   1355 2HG  LYS C 113       2.117  -9.444 -17.144  1.00 20.00           H
ATOM   1356  CD  LYS C 113       0.292 -10.420 -16.537  1.00 20.00           C
ATOM   1357 1HD  LYS C 113       0.142  -9.966 -15.557  1.00 20.00           H
ATOM   1358 2HD  LYS C 113      -0.697 -10.602 -16.958  1.00 20.00           H
ATOM   1359  CE  LYS C 113       1.038 -11.747 -16.381  1.00 20.00           C
ATOM   1360 1HE  LYS C 113       0.323 -12.558 -16.240  1.00 20.00           H
ATOM   1361 2HE  LYS C 113       1.594 -11.967 -17.292  1.00 20.00           H
ATOM   1362  NZ  LYS C 113       1.965 -11.688 -15.229  1.00 20.00           N
ATOM   1363 1HZ  LYS C 113       1.456 -11.401 -14.400  1.00 20.00           H
ATOM   1364 2HZ  LYS C 113       2.371 -12.604 -15.076  1.00 20.00           H
ATOM   1365 3HZ  LYS C 113       2.702 -11.019 -15.422  1.00 20.00           H
ATOM   1366  HN  LYS C 113       0.274  -5.584 -17.313  1.00 20.00           H
ATOM   1367  N   VAL C 114      -0.571  -6.959 -20.156  1.00 20.00           N
ATOM   1368  CA  VAL C 114      -1.208  -7.279 -21.422  1.00 20.00           C
ATOM   1369  C   VAL C 114      -0.399  -6.663 -22.565  1.00 20.00           C
ATOM   1370  O   VAL C 114      -0.254  -7.270 -23.626  1.00 20.00           O
ATOM   1371  HA  VAL C 114      -1.197  -8.364 -21.530  1.00 20.00           H
ATOM   1372  HB  VAL C 114      -2.682  -5.765 -21.127  1.00 20.00           H
ATOM   1373  CB  VAL C 114      -2.667  -6.819 -21.406  1.00 20.00           C
ATOM   1374  CG1 VAL C 114      -3.298  -6.947 -22.794  1.00 20.00           C
ATOM   1375 1HG1 VAL C 114      -2.826  -6.237 -23.474  1.00 20.00           H
ATOM   1376 2HG1 VAL C 114      -3.151  -7.960 -23.167  1.00 20.00           H
ATOM   1377 3HG1 VAL C 114      -4.365  -6.734 -22.729  1.00 20.00           H
ATOM   1378  CG2 VAL C 114      -3.475  -7.593 -20.363  1.00 20.00           C
ATOM   1379 1HG2 VAL C 114      -3.442  -8.658 -20.595  1.00 20.00           H
ATOM   1380 2HG2 VAL C 114      -3.049  -7.424 -19.374  1.00 20.00           H
ATOM   1381 3HG2 VAL C 114      -4.509  -7.251 -20.377  1.00 20.00           H
ATOM   1382  HN  VAL C 114      -1.096  -6.350 -19.561  1.00 20.00           H
ATOM   1383  N   HIS C 115       0.107  -5.465 -22.311  1.00 20.00           N
ATOM   1384  CA  HIS C 115       0.743  -4.684 -23.358  1.00 20.00           C
ATOM   1385  C   HIS C 115       1.893  -5.485 -23.970  1.00 20.00           C
ATOM   1386  O   HIS C 115       2.041  -5.535 -25.190  1.00 20.00           O
ATOM   1387  HA  HIS C 115      -0.015  -4.511 -24.123  1.00 20.00           H
ATOM   1388  CB  HIS C 115       1.187  -3.321 -22.825  1.00 20.00           C
ATOM   1389 1HB  HIS C 115       1.964  -3.471 -22.075  1.00 20.00           H
ATOM   1390 2HB  HIS C 115       1.636  -2.752 -23.639  1.00 20.00           H
ATOM   1391  CG  HIS C 115       0.071  -2.506 -22.216  1.00 20.00           C
ATOM   1392  HD1 HIS C 115       1.196  -0.990 -21.230  1.00 20.00           H
ATOM   1393  ND1 HIS C 115       0.300  -1.374 -21.452  1.00 20.00           N
ATOM   1394  CD2 HIS C 115      -1.282  -2.668 -22.267  1.00 20.00           C
ATOM   1395  HD2 HIS C 115      -1.808  -3.467 -22.790  1.00 20.00           H
ATOM   1396  CE1 HIS C 115      -0.870  -0.887 -21.065  1.00 20.00           C
ATOM   1397  HE1 HIS C 115      -1.023  -0.000 -20.451  1.00 20.00           H
ATOM   1398  NE2 HIS C 115      -1.849  -1.691 -21.571  1.00 20.00           N
ATOM   1399  HN  HIS C 115       0.087  -5.030 -21.411  1.00 20.00           H
ATOM   1400  N   TYR C 116       2.680  -6.094 -23.094  1.00 20.00           N
ATOM   1401  CA  TYR C 116       3.833  -6.862 -23.531  1.00 20.00           C
ATOM   1402  C   TYR C 116       3.400  -8.108 -24.306  1.00 20.00           C
ATOM   1403  O   TYR C 116       4.025  -8.473 -25.301  1.00 20.00           O
ATOM   1404  HA  TYR C 116       4.432  -6.228 -24.184  1.00 20.00           H
ATOM   1405  CB  TYR C 116       4.558  -7.296 -22.256  1.00 20.00           C
ATOM   1406 1HB  TYR C 116       3.899  -7.943 -21.677  1.00 20.00           H
ATOM   1407 2HB  TYR C 116       5.429  -7.892 -22.530  1.00 20.00           H
ATOM   1408  CG  TYR C 116       5.012  -6.133 -21.372  1.00 20.00           C
ATOM   1409  HD1 TYR C 116       5.961  -5.086 -22.984  1.00 20.00           H
ATOM   1410  CD1 TYR C 116       5.723  -5.085 -21.921  1.00 20.00           C
ATOM   1411  HD2 TYR C 116       4.149  -6.959 -19.591  1.00 20.00           H
ATOM   1412  CD2 TYR C 116       4.710  -6.131 -20.025  1.00 20.00           C
ATOM   1413  CE1 TYR C 116       6.150  -3.990 -21.088  1.00 20.00           C
ATOM   1414  HE1 TYR C 116       6.712  -3.157 -21.509  1.00 20.00           H
ATOM   1415  HE2 TYR C 116       4.905  -5.023 -18.128  1.00 20.00           H
ATOM   1416  CE2 TYR C 116       5.137  -5.036 -19.193  1.00 20.00           C
ATOM   1417  CZ  TYR C 116       5.836  -4.020 -19.765  1.00 20.00           C
ATOM   1418  OH  TYR C 116       6.239  -2.986 -18.980  1.00 20.00           O
ATOM   1419  HH  TYR C 116       6.791  -2.346 -19.513  1.00 20.00           H
ATOM   1420  HN  TYR C 116       2.540  -6.067 -22.104  1.00 20.00           H
ATOM   1421  N   HIS C 117       2.333  -8.726 -23.821  1.00 20.00           N
ATOM   1422  CA  HIS C 117       1.821  -9.935 -24.444  1.00 20.00           C
ATOM   1423  C   HIS C 117       1.404  -9.633 -25.885  1.00 20.00           C
ATOM   1424  O   HIS C 117       1.710 -10.399 -26.797  1.00 20.00           O
ATOM   1425  HA  HIS C 117       2.641 -10.653 -24.455  1.00 20.00           H
ATOM   1426  CB  HIS C 117       0.686 -10.536 -23.612  1.00 20.00           C
ATOM   1427 1HB  HIS C 117      -0.110  -9.798 -23.516  1.00 20.00           H
ATOM   1428 2HB  HIS C 117       0.268 -11.388 -24.149  1.00 20.00           H
ATOM   1429  CG  HIS C 117       1.107 -10.985 -22.233  1.00 20.00           C
ATOM   1430  HD1 HIS C 117       3.191 -10.557 -22.309  1.00 20.00           H
ATOM   1431  ND1 HIS C 117       2.414 -10.907 -21.786  1.00 20.00           N
ATOM   1432  CD2 HIS C 117       0.380 -11.516 -21.208  1.00 20.00           C
ATOM   1433  HD2 HIS C 117      -0.692 -11.714 -21.223  1.00 20.00           H
ATOM   1434  CE1 HIS C 117       2.460 -11.373 -20.546  1.00 20.00           C
ATOM   1435  HE1 HIS C 117       3.350 -11.443 -19.921  1.00 20.00           H
ATOM   1436  NE2 HIS C 117       1.199 -11.750 -20.191  1.00 20.00           N
ATOM   1437  HN  HIS C 117       1.822  -8.415 -23.020  1.00 20.00           H
ATOM   1438  N   VAL C 118       0.711  -8.514 -26.045  1.00 20.00           N
ATOM   1439  CA  VAL C 118       0.234  -8.111 -27.356  1.00 20.00           C
ATOM   1440  C   VAL C 118       1.426  -7.954 -28.302  1.00 20.00           C
ATOM   1441  O   VAL C 118       1.395  -8.440 -29.432  1.00 20.00           O
ATOM   1442  HA  VAL C 118      -0.409  -8.907 -27.731  1.00 20.00           H
ATOM   1443  HB  VAL C 118      -0.065  -6.135 -26.606  1.00 20.00           H
ATOM   1444  CB  VAL C 118      -0.607  -6.838 -27.238  1.00 20.00           C
ATOM   1445  CG1 VAL C 118      -0.806  -6.183 -28.606  1.00 20.00           C
ATOM   1446 1HG1 VAL C 118       0.143  -5.780 -28.957  1.00 20.00           H
ATOM   1447 2HG1 VAL C 118      -1.169  -6.927 -29.316  1.00 20.00           H
ATOM   1448 3HG1 VAL C 118      -1.535  -5.377 -28.521  1.00 20.00           H
ATOM   1449  CG2 VAL C 118      -1.952  -7.130 -26.569  1.00 20.00           C
ATOM   1450 1HG2 VAL C 118      -2.546  -7.777 -27.215  1.00 20.00           H
ATOM   1451 2HG2 VAL C 118      -1.783  -7.627 -25.614  1.00 20.00           H
ATOM   1452 3HG2 VAL C 118      -2.486  -6.194 -26.402  1.00 20.00           H
ATOM   1453  HN  VAL C 118       0.477  -7.891 -25.299  1.00 20.00           H
ATOM   1454  N   ALA C 119       2.448  -7.273 -27.806  1.00 20.00           N
ATOM   1455  CA  ALA C 119       3.635  -7.016 -28.605  1.00 20.00           C
ATOM   1456  C   ALA C 119       4.217  -8.346 -29.087  1.00 20.00           C
ATOM   1457  O   ALA C 119       4.555  -8.491 -30.261  1.00 20.00           O
ATOM   1458  HA  ALA C 119       3.331  -6.427 -29.471  1.00 20.00           H
ATOM   1459  CB  ALA C 119       4.638  -6.204 -27.784  1.00 20.00           C
ATOM   1460 1HB  ALA C 119       4.183  -5.260 -27.484  1.00 20.00           H
ATOM   1461 2HB  ALA C 119       4.921  -6.768 -26.895  1.00 20.00           H
ATOM   1462 3HB  ALA C 119       5.524  -6.005 -28.386  1.00 20.00           H
ATOM   1463  HN  ALA C 119       2.475  -6.900 -26.879  1.00 20.00           H
ATOM   1464  N   VAL C 120       4.317  -9.284 -28.156  1.00 20.00           N
ATOM   1465  CA  VAL C 120       4.944 -10.563 -28.446  1.00 20.00           C
ATOM   1466  C   VAL C 120       4.098 -11.319 -29.472  1.00 20.00           C
ATOM   1467  O   VAL C 120       4.634 -11.929 -30.396  1.00 20.00           O
ATOM   1468  HA  VAL C 120       5.922 -10.358 -28.881  1.00 20.00           H
ATOM   1469  HB  VAL C 120       4.226 -11.311 -26.581  1.00 20.00           H
ATOM   1470  CB  VAL C 120       5.155 -11.348 -27.150  1.00 20.00           C
ATOM   1471  CG1 VAL C 120       5.470 -12.816 -27.444  1.00 20.00           C
ATOM   1472 1HG1 VAL C 120       4.594 -13.295 -27.881  1.00 20.00           H
ATOM   1473 2HG1 VAL C 120       6.304 -12.876 -28.142  1.00 20.00           H
ATOM   1474 3HG1 VAL C 120       5.735 -13.323 -26.516  1.00 20.00           H
ATOM   1475  CG2 VAL C 120       6.254 -10.711 -26.297  1.00 20.00           C
ATOM   1476 1HG2 VAL C 120       7.210 -10.797 -26.813  1.00 20.00           H
ATOM   1477 2HG2 VAL C 120       6.023  -9.659 -26.132  1.00 20.00           H
ATOM   1478 3HG2 VAL C 120       6.313 -11.225 -25.337  1.00 20.00           H
ATOM   1479  HN  VAL C 120       3.980  -9.181 -27.221  1.00 20.00           H
ATOM   1480  N   ILE C 121       2.789 -11.255 -29.276  1.00 20.00           N
ATOM   1481  CA  ILE C 121       1.866 -11.971 -30.140  1.00 20.00           C
ATOM   1482  C   ILE C 121       2.021 -11.464 -31.575  1.00 20.00           C
ATOM   1483  O   ILE C 121       2.024 -12.253 -32.519  1.00 20.00           O
ATOM   1484  HA  ILE C 121       2.145 -13.025 -30.114  1.00 20.00           H
ATOM   1485  HB  ILE C 121       0.262 -10.837 -29.295  1.00 20.00           H
ATOM   1486  CB  ILE C 121       0.438 -11.868 -29.601  1.00 20.00           C
ATOM   1487  CG1 ILE C 121       0.255 -12.745 -28.361  1.00 20.00           C
ATOM   1488 1HG1 ILE C 121       0.114 -13.783 -28.664  1.00 20.00           H
ATOM   1489 2HG1 ILE C 121       1.157 -12.711 -27.751  1.00 20.00           H
ATOM   1490  CG2 ILE C 121      -0.584 -12.195 -30.692  1.00 20.00           C
ATOM   1491 1HG2 ILE C 121      -0.535 -11.439 -31.475  1.00 20.00           H
ATOM   1492 2HG2 ILE C 121      -0.361 -13.174 -31.117  1.00 20.00           H
ATOM   1493 3HG2 ILE C 121      -1.585 -12.207 -30.260  1.00 20.00           H
ATOM   1494  CD1 ILE C 121      -0.946 -12.282 -27.534  1.00 20.00           C
ATOM   1495 1HD1 ILE C 121      -0.843 -11.221 -27.306  1.00 20.00           H
ATOM   1496 2HD1 ILE C 121      -1.863 -12.444 -28.102  1.00 20.00           H
ATOM   1497 3HD1 ILE C 121      -0.989 -12.850 -26.605  1.00 20.00           H
ATOM   1498  HN  ILE C 121       2.359 -10.727 -28.543  1.00 20.00           H
ATOM   1499  N   ILE C 122       2.144 -10.150 -31.694  1.00 20.00           N
ATOM   1500  CA  ILE C 122       2.296  -9.528 -32.999  1.00 20.00           C
ATOM   1501  C   ILE C 122       3.582 -10.037 -33.654  1.00 20.00           C
ATOM   1502  O   ILE C 122       3.582 -10.402 -34.829  1.00 20.00           O
ATOM   1503  HA  ILE C 122       1.450  -9.840 -33.611  1.00 20.00           H
ATOM   1504  HB  ILE C 122       2.866  -7.700 -32.046  1.00 20.00           H
ATOM   1505  CB  ILE C 122       2.230  -8.005 -32.877  1.00 20.00           C
ATOM   1506  CG1 ILE C 122       0.808  -7.543 -32.551  1.00 20.00           C
ATOM   1507 1HG1 ILE C 122       0.197  -7.570 -33.453  1.00 20.00           H
ATOM   1508 2HG1 ILE C 122       0.353  -8.229 -31.837  1.00 20.00           H
ATOM   1509  CG2 ILE C 122       2.777  -7.329 -34.136  1.00 20.00           C
ATOM   1510 1HG2 ILE C 122       3.841  -7.545 -34.230  1.00 20.00           H
ATOM   1511 2HG2 ILE C 122       2.250  -7.710 -35.011  1.00 20.00           H
ATOM   1512 3HG2 ILE C 122       2.630  -6.252 -34.064  1.00 20.00           H
ATOM   1513  CD1 ILE C 122       0.811  -6.126 -31.973  1.00 20.00           C
ATOM   1514 1HD1 ILE C 122       1.515  -6.074 -31.142  1.00 20.00           H
ATOM   1515 2HD1 ILE C 122       1.109  -5.419 -32.747  1.00 20.00           H
ATOM   1516 3HD1 ILE C 122      -0.189  -5.876 -31.618  1.00 20.00           H
ATOM   1517  HN  ILE C 122       2.140  -9.516 -30.921  1.00 20.00           H
ATOM   1518  N   ASN C 123       4.647 -10.045 -32.866  1.00 20.00           N
ATOM   1519  CA  ASN C 123       5.950 -10.444 -33.372  1.00 20.00           C
ATOM   1520  C   ASN C 123       5.873 -11.882 -33.889  1.00 20.00           C
ATOM   1521  O   ASN C 123       6.321 -12.171 -34.997  1.00 20.00           O
ATOM   1522  HA  ASN C 123       6.181  -9.729 -34.162  1.00 20.00           H
ATOM   1523  CB  ASN C 123       7.008 -10.393 -32.268  1.00 20.00           C
ATOM   1524 1HB  ASN C 123       6.719 -11.055 -31.452  1.00 20.00           H
ATOM   1525 2HB  ASN C 123       7.959 -10.761 -32.655  1.00 20.00           H
ATOM   1526  CG  ASN C 123       7.182  -8.968 -31.740  1.00 20.00           C
ATOM   1527  OD1 ASN C 123       6.806  -7.994 -32.371  1.00 20.00           O
ATOM   1528  ND2 ASN C 123       7.772  -8.901 -30.550  1.00 20.00           N
ATOM   1529 1HD2 ASN C 123       8.057  -9.739 -30.085  1.00 20.00           H
ATOM   1530 2HD2 ASN C 123       7.931  -8.012 -30.120  1.00 20.00           H
ATOM   1531  HN  ASN C 123       4.630  -9.786 -31.900  1.00 20.00           H
ATOM   1532  N   TYR C 124       5.302 -12.744 -33.061  1.00 20.00           N
ATOM   1533  CA  TYR C 124       5.216 -14.156 -33.393  1.00 20.00           C
ATOM   1534  C   TYR C 124       4.364 -14.373 -34.646  1.00 20.00           C
ATOM   1535  O   TYR C 124       4.731 -15.154 -35.522  1.00 20.00           O
ATOM   1536  HA  TYR C 124       6.226 -14.519 -33.583  1.00 20.00           H
ATOM   1537  CB  TYR C 124       4.532 -14.829 -32.202  1.00 20.00           C
ATOM   1538 1HB  TYR C 124       5.143 -14.680 -31.313  1.00 20.00           H
ATOM   1539 2HB  TYR C 124       3.577 -14.337 -32.019  1.00 20.00           H
ATOM   1540  CG  TYR C 124       4.288 -16.328 -32.390  1.00 20.00           C
ATOM   1541  HD1 TYR C 124       6.257 -16.877 -31.745  1.00 20.00           H
ATOM   1542  CD1 TYR C 124       5.291 -17.232 -32.105  1.00 20.00           C
ATOM   1543  HD2 TYR C 124       2.272 -16.063 -33.071  1.00 20.00           H
ATOM   1544  CD2 TYR C 124       3.064 -16.776 -32.845  1.00 20.00           C
ATOM   1545  CE1 TYR C 124       5.061 -18.642 -32.282  1.00 20.00           C
ATOM   1546  HE1 TYR C 124       5.845 -19.366 -32.060  1.00 20.00           H
ATOM   1547  HE2 TYR C 124       1.873 -18.554 -33.381  1.00 20.00           H
ATOM   1548  CE2 TYR C 124       2.835 -18.187 -33.022  1.00 20.00           C
ATOM   1549  CZ  TYR C 124       3.845 -19.050 -32.731  1.00 20.00           C
ATOM   1550  OH  TYR C 124       3.628 -20.382 -32.898  1.00 20.00           O
ATOM   1551  HH  TYR C 124       2.745 -20.532 -33.344  1.00 20.00           H
ATOM   1552  HN  TYR C 124       4.905 -12.493 -32.178  1.00 20.00           H
ATOM   1553  N   LEU C 125       3.244 -13.668 -34.690  1.00 20.00           N
ATOM   1554  CA  LEU C 125       2.333 -13.779 -35.817  1.00 20.00           C
ATOM   1555  C   LEU C 125       3.053 -13.338 -37.093  1.00 20.00           C
ATOM   1556  O   LEU C 125       2.899 -13.960 -38.143  1.00 20.00           O
ATOM   1557  HA  LEU C 125       2.064 -14.830 -35.917  1.00 20.00           H
ATOM   1558  CB  LEU C 125       1.042 -13.005 -35.541  1.00 20.00           C
ATOM   1559 1HB  LEU C 125       0.566 -13.435 -34.659  1.00 20.00           H
ATOM   1560 2HB  LEU C 125       1.304 -11.977 -35.292  1.00 20.00           H
ATOM   1561  HG  LEU C 125       0.508 -12.587 -37.569  1.00 20.00           H
ATOM   1562  CG  LEU C 125       0.019 -12.981 -36.678  1.00 20.00           C
ATOM   1563  CD1 LEU C 125      -0.461 -14.394 -37.014  1.00 20.00           C
ATOM   1564 1HD1 LEU C 125       0.361 -14.965 -37.445  1.00 20.00           H
ATOM   1565 2HD1 LEU C 125      -0.807 -14.886 -36.105  1.00 20.00           H
ATOM   1566 3HD1 LEU C 125      -1.280 -14.339 -37.731  1.00 20.00           H
ATOM   1567  CD2 LEU C 125      -1.144 -12.043 -36.349  1.00 20.00           C
ATOM   1568 1HD2 LEU C 125      -1.651 -12.395 -35.450  1.00 20.00           H
ATOM   1569 2HD2 LEU C 125      -0.762 -11.036 -36.180  1.00 20.00           H
ATOM   1570 3HD2 LEU C 125      -1.847 -12.030 -37.182  1.00 20.00           H
ATOM   1571  HN  LEU C 125       2.955 -13.031 -33.974  1.00 20.00           H
ATOM   1572  N   GLY C 126       3.824 -12.269 -36.960  1.00 20.00           N
ATOM   1573  CA  GLY C 126       4.580 -11.746 -38.086  1.00 20.00           C
ATOM   1574  C   GLY C 126       5.556 -12.794 -38.625  1.00 20.00           C
ATOM   1575  O   GLY C 126       5.619 -13.027 -39.831  1.00 20.00           O
ATOM   1576 1HA  GLY C 126       3.895 -11.441 -38.878  1.00 20.00           H
ATOM   1577 2HA  GLY C 126       5.129 -10.857 -37.779  1.00 20.00           H
ATOM   1578  HN  GLY C 126       3.936 -11.763 -36.105  1.00 20.00           H
ATOM   1579  N   HIS C 127       6.292 -13.399 -37.704  1.00 20.00           N
ATOM   1580  CA  HIS C 127       7.296 -14.381 -38.076  1.00 20.00           C
ATOM   1581  C   HIS C 127       6.620 -15.576 -38.752  1.00 20.00           C
ATOM   1582  O   HIS C 127       7.157 -16.140 -39.705  1.00 20.00           O
ATOM   1583  HA  HIS C 127       7.959 -13.896 -38.793  1.00 20.00           H
ATOM   1584  CB  HIS C 127       8.137 -14.785 -36.863  1.00 20.00           C
ATOM   1585 1HB  HIS C 127       7.480 -14.898 -36.000  1.00 20.00           H
ATOM   1586 2HB  HIS C 127       8.585 -15.760 -37.052  1.00 20.00           H
ATOM   1587  CG  HIS C 127       9.231 -13.802 -36.519  1.00 20.00           C
ATOM   1588  HD1 HIS C 127       8.213 -12.571 -35.111  1.00 20.00           H
ATOM   1589  ND1 HIS C 127       9.054 -12.769 -35.615  1.00 20.00           N
ATOM   1590  CD2 HIS C 127      10.516 -13.705 -36.967  1.00 20.00           C
ATOM   1591  HD2 HIS C 127      10.988 -14.367 -37.693  1.00 20.00           H
ATOM   1592  CE1 HIS C 127      10.187 -12.088 -35.531  1.00 20.00           C
ATOM   1593  HE1 HIS C 127      10.365 -11.216 -34.901  1.00 20.00           H
ATOM   1594  NE2 HIS C 127      11.092 -12.670 -36.370  1.00 20.00           N
ATOM   1595  HN  HIS C 127       6.212 -13.227 -36.723  1.00 20.00           H
ATOM   1596  N   CYS C 128       5.453 -15.926 -38.233  1.00 20.00           N
ATOM   1597  CA  CYS C 128       4.709 -17.058 -38.760  1.00 20.00           C
ATOM   1598  C   CYS C 128       4.351 -16.761 -40.218  1.00 20.00           C
ATOM   1599  O   CYS C 128       4.651 -17.556 -41.108  1.00 20.00           O
ATOM   1600  HA  CYS C 128       5.367 -17.924 -38.691  1.00 20.00           H
ATOM   1601  CB  CYS C 128       3.468 -17.360 -37.918  1.00 20.00           C
ATOM   1602 1HB  CYS C 128       2.907 -16.443 -37.740  1.00 20.00           H
ATOM   1603 2HB  CYS C 128       2.808 -18.038 -38.459  1.00 20.00           H
ATOM   1604  HG  CYS C 128       4.474 -16.999 -35.800  1.00 20.00           H
ATOM   1605  SG  CYS C 128       3.962 -18.109 -36.323  1.00 20.00           S
ATOM   1606  HN  CYS C 128       5.016 -15.452 -37.469  1.00 20.00           H
ATOM   1607  N   ILE C 129       3.715 -15.616 -40.416  1.00 20.00           N
ATOM   1608  CA  ILE C 129       3.266 -15.230 -41.743  1.00 20.00           C
ATOM   1609  C   ILE C 129       4.463 -15.207 -42.696  1.00 20.00           C
ATOM   1610  O   ILE C 129       4.379 -15.707 -43.816  1.00 20.00           O
ATOM   1611  HA  ILE C 129       2.567 -15.993 -42.086  1.00 20.00           H
ATOM   1612  HB  ILE C 129       3.076 -13.205 -41.083  1.00 20.00           H
ATOM   1613  CB  ILE C 129       2.500 -13.907 -41.686  1.00 20.00           C
ATOM   1614  CG1 ILE C 129       1.145 -14.087 -40.998  1.00 20.00           C
ATOM   1615 1HG1 ILE C 129       0.441 -14.550 -41.690  1.00 20.00           H
ATOM   1616 2HG1 ILE C 129       1.251 -14.764 -40.150  1.00 20.00           H
ATOM   1617  CG2 ILE C 129       2.358 -13.295 -43.080  1.00 20.00           C
ATOM   1618 1HG2 ILE C 129       3.345 -13.042 -43.468  1.00 20.00           H
ATOM   1619 2HG2 ILE C 129       1.879 -14.013 -43.746  1.00 20.00           H
ATOM   1620 3HG2 ILE C 129       1.749 -12.392 -43.021  1.00 20.00           H
ATOM   1621  CD1 ILE C 129       0.590 -12.744 -40.519  1.00 20.00           C
ATOM   1622 1HD1 ILE C 129       1.339 -12.238 -39.910  1.00 20.00           H
ATOM   1623 2HD1 ILE C 129       0.344 -12.125 -41.382  1.00 20.00           H
ATOM   1624 3HD1 ILE C 129      -0.308 -12.913 -39.925  1.00 20.00           H
ATOM   1625  HN  ILE C 129       3.507 -14.959 -39.692  1.00 20.00           H
ATOM   1626  N   SER C 130       5.550 -14.621 -42.215  1.00 20.00           N
ATOM   1627  CA  SER C 130       6.726 -14.428 -43.046  1.00 20.00           C
ATOM   1628  C   SER C 130       7.314 -15.784 -43.442  1.00 20.00           C
ATOM   1629  O   SER C 130       7.703 -15.984 -44.592  1.00 20.00           O
ATOM   1630  HA  SER C 130       6.373 -13.892 -43.926  1.00 20.00           H
ATOM   1631  CB  SER C 130       7.778 -13.584 -42.324  1.00 20.00           C
ATOM   1632 1HB  SER C 130       8.087 -14.092 -41.410  1.00 20.00           H
ATOM   1633 2HB  SER C 130       8.664 -13.493 -42.952  1.00 20.00           H
ATOM   1634  HG  SER C 130       6.738 -12.323 -41.169  1.00 20.00           H
ATOM   1635  OG  SER C 130       7.290 -12.284 -42.002  1.00 20.00           O
ATOM   1636  HN  SER C 130       5.634 -14.282 -41.278  1.00 20.00           H
ATOM   1637  N   LEU C 131       7.361 -16.681 -42.468  1.00 20.00           N
ATOM   1638  CA  LEU C 131       7.893 -18.012 -42.701  1.00 20.00           C
ATOM   1639  C   LEU C 131       7.098 -18.686 -43.820  1.00 20.00           C
ATOM   1640  O   LEU C 131       7.678 -19.237 -44.755  1.00 20.00           O
ATOM   1641  HA  LEU C 131       8.926 -17.898 -43.032  1.00 20.00           H
ATOM   1642  CB  LEU C 131       7.922 -18.814 -41.398  1.00 20.00           C
ATOM   1643 1HB  LEU C 131       8.449 -18.227 -40.645  1.00 20.00           H
ATOM   1644 2HB  LEU C 131       6.897 -18.936 -41.047  1.00 20.00           H
ATOM   1645  HG  LEU C 131       8.391 -20.605 -42.469  1.00 20.00           H
ATOM   1646  CG  LEU C 131       8.573 -20.196 -41.475  1.00 20.00           C
ATOM   1647  CD1 LEU C 131      10.090 -20.098 -41.298  1.00 20.00           C
ATOM   1648 1HD1 LEU C 131      10.503 -19.443 -42.064  1.00 20.00           H
ATOM   1649 2HD1 LEU C 131      10.315 -19.692 -40.312  1.00 20.00           H
ATOM   1650 3HD1 LEU C 131      10.531 -21.091 -41.392  1.00 20.00           H
ATOM   1651  CD2 LEU C 131       7.939 -21.158 -40.468  1.00 20.00           C
ATOM   1652 1HD2 LEU C 131       8.035 -20.746 -39.463  1.00 20.00           H
ATOM   1653 2HD2 LEU C 131       6.884 -21.291 -40.707  1.00 20.00           H
ATOM   1654 3HD2 LEU C 131       8.447 -22.121 -40.516  1.00 20.00           H
ATOM   1655  HN  LEU C 131       7.043 -16.510 -41.535  1.00 20.00           H
ATOM   1656  N   VAL C 132       5.781 -18.621 -43.689  1.00 20.00           N
ATOM   1657  CA  VAL C 132       4.900 -19.267 -44.647  1.00 20.00           C
ATOM   1658  C   VAL C 132       5.130 -18.663 -46.034  1.00 20.00           C
ATOM   1659  O   VAL C 132       5.260 -19.389 -47.018  1.00 20.00           O
ATOM   1660  HA  VAL C 132       5.165 -20.324 -44.677  1.00 20.00           H
ATOM   1661  HB  VAL C 132       3.263 -18.118 -43.901  1.00 20.00           H
ATOM   1662  CB  VAL C 132       3.447 -19.156 -44.180  1.00 20.00           C
ATOM   1663  CG1 VAL C 132       2.479 -19.517 -45.309  1.00 20.00           C
ATOM   1664 1HG1 VAL C 132       2.531 -18.758 -46.089  1.00 20.00           H
ATOM   1665 2HG1 VAL C 132       2.753 -20.486 -45.726  1.00 20.00           H
ATOM   1666 3HG1 VAL C 132       1.464 -19.565 -44.915  1.00 20.00           H
ATOM   1667  CG2 VAL C 132       3.200 -20.025 -42.946  1.00 20.00           C
ATOM   1668 1HG2 VAL C 132       3.328 -21.075 -43.210  1.00 20.00           H
ATOM   1669 2HG2 VAL C 132       3.911 -19.758 -42.164  1.00 20.00           H
ATOM   1670 3HG2 VAL C 132       2.185 -19.863 -42.584  1.00 20.00           H
ATOM   1671  HN  VAL C 132       5.316 -18.138 -42.947  1.00 20.00           H
ATOM   1672  N   ALA C 133       5.174 -17.339 -46.067  1.00 20.00           N
ATOM   1673  CA  ALA C 133       5.342 -16.627 -47.323  1.00 20.00           C
ATOM   1674  C   ALA C 133       6.630 -17.098 -48.002  1.00 20.00           C
ATOM   1675  O   ALA C 133       6.636 -17.385 -49.198  1.00 20.00           O
ATOM   1676  HA  ALA C 133       4.494 -16.874 -47.961  1.00 20.00           H
ATOM   1677  CB  ALA C 133       5.339 -15.120 -47.060  1.00 20.00           C
ATOM   1678 1HB  ALA C 133       4.396 -14.834 -46.594  1.00 20.00           H
ATOM   1679 2HB  ALA C 133       6.165 -14.865 -46.395  1.00 20.00           H
ATOM   1680 3HB  ALA C 133       5.455 -14.586 -48.003  1.00 20.00           H
ATOM   1681  HN  ALA C 133       5.096 -16.756 -45.258  1.00 20.00           H
ATOM   1682  N   LEU C 134       7.690 -17.163 -47.209  1.00 20.00           N
ATOM   1683  CA  LEU C 134       8.993 -17.538 -47.732  1.00 20.00           C
ATOM   1684  C   LEU C 134       8.923 -18.961 -48.291  1.00 20.00           C
ATOM   1685  O   LEU C 134       9.411 -19.225 -49.388  1.00 20.00           O
ATOM   1686  HA  LEU C 134       9.225 -16.857 -48.550  1.00 20.00           H
ATOM   1687  CB  LEU C 134      10.072 -17.349 -46.664  1.00 20.00           C
ATOM   1688 1HB  LEU C 134       9.730 -17.819 -45.742  1.00 20.00           H
ATOM   1689 2HB  LEU C 134      10.967 -17.885 -46.981  1.00 20.00           H
ATOM   1690  HG  LEU C 134       9.558 -15.293 -46.376  1.00 20.00           H
ATOM   1691  CG  LEU C 134      10.461 -15.902 -46.353  1.00 20.00           C
ATOM   1692  CD1 LEU C 134      11.051 -15.784 -44.946  1.00 20.00           C
ATOM   1693 1HD1 LEU C 134      10.287 -16.035 -44.210  1.00 20.00           H
ATOM   1694 2HD1 LEU C 134      11.892 -16.470 -44.845  1.00 20.00           H
ATOM   1695 3HD1 LEU C 134      11.393 -14.762 -44.780  1.00 20.00           H
ATOM   1696  CD2 LEU C 134      11.408 -15.347 -47.419  1.00 20.00           C
ATOM   1697 1HD2 LEU C 134      12.346 -15.901 -47.396  1.00 20.00           H
ATOM   1698 2HD2 LEU C 134      10.948 -15.452 -48.402  1.00 20.00           H
ATOM   1699 3HD2 LEU C 134      11.602 -14.294 -47.219  1.00 20.00           H
ATOM   1700  HN  LEU C 134       7.668 -16.966 -46.229  1.00 20.00           H
ATOM   1701  N   LEU C 135       8.313 -19.840 -47.510  1.00 20.00           N
ATOM   1702  CA  LEU C 135       8.234 -21.243 -47.881  1.00 20.00           C
ATOM   1703  C   LEU C 135       7.533 -21.368 -49.236  1.00 20.00           C
ATOM   1704  O   LEU C 135       8.043 -22.023 -50.144  1.00 20.00           O
ATOM   1705  HA  LEU C 135       9.254 -21.611 -47.985  1.00 20.00           H
ATOM   1706  CB  LEU C 135       7.570 -22.055 -46.768  1.00 20.00           C
ATOM   1707 1HB  LEU C 135       6.703 -21.501 -46.408  1.00 20.00           H
ATOM   1708 2HB  LEU C 135       7.198 -22.986 -47.197  1.00 20.00           H
ATOM   1709  HG  LEU C 135       9.070 -21.528 -45.338  1.00 20.00           H
ATOM   1710  CG  LEU C 135       8.455 -22.398 -45.568  1.00 20.00           C
ATOM   1711  CD1 LEU C 135       7.608 -22.692 -44.328  1.00 20.00           C
ATOM   1712 1HD1 LEU C 135       7.018 -21.812 -44.073  1.00 20.00           H
ATOM   1713 2HD1 LEU C 135       6.941 -23.529 -44.534  1.00 20.00           H
ATOM   1714 3HD1 LEU C 135       8.262 -22.945 -43.493  1.00 20.00           H
ATOM   1715  CD2 LEU C 135       9.406 -23.549 -45.899  1.00 20.00           C
ATOM   1716 1HD2 LEU C 135       8.828 -24.447 -46.117  1.00 20.00           H
ATOM   1717 2HD2 LEU C 135      10.008 -23.285 -46.769  1.00 20.00           H
ATOM   1718 3HD2 LEU C 135      10.061 -23.736 -45.048  1.00 20.00           H
ATOM   1719  HN  LEU C 135       7.879 -19.609 -46.639  1.00 20.00           H
ATOM   1720  N   VAL C 136       6.376 -20.730 -49.329  1.00 20.00           N
ATOM   1721  CA  VAL C 136       5.562 -20.827 -50.529  1.00 20.00           C
ATOM   1722  C   VAL C 136       6.384 -20.367 -51.735  1.00 20.00           C
ATOM   1723  O   VAL C 136       6.428 -21.050 -52.757  1.00 20.00           O
ATOM   1724  HA  VAL C 136       5.298 -21.875 -50.663  1.00 20.00           H
ATOM   1725  HB  VAL C 136       4.526 -19.062 -49.923  1.00 20.00           H
ATOM   1726  CB  VAL C 136       4.268 -20.031 -50.349  1.00 20.00           C
ATOM   1727  CG1 VAL C 136       3.583 -19.786 -51.695  1.00 20.00           C
ATOM   1728 1HG1 VAL C 136       4.175 -19.082 -52.280  1.00 20.00           H
ATOM   1729 2HG1 VAL C 136       3.498 -20.728 -52.236  1.00 20.00           H
ATOM   1730 3HG1 VAL C 136       2.589 -19.373 -51.527  1.00 20.00           H
ATOM   1731  CG2 VAL C 136       3.323 -20.736 -49.373  1.00 20.00           C
ATOM   1732 1HG2 VAL C 136       2.987 -21.677 -49.809  1.00 20.00           H
ATOM   1733 2HG2 VAL C 136       3.847 -20.934 -48.439  1.00 20.00           H
ATOM   1734 3HG2 VAL C 136       2.461 -20.098 -49.178  1.00 20.00           H
ATOM   1735  HN  VAL C 136       5.994 -20.156 -48.604  1.00 20.00           H
ATOM   1736  N   ALA C 137       7.013 -19.212 -51.576  1.00 20.00           N
ATOM   1737  CA  ALA C 137       7.777 -18.620 -52.662  1.00 20.00           C
ATOM   1738  C   ALA C 137       8.914 -19.566 -53.054  1.00 20.00           C
ATOM   1739  O   ALA C 137       9.154 -19.796 -54.239  1.00 20.00           O
ATOM   1740  HA  ALA C 137       7.106 -18.500 -53.513  1.00 20.00           H
ATOM   1741  CB  ALA C 137       8.285 -17.242 -52.237  1.00 20.00           C
ATOM   1742 1HB  ALA C 137       7.448 -16.637 -51.889  1.00 20.00           H
ATOM   1743 2HB  ALA C 137       9.011 -17.355 -51.431  1.00 20.00           H
ATOM   1744 3HB  ALA C 137       8.759 -16.751 -53.087  1.00 20.00           H
ATOM   1745  HN  ALA C 137       7.007 -18.684 -50.727  1.00 20.00           H
ATOM   1746  N   PHE C 138       9.583 -20.089 -52.038  1.00 20.00           N
ATOM   1747  CA  PHE C 138      10.744 -20.934 -52.261  1.00 20.00           C
ATOM   1748  C   PHE C 138      10.379 -22.152 -53.112  1.00 20.00           C
ATOM   1749  O   PHE C 138      11.123 -22.526 -54.017  1.00 20.00           O
ATOM   1750  HA  PHE C 138      11.485 -20.333 -52.789  1.00 20.00           H
ATOM   1751  CB  PHE C 138      11.222 -21.410 -50.888  1.00 20.00           C
ATOM   1752 1HB  PHE C 138      11.348 -20.544 -50.238  1.00 20.00           H
ATOM   1753 2HB  PHE C 138      10.448 -22.033 -50.441  1.00 20.00           H
ATOM   1754  CG  PHE C 138      12.533 -22.198 -50.924  1.00 20.00           C
ATOM   1755  HD1 PHE C 138      13.645 -20.572 -51.724  1.00 20.00           H
ATOM   1756  CD1 PHE C 138      13.669 -21.607 -51.383  1.00 20.00           C
ATOM   1757  HD2 PHE C 138      11.652 -23.962 -50.130  1.00 20.00           H
ATOM   1758  CD2 PHE C 138      12.562 -23.489 -50.498  1.00 20.00           C
ATOM   1759  CE1 PHE C 138      14.886 -22.338 -51.416  1.00 20.00           C
ATOM   1760  HE1 PHE C 138      15.796 -21.865 -51.784  1.00 20.00           H
ATOM   1761  CE2 PHE C 138      13.779 -24.220 -50.531  1.00 20.00           C
ATOM   1762  HE2 PHE C 138      13.803 -25.255 -50.189  1.00 20.00           H
ATOM   1763  CZ  PHE C 138      14.915 -23.629 -50.990  1.00 20.00           C
ATOM   1764  HZ  PHE C 138      15.849 -24.191 -51.015  1.00 20.00           H
ATOM   1765  HN  PHE C 138       9.345 -19.943 -51.077  1.00 20.00           H
ATOM   1766  N   VAL C 139       9.235 -22.738 -52.790  1.00 20.00           N
ATOM   1767  CA  VAL C 139       8.770 -23.914 -53.504  1.00 20.00           C
ATOM   1768  C   VAL C 139       8.478 -23.540 -54.958  1.00 20.00           C
ATOM   1769  O   VAL C 139       8.862 -24.261 -55.878  1.00 20.00           O
ATOM   1770  HA  VAL C 139       9.574 -24.650 -53.486  1.00 20.00           H
ATOM   1771  HB  VAL C 139       6.858 -23.709 -52.576  1.00 20.00           H
ATOM   1772  CB  VAL C 139       7.559 -24.517 -52.787  1.00 20.00           C
ATOM   1773  CG1 VAL C 139       6.847 -25.537 -53.678  1.00 20.00           C
ATOM   1774 1HG1 VAL C 139       6.384 -25.023 -54.520  1.00 20.00           H
ATOM   1775 2HG1 VAL C 139       7.570 -26.264 -54.048  1.00 20.00           H
ATOM   1776 3HG1 VAL C 139       6.079 -26.050 -53.099  1.00 20.00           H
ATOM   1777  CG2 VAL C 139       7.969 -25.144 -51.453  1.00 20.00           C
ATOM   1778 1HG2 VAL C 139       8.624 -25.996 -51.638  1.00 20.00           H
ATOM   1779 2HG2 VAL C 139       8.496 -24.405 -50.850  1.00 20.00           H
ATOM   1780 3HG2 VAL C 139       7.079 -25.479 -50.921  1.00 20.00           H
ATOM   1781  HN  VAL C 139       8.632 -22.422 -52.057  1.00 20.00           H
ATOM   1782  N   LEU C 140       7.800 -22.413 -55.121  1.00 20.00           N
ATOM   1783  CA  LEU C 140       7.362 -21.987 -56.440  1.00 20.00           C
ATOM   1784  C   LEU C 140       8.583 -21.799 -57.343  1.00 20.00           C
ATOM   1785  O   LEU C 140       8.601 -22.279 -58.475  1.00 20.00           O
ATOM   1786  HA  LEU C 140       6.746 -22.786 -56.853  1.00 20.00           H
ATOM   1787  CB  LEU C 140       6.478 -20.743 -56.335  1.00 20.00           C
ATOM   1788 1HB  LEU C 140       6.983 -20.015 -55.700  1.00 20.00           H
ATOM   1789 2HB  LEU C 140       6.393 -20.297 -57.326  1.00 20.00           H
ATOM   1790  HG  LEU C 140       5.145 -21.583 -54.888  1.00 20.00           H
ATOM   1791  CG  LEU C 140       5.068 -20.966 -55.784  1.00 20.00           C
ATOM   1792  CD1 LEU C 140       4.426 -19.642 -55.366  1.00 20.00           C
ATOM   1793 1HD1 LEU C 140       5.041 -19.164 -54.604  1.00 20.00           H
ATOM   1794 2HD1 LEU C 140       4.349 -18.986 -56.234  1.00 20.00           H
ATOM   1795 3HD1 LEU C 140       3.431 -19.831 -54.964  1.00 20.00           H
ATOM   1796  CD2 LEU C 140       4.202 -21.732 -56.786  1.00 20.00           C
ATOM   1797 1HD2 LEU C 140       4.244 -21.235 -57.756  1.00 20.00           H
ATOM   1798 2HD2 LEU C 140       4.575 -22.752 -56.884  1.00 20.00           H
ATOM   1799 3HD2 LEU C 140       3.171 -21.754 -56.434  1.00 20.00           H
ATOM   1800  HN  LEU C 140       7.552 -21.797 -54.374  1.00 20.00           H
ATOM   1801  N   PHE C 141       9.573 -21.101 -56.807  1.00 20.00           N
ATOM   1802  CA  PHE C 141      10.763 -20.779 -57.576  1.00 20.00           C
ATOM   1803  C   PHE C 141      11.493 -22.051 -58.014  1.00 20.00           C
ATOM   1804  O   PHE C 141      11.988 -22.131 -59.137  1.00 20.00           O
ATOM   1805  HA  PHE C 141      10.439 -20.227 -58.458  1.00 20.00           H
ATOM   1806  CB  PHE C 141      11.682 -19.968 -56.660  1.00 20.00           C
ATOM   1807 1HB  PHE C 141      11.776 -20.486 -55.706  1.00 20.00           H
ATOM   1808 2HB  PHE C 141      12.678 -19.931 -57.102  1.00 20.00           H
ATOM   1809  CG  PHE C 141      11.200 -18.539 -56.403  1.00 20.00           C
ATOM   1810  HD1 PHE C 141      10.660 -18.211 -58.433  1.00 20.00           H
ATOM   1811  CD1 PHE C 141      10.710 -17.792 -57.428  1.00 20.00           C
ATOM   1812  HD2 PHE C 141      11.654 -18.615 -54.327  1.00 20.00           H
ATOM   1813  CD2 PHE C 141      11.261 -18.016 -55.149  1.00 20.00           C
ATOM   1814  CE1 PHE C 141      10.262 -16.466 -57.189  1.00 20.00           C
ATOM   1815  HE1 PHE C 141       9.869 -15.867 -58.010  1.00 20.00           H
ATOM   1816  CE2 PHE C 141      10.814 -16.690 -54.910  1.00 20.00           C
ATOM   1817  HE2 PHE C 141      10.863 -16.271 -53.905  1.00 20.00           H
ATOM   1818  CZ  PHE C 141      10.324 -15.943 -55.935  1.00 20.00           C
ATOM   1819  HZ  PHE C 141       9.980 -14.925 -55.751  1.00 20.00           H
ATOM   1820  HN  PHE C 141       9.571 -20.758 -55.868  1.00 20.00           H
ATOM   1821  N   LEU C 142      11.537 -23.013 -57.105  1.00 20.00           N
ATOM   1822  CA  LEU C 142      12.169 -24.289 -57.395  1.00 20.00           C
ATOM   1823  C   LEU C 142      11.414 -24.981 -58.532  1.00 20.00           C
ATOM   1824  O   LEU C 142      12.027 -25.489 -59.469  1.00 20.00           O
ATOM   1825  HA  LEU C 142      13.185 -24.081 -57.731  1.00 20.00           H
ATOM   1826  CB  LEU C 142      12.276 -25.135 -56.124  1.00 20.00           C
ATOM   1827 1HB  LEU C 142      11.299 -25.157 -55.642  1.00 20.00           H
ATOM   1828 2HB  LEU C 142      12.512 -26.159 -56.412  1.00 20.00           H
ATOM   1829  HG  LEU C 142      13.181 -23.601 -54.939  1.00 20.00           H
ATOM   1830  CG  LEU C 142      13.310 -24.672 -55.096  1.00 20.00           C
ATOM   1831  CD1 LEU C 142      13.086 -25.357 -53.746  1.00 20.00           C
ATOM   1832 1HD1 LEU C 142      12.134 -25.031 -53.327  1.00 20.00           H
ATOM   1833 2HD1 LEU C 142      13.070 -26.438 -53.885  1.00 20.00           H
ATOM   1834 3HD1 LEU C 142      13.893 -25.090 -53.065  1.00 20.00           H
ATOM   1835  CD2 LEU C 142      14.733 -24.884 -55.616  1.00 20.00           C
ATOM   1836 1HD2 LEU C 142      14.846 -25.913 -55.958  1.00 20.00           H
ATOM   1837 2HD2 LEU C 142      14.922 -24.203 -56.446  1.00 20.00           H
ATOM   1838 3HD2 LEU C 142      15.446 -24.687 -54.815  1.00 20.00           H
ATOM   1839  HN  LEU C 142      11.150 -22.932 -56.186  1.00 20.00           H
ATOM   1840  N   ARG C 143      10.095 -24.977 -58.412  1.00 20.00           N
ATOM   1841  CA  ARG C 143       9.249 -25.586 -59.424  1.00 20.00           C
ATOM   1842  C   ARG C 143       9.521 -24.956 -60.792  1.00 20.00           C
ATOM   1843  O   ARG C 143       9.630 -25.660 -61.794  1.00 20.00           O
ATOM   1844  HA  ARG C 143       9.523 -26.642 -59.418  1.00 20.00           H
ATOM   1845  CB  ARG C 143       7.768 -25.420 -59.079  1.00 20.00           C
ATOM   1846 1HB  ARG C 143       7.574 -25.833 -58.089  1.00 20.00           H
ATOM   1847 2HB  ARG C 143       7.518 -24.360 -59.036  1.00 20.00           H
ATOM   1848  CG  ARG C 143       6.882 -26.118 -60.113  1.00 20.00           C
ATOM   1849 1HG  ARG C 143       7.064 -25.692 -61.099  1.00 20.00           H
ATOM   1850 2HG  ARG C 143       7.144 -27.174 -60.167  1.00 20.00           H
ATOM   1851  CD  ARG C 143       5.402 -25.972 -59.754  1.00 20.00           C
ATOM   1852 1HD  ARG C 143       5.155 -26.631 -58.921  1.00 20.00           H
ATOM   1853 2HD  ARG C 143       5.198 -24.953 -59.425  1.00 20.00           H
ATOM   1854  NE  ARG C 143       4.562 -26.302 -60.926  1.00 20.00           N
ATOM   1855  HE  ARG C 143       4.100 -27.189 -60.937  1.00 20.00           H
ATOM   1856  CZ  ARG C 143       4.382 -25.488 -61.975  1.00 20.00           C
ATOM   1857  NH1 ARG C 143       4.976 -24.287 -62.014  1.00 20.00           N
ATOM   1858 1HH1 ARG C 143       5.560 -23.994 -61.257  1.00 20.00           H
ATOM   1859 2HH1 ARG C 143       4.836 -23.685 -62.800  1.00 20.00           H
ATOM   1860  NH2 ARG C 143       3.598 -25.891 -62.984  1.00 20.00           N
ATOM   1861 1HH2 ARG C 143       3.453 -25.295 -63.774  1.00 20.00           H
ATOM   1862 2HH2 ARG C 143       3.157 -26.788 -62.947  1.00 20.00           H
ATOM   1863  HN  ARG C 143       9.604 -24.570 -57.641  1.00 20.00           H
ATOM   1864  N   LEU C 144       9.622 -23.634 -60.789  1.00 20.00           N
ATOM   1865  CA  LEU C 144       9.816 -22.896 -62.025  1.00 20.00           C
ATOM   1866  C   LEU C 144      11.223 -23.168 -62.561  1.00 20.00           C
ATOM   1867  O   LEU C 144      12.091 -23.638 -61.828  1.00 20.00           O
ATOM   1868  HA  LEU C 144       9.092 -23.273 -62.747  1.00 20.00           H
ATOM   1869  CB  LEU C 144       9.514 -21.411 -61.815  1.00 20.00           C
ATOM   1870 1HB  LEU C 144      10.132 -21.048 -60.993  1.00 20.00           H
ATOM   1871 2HB  LEU C 144       9.821 -20.868 -62.709  1.00 20.00           H
ATOM   1872  HG  LEU C 144       7.669 -21.788 -60.802  1.00 20.00           H
ATOM   1873  CG  LEU C 144       8.056 -21.059 -61.513  1.00 20.00           C
ATOM   1874  CD1 LEU C 144       7.949 -19.682 -60.854  1.00 20.00           C
ATOM   1875 1HD1 LEU C 144       8.487 -19.691 -59.906  1.00 20.00           H
ATOM   1876 2HD1 LEU C 144       8.384 -18.929 -61.512  1.00 20.00           H
ATOM   1877 3HD1 LEU C 144       6.900 -19.446 -60.674  1.00 20.00           H
ATOM   1878  CD2 LEU C 144       7.196 -21.158 -62.775  1.00 20.00           C
ATOM   1879 1HD2 LEU C 144       7.610 -20.512 -63.549  1.00 20.00           H
ATOM   1880 2HD2 LEU C 144       7.188 -22.189 -63.129  1.00 20.00           H
ATOM   1881 3HD2 LEU C 144       6.178 -20.844 -62.546  1.00 20.00           H
ATOM   1882  HN  LEU C 144       9.574 -23.072 -59.963  1.00 20.00           H
ATOM   1883  N   ARG C 145      11.405 -22.859 -63.837  1.00 20.00           N
ATOM   1884  CA  ARG C 145      12.658 -23.160 -64.508  1.00 20.00           C
ATOM   1885  C   ARG C 145      13.726 -22.134 -64.123  1.00 20.00           C
ATOM   1886  O   ARG C 145      14.885 -22.264 -64.512  1.00 20.00           O
ATOM   1887  HA  ARG C 145      12.929 -24.157 -64.160  1.00 20.00           H
ATOM   1888  CB  ARG C 145      12.483 -23.158 -66.028  1.00 20.00           C
ATOM   1889 1HB  ARG C 145      12.057 -22.207 -66.347  1.00 20.00           H
ATOM   1890 2HB  ARG C 145      13.457 -23.249 -66.510  1.00 20.00           H
ATOM   1891  CG  ARG C 145      11.576 -24.305 -66.477  1.00 20.00           C
ATOM   1892 1HG  ARG C 145      11.994 -25.256 -66.145  1.00 20.00           H
ATOM   1893 2HG  ARG C 145      10.598 -24.206 -66.007  1.00 20.00           H
ATOM   1894  CD  ARG C 145      11.419 -24.316 -67.999  1.00 20.00           C
ATOM   1895 1HD  ARG C 145      10.993 -23.371 -68.335  1.00 20.00           H
ATOM   1896 2HD  ARG C 145      12.395 -24.412 -68.474  1.00 20.00           H
ATOM   1897  NE  ARG C 145      10.545 -25.438 -68.410  1.00 20.00           N
ATOM   1898  HE  ARG C 145      10.179 -26.033 -67.694  1.00 20.00           H
ATOM   1899  CZ  ARG C 145      10.215 -25.707 -69.680  1.00 20.00           C
ATOM   1900  NH1 ARG C 145      10.677 -24.943 -70.679  1.00 20.00           N
ATOM   1901 1HH1 ARG C 145      11.273 -24.165 -70.480  1.00 20.00           H
ATOM   1902 2HH1 ARG C 145      10.425 -25.150 -71.625  1.00 20.00           H
ATOM   1903  NH2 ARG C 145       9.415 -26.751 -69.936  1.00 20.00           N
ATOM   1904 1HH2 ARG C 145       9.159 -26.965 -70.879  1.00 20.00           H
ATOM   1905 2HH2 ARG C 145       9.074 -27.316 -69.185  1.00 20.00           H
ATOM   1906  HN  ARG C 145      10.716 -22.414 -64.409  1.00 20.00           H
ATOM   1907  N   SER C 146      13.296 -21.137 -63.363  1.00 20.00           N
ATOM   1908  CA  SER C 146      14.221 -20.155 -62.823  1.00 20.00           C
ATOM   1909  C   SER C 146      15.298 -20.854 -61.990  1.00 20.00           C
ATOM   1910  O   SER C 146      16.384 -20.312 -61.793  1.00 20.00           O
ATOM   1911  HA  SER C 146      14.665 -19.668 -63.691  1.00 20.00           H
ATOM   1912  CB  SER C 146      13.486 -19.115 -61.975  1.00 20.00           C
ATOM   1913 1HB  SER C 146      14.209 -18.418 -61.550  1.00 20.00           H
ATOM   1914 2HB  SER C 146      12.820 -18.533 -62.611  1.00 20.00           H
ATOM   1915  HG  SER C 146      12.203 -19.020 -60.442  1.00 20.00           H
ATOM   1916  OG  SER C 146      12.734 -19.717 -60.925  1.00 20.00           O
ATOM   1917  HN  SER C 146      12.337 -20.994 -63.117  1.00 20.00           H
ATOM   1918  N   ILE C 147      14.959 -22.047 -61.524  1.00 20.00           N
ATOM   1919  CA  ILE C 147      15.883 -22.826 -60.718  1.00 20.00           C
ATOM   1920  C   ILE C 147      17.262 -22.821 -61.381  1.00 20.00           C
ATOM   1921  O   ILE C 147      18.282 -22.747 -60.699  1.00 20.00           O
ATOM   1922  HA  ILE C 147      15.965 -22.334 -59.748  1.00 20.00           H
ATOM   1923  HB  ILE C 147      14.316 -24.130 -60.071  1.00 20.00           H
ATOM   1924  CB  ILE C 147      15.326 -24.229 -60.468  1.00 20.00           C
ATOM   1925  CG1 ILE C 147      16.155 -24.969 -59.416  1.00 20.00           C
ATOM   1926 1HG1 ILE C 147      17.155 -25.159 -59.805  1.00 20.00           H
ATOM   1927 2HG1 ILE C 147      16.270 -24.342 -58.532  1.00 20.00           H
ATOM   1928  CG2 ILE C 147      15.221 -25.018 -61.775  1.00 20.00           C
ATOM   1929 1HG2 ILE C 147      14.793 -24.382 -62.550  1.00 20.00           H
ATOM   1930 2HG2 ILE C 147      16.215 -25.345 -62.082  1.00 20.00           H
ATOM   1931 3HG2 ILE C 147      14.583 -25.888 -61.624  1.00 20.00           H
ATOM   1932  CD1 ILE C 147      15.492 -26.292 -59.028  1.00 20.00           C
ATOM   1933 1HD1 ILE C 147      14.453 -26.112 -58.753  1.00 20.00           H
ATOM   1934 2HD1 ILE C 147      15.530 -26.980 -59.873  1.00 20.00           H
ATOM   1935 3HD1 ILE C 147      16.021 -26.729 -58.181  1.00 20.00           H
ATOM   1936  HN  ILE C 147      14.073 -22.481 -61.690  1.00 20.00           H
ATOM   1937  N   ARG C 148      17.247 -22.901 -62.704  1.00 20.00           N
ATOM   1938  CA  ARG C 148      18.460 -23.189 -63.450  1.00 20.00           C
ATOM   1939  C   ARG C 148      19.371 -21.960 -63.478  1.00 20.00           C
ATOM   1940  O   ARG C 148      20.588 -22.088 -63.597  1.00 20.00           O
ATOM   1941  HA  ARG C 148      18.929 -24.013 -62.911  1.00 20.00           H
ATOM   1942  CB  ARG C 148      18.137 -23.609 -64.885  1.00 20.00           C
ATOM   1943 1HB  ARG C 148      18.999 -24.112 -65.323  1.00 20.00           H
ATOM   1944 2HB  ARG C 148      17.317 -24.327 -64.882  1.00 20.00           H
ATOM   1945  CG  ARG C 148      17.758 -22.398 -65.739  1.00 20.00           C
ATOM   1946 1HG  ARG C 148      17.112 -21.732 -65.166  1.00 20.00           H
ATOM   1947 2HG  ARG C 148      18.655 -21.832 -65.992  1.00 20.00           H
ATOM   1948  CD  ARG C 148      17.044 -22.832 -67.021  1.00 20.00           C
ATOM   1949 1HD  ARG C 148      17.701 -23.467 -67.615  1.00 20.00           H
ATOM   1950 2HD  ARG C 148      16.165 -23.426 -66.773  1.00 20.00           H
ATOM   1951  NE  ARG C 148      16.645 -21.642 -67.805  1.00 20.00           N
ATOM   1952  HE  ARG C 148      16.885 -20.741 -67.445  1.00 20.00           H
ATOM   1953  CZ  ARG C 148      15.982 -21.697 -68.969  1.00 20.00           C
ATOM   1954  NH1 ARG C 148      15.635 -22.878 -69.498  1.00 20.00           N
ATOM   1955 1HH1 ARG C 148      15.870 -23.727 -69.025  1.00 20.00           H
ATOM   1956 2HH1 ARG C 148      15.140 -22.911 -70.366  1.00 20.00           H
ATOM   1957  NH2 ARG C 148      15.672 -20.554 -69.594  1.00 20.00           N
ATOM   1958 1HH2 ARG C 148      15.177 -20.578 -70.463  1.00 20.00           H
ATOM   1959 2HH2 ARG C 148      15.935 -19.677 -69.192  1.00 20.00           H
ATOM   1960  HN  ARG C 148      16.427 -22.773 -63.263  1.00 20.00           H
ATOM   1961  N   CYS C 149      18.745 -20.797 -63.367  1.00 20.00           N
ATOM   1962  CA  CYS C 149      19.419 -19.552 -63.692  1.00 20.00           C
ATOM   1963  C   CYS C 149      20.329 -19.178 -62.520  1.00 20.00           C
ATOM   1964  O   CYS C 149      19.938 -19.305 -61.361  1.00 20.00           O
ATOM   1965  HA  CYS C 149      20.004 -19.738 -64.592  1.00 20.00           H
ATOM   1966  CB  CYS C 149      18.422 -18.438 -64.018  1.00 20.00           C
ATOM   1967 1HB  CYS C 149      17.701 -18.335 -63.208  1.00 20.00           H
ATOM   1968 2HB  CYS C 149      18.944 -17.485 -64.104  1.00 20.00           H
ATOM   1969  HG  CYS C 149      16.764 -17.745 -65.567  1.00 20.00           H
ATOM   1970  SG  CYS C 149      17.552 -18.816 -65.583  1.00 20.00           S
ATOM   1971  HN  CYS C 149      17.798 -20.699 -63.062  1.00 20.00           H
ATOM   1972  N   LEU C 150      21.525 -18.724 -62.863  1.00 20.00           N
ATOM   1973  CA  LEU C 150      22.491 -18.322 -61.854  1.00 20.00           C
ATOM   1974  C   LEU C 150      21.944 -17.120 -61.081  1.00 20.00           C
ATOM   1975  O   LEU C 150      22.008 -17.085 -59.854  1.00 20.00           O
ATOM   1976  HA  LEU C 150      22.604 -19.155 -61.161  1.00 20.00           H
ATOM   1977  CB  LEU C 150      23.859 -18.073 -62.491  1.00 20.00           C
ATOM   1978 1HB  LEU C 150      24.215 -19.010 -62.918  1.00 20.00           H
ATOM   1979 2HB  LEU C 150      23.731 -17.374 -63.318  1.00 20.00           H
ATOM   1980  HG  LEU C 150      24.596 -16.573 -61.156  1.00 20.00           H
ATOM   1981  CG  LEU C 150      24.942 -17.524 -61.560  1.00 20.00           C
ATOM   1982  CD1 LEU C 150      25.172 -18.463 -60.374  1.00 20.00           C
ATOM   1983 1HD1 LEU C 150      24.299 -18.444 -59.721  1.00 20.00           H
ATOM   1984 2HD1 LEU C 150      25.331 -19.478 -60.739  1.00 20.00           H
ATOM   1985 3HD1 LEU C 150      26.050 -18.136 -59.816  1.00 20.00           H
ATOM   1986  CD2 LEU C 150      26.236 -17.245 -62.328  1.00 20.00           C
ATOM   1987 1HD2 LEU C 150      26.641 -18.182 -62.711  1.00 20.00           H
ATOM   1988 2HD2 LEU C 150      26.026 -16.573 -63.161  1.00 20.00           H
ATOM   1989 3HD2 LEU C 150      26.962 -16.780 -61.661  1.00 20.00           H
ATOM   1990  HN  LEU C 150      21.838 -18.629 -63.808  1.00 20.00           H
ATOM   1991  N   ARG C 151      21.418 -16.163 -61.833  1.00 20.00           N
ATOM   1992  CA  ARG C 151      20.780 -15.005 -61.231  1.00 20.00           C
ATOM   1993  C   ARG C 151      19.900 -15.434 -60.055  1.00 20.00           C
ATOM   1994  O   ARG C 151      19.942 -14.823 -58.989  1.00 20.00           O
ATOM   1995  HA  ARG C 151      21.605 -14.376 -60.895  1.00 20.00           H
ATOM   1996  CB  ARG C 151      19.924 -14.255 -62.253  1.00 20.00           C
ATOM   1997 1HB  ARG C 151      20.549 -13.919 -63.081  1.00 20.00           H
ATOM   1998 2HB  ARG C 151      19.176 -14.929 -62.671  1.00 20.00           H
ATOM   1999  CG  ARG C 151      19.230 -13.052 -61.610  1.00 20.00           C
ATOM   2000 1HG  ARG C 151      18.477 -13.397 -60.902  1.00 20.00           H
ATOM   2001 2HG  ARG C 151      19.957 -12.469 -61.044  1.00 20.00           H
ATOM   2002  CD  ARG C 151      18.573 -12.166 -62.671  1.00 20.00           C
ATOM   2003 1HD  ARG C 151      18.173 -11.265 -62.207  1.00 20.00           H
ATOM   2004 2HD  ARG C 151      19.317 -11.845 -63.400  1.00 20.00           H
ATOM   2005  NE  ARG C 151      17.489 -12.910 -63.350  1.00 20.00           N
ATOM   2006  HE  ARG C 151      17.689 -13.323 -64.238  1.00 20.00           H
ATOM   2007  CZ  ARG C 151      16.255 -13.063 -62.850  1.00 20.00           C
ATOM   2008  NH1 ARG C 151      15.932 -12.530 -61.664  1.00 20.00           N
ATOM   2009 1HH1 ARG C 151      16.613 -12.013 -61.145  1.00 20.00           H
ATOM   2010 2HH1 ARG C 151      15.009 -12.649 -61.297  1.00 20.00           H
ATOM   2011  NH2 ARG C 151      15.351 -13.758 -63.553  1.00 20.00           N
ATOM   2012 1HH2 ARG C 151      14.426 -13.881 -63.194  1.00 20.00           H
ATOM   2013 2HH2 ARG C 151      15.601 -14.152 -64.437  1.00 20.00           H
ATOM   2014  HN  ARG C 151      21.423 -16.171 -62.833  1.00 20.00           H
ATOM   2015  N   ASN C 152      19.124 -16.482 -60.290  1.00 20.00           N
ATOM   2016  CA  ASN C 152      17.993 -16.783 -59.429  1.00 20.00           C
ATOM   2017  C   ASN C 152      18.449 -17.711 -58.301  1.00 20.00           C
ATOM   2018  O   ASN C 152      17.947 -17.626 -57.182  1.00 20.00           O
ATOM   2019  HA  ASN C 152      17.648 -15.817 -59.060  1.00 20.00           H
ATOM   2020  CB  ASN C 152      16.883 -17.493 -60.206  1.00 20.00           C
ATOM   2021 1HB  ASN C 152      17.310 -18.301 -60.801  1.00 20.00           H
ATOM   2022 2HB  ASN C 152      16.180 -17.948 -59.509  1.00 20.00           H
ATOM   2023  CG  ASN C 152      16.142 -16.516 -61.121  1.00 20.00           C
ATOM   2024  OD1 ASN C 152      16.307 -16.510 -62.330  1.00 20.00           O
ATOM   2025  ND2 ASN C 152      15.320 -15.692 -60.479  1.00 20.00           N
ATOM   2026 1HD2 ASN C 152      15.231 -15.748 -59.485  1.00 20.00           H
ATOM   2027 2HD2 ASN C 152      14.790 -15.015 -60.991  1.00 20.00           H
ATOM   2028  HN  ASN C 152      19.258 -17.117 -61.050  1.00 20.00           H
ATOM   2029  N   ILE C 153      19.395 -18.576 -58.636  1.00 20.00           N
ATOM   2030  CA  ILE C 153      19.972 -19.473 -57.649  1.00 20.00           C
ATOM   2031  C   ILE C 153      20.482 -18.655 -56.461  1.00 20.00           C
ATOM   2032  O   ILE C 153      20.283 -19.037 -55.309  1.00 20.00           O
ATOM   2033  HA  ILE C 153      19.177 -20.130 -57.300  1.00 20.00           H
ATOM   2034  HB  ILE C 153      21.631 -19.743 -58.972  1.00 20.00           H
ATOM   2035  CB  ILE C 153      21.043 -20.358 -58.291  1.00 20.00           C
ATOM   2036  CG1 ILE C 153      20.405 -21.472 -59.123  1.00 20.00           C
ATOM   2037 1HG1 ILE C 153      20.035 -22.257 -58.464  1.00 20.00           H
ATOM   2038 2HG1 ILE C 153      19.545 -21.079 -59.665  1.00 20.00           H
ATOM   2039  CG2 ILE C 153      22.003 -20.909 -57.235  1.00 20.00           C
ATOM   2040 1HG2 ILE C 153      22.542 -20.085 -56.768  1.00 20.00           H
ATOM   2041 2HG2 ILE C 153      21.438 -21.450 -56.476  1.00 20.00           H
ATOM   2042 3HG2 ILE C 153      22.714 -21.586 -57.709  1.00 20.00           H
ATOM   2043  CD1 ILE C 153      21.413 -22.062 -60.112  1.00 20.00           C
ATOM   2044 1HD1 ILE C 153      21.830 -21.263 -60.726  1.00 20.00           H
ATOM   2045 2HD1 ILE C 153      22.215 -22.555 -59.563  1.00 20.00           H
ATOM   2046 3HD1 ILE C 153      20.911 -22.787 -60.753  1.00 20.00           H
ATOM   2047  HN  ILE C 153      19.765 -18.670 -59.560  1.00 20.00           H
ATOM   2048  N   ILE C 154      21.131 -17.545 -56.781  1.00 20.00           N
ATOM   2049  CA  ILE C 154      21.683 -16.677 -55.755  1.00 20.00           C
ATOM   2050  C   ILE C 154      20.581 -16.308 -54.759  1.00 20.00           C
ATOM   2051  O   ILE C 154      20.822 -16.252 -53.554  1.00 20.00           O
ATOM   2052  HA  ILE C 154      22.450 -17.243 -55.227  1.00 20.00           H
ATOM   2053  HB  ILE C 154      21.690 -15.035 -57.125  1.00 20.00           H
ATOM   2054  CB  ILE C 154      22.369 -15.466 -56.389  1.00 20.00           C
ATOM   2055  CG1 ILE C 154      23.637 -15.884 -57.136  1.00 20.00           C
ATOM   2056 1HG1 ILE C 154      24.462 -15.985 -56.431  1.00 20.00           H
ATOM   2057 2HG1 ILE C 154      23.489 -16.861 -57.595  1.00 20.00           H
ATOM   2058  CG2 ILE C 154      22.649 -14.385 -55.344  1.00 20.00           C
ATOM   2059 1HG2 ILE C 154      21.707 -14.026 -54.930  1.00 20.00           H
ATOM   2060 2HG2 ILE C 154      23.262 -14.802 -54.545  1.00 20.00           H
ATOM   2061 3HG2 ILE C 154      23.179 -13.555 -55.812  1.00 20.00           H
ATOM   2062  CD1 ILE C 154      24.002 -14.859 -58.212  1.00 20.00           C
ATOM   2063 1HD1 ILE C 154      23.157 -14.724 -58.887  1.00 20.00           H
ATOM   2064 2HD1 ILE C 154      24.247 -13.908 -57.740  1.00 20.00           H
ATOM   2065 3HD1 ILE C 154      24.864 -15.216 -58.777  1.00 20.00           H
ATOM   2066  HN  ILE C 154      21.281 -17.237 -57.721  1.00 20.00           H
ATOM   2067  N   HIS C 155      19.396 -16.066 -55.299  1.00 20.00           N
ATOM   2068  CA  HIS C 155      18.284 -15.601 -54.487  1.00 20.00           C
ATOM   2069  C   HIS C 155      17.824 -16.724 -53.555  1.00 20.00           C
ATOM   2070  O   HIS C 155      17.570 -16.491 -52.375  1.00 20.00           O
ATOM   2071  HA  HIS C 155      18.661 -14.773 -53.887  1.00 20.00           H
ATOM   2072  CB  HIS C 155      17.156 -15.063 -55.369  1.00 20.00           C
ATOM   2073 1HB  HIS C 155      16.749 -15.882 -55.962  1.00 20.00           H
ATOM   2074 2HB  HIS C 155      16.350 -14.702 -54.730  1.00 20.00           H
ATOM   2075  CG  HIS C 155      17.579 -13.950 -56.297  1.00 20.00           C
ATOM   2076  HD1 HIS C 155      16.126 -14.161 -57.839  1.00 20.00           H
ATOM   2077  ND1 HIS C 155      16.922 -13.672 -57.483  1.00 20.00           N
ATOM   2078  CD2 HIS C 155      18.598 -13.048 -56.201  1.00 20.00           C
ATOM   2079  HD2 HIS C 155      19.317 -12.984 -55.385  1.00 20.00           H
ATOM   2080  CE1 HIS C 155      17.528 -12.648 -58.067  1.00 20.00           C
ATOM   2081  HE1 HIS C 155      17.246 -12.193 -59.017  1.00 20.00           H
ATOM   2082  NE2 HIS C 155      18.566 -12.263 -57.271  1.00 20.00           N
ATOM   2083  HN  HIS C 155      19.190 -16.183 -56.271  1.00 20.00           H
ATOM   2084  N   TRP C 156      17.731 -17.918 -54.121  1.00 20.00           N
ATOM   2085  CA  TRP C 156      17.049 -19.012 -53.451  1.00 20.00           C
ATOM   2086  C   TRP C 156      17.843 -19.366 -52.192  1.00 20.00           C
ATOM   2087  O   TRP C 156      17.263 -19.697 -51.160  1.00 20.00           O
ATOM   2088  HA  TRP C 156      16.052 -18.666 -53.178  1.00 20.00           H
ATOM   2089  CB  TRP C 156      16.863 -20.203 -54.395  1.00 20.00           C
ATOM   2090 1HB  TRP C 156      17.835 -20.661 -54.581  1.00 20.00           H
ATOM   2091 2HB  TRP C 156      16.247 -20.953 -53.900  1.00 20.00           H
ATOM   2092  CG  TRP C 156      16.222 -19.840 -55.736  1.00 20.00           C
ATOM   2093  HD1 TRP C 156      16.908 -21.400 -57.048  1.00 20.00           H
ATOM   2094  CD1 TRP C 156      16.326 -20.490 -56.903  1.00 20.00           C
ATOM   2095  CD2 TRP C 156      15.367 -18.708 -56.001  1.00 20.00           C
ATOM   2096  NE1 TRP C 156      15.604 -19.862 -57.898  1.00 20.00           N
ATOM   2097  HE1 TRP C 156      15.528 -20.157 -58.850  1.00 20.00           H
ATOM   2098  CE2 TRP C 156      15.002 -18.744 -57.332  1.00 20.00           C
ATOM   2099  HE3 TRP C 156      15.190 -17.637 -54.092  1.00 20.00           H
ATOM   2100  CE3 TRP C 156      14.916 -17.687 -55.146  1.00 20.00           C
ATOM   2101  CZ2 TRP C 156      14.171 -17.786 -57.925  1.00 20.00           C
ATOM   2102  HZ2 TRP C 156      13.898 -17.837 -58.979  1.00 20.00           H
ATOM   2103  CZ3 TRP C 156      14.087 -16.738 -55.754  1.00 20.00           C
ATOM   2104  HZ3 TRP C 156      13.709 -15.924 -55.135  1.00 20.00           H
ATOM   2105  CH2 TRP C 156      13.711 -16.760 -57.092  1.00 20.00           C
ATOM   2106  HH2 TRP C 156      13.060 -15.982 -57.491  1.00 20.00           H
ATOM   2107  HN  TRP C 156      18.111 -18.143 -55.018  1.00 20.00           H
ATOM   2108  N   ASN C 157      19.160 -19.283 -52.320  1.00 20.00           N
ATOM   2109  CA  ASN C 157      20.038 -19.532 -51.189  1.00 20.00           C
ATOM   2110  C   ASN C 157      19.684 -18.569 -50.053  1.00 20.00           C
ATOM   2111  O   ASN C 157      19.641 -18.965 -48.890  1.00 20.00           O
ATOM   2112  HA  ASN C 157      19.870 -20.574 -50.919  1.00 20.00           H
ATOM   2113  CB  ASN C 157      21.502 -19.299 -51.567  1.00 20.00           C
ATOM   2114 1HB  ASN C 157      21.579 -18.429 -52.219  1.00 20.00           H
ATOM   2115 2HB  ASN C 157      22.082 -19.078 -50.671  1.00 20.00           H
ATOM   2116  CG  ASN C 157      22.087 -20.525 -52.271  1.00 20.00           C
ATOM   2117  OD1 ASN C 157      22.570 -21.458 -51.651  1.00 20.00           O
ATOM   2118  ND2 ASN C 157      22.019 -20.471 -53.599  1.00 20.00           N
ATOM   2119 1HD2 ASN C 157      21.610 -19.675 -54.046  1.00 20.00           H
ATOM   2120 2HD2 ASN C 157      22.376 -21.225 -54.149  1.00 20.00           H
ATOM   2121  HN  ASN C 157      19.626 -19.053 -53.174  1.00 20.00           H
ATOM   2122  N   LEU C 158      19.440 -17.323 -50.431  1.00 20.00           N
ATOM   2123  CA  LEU C 158      19.177 -16.282 -49.453  1.00 20.00           C
ATOM   2124  C   LEU C 158      17.839 -16.562 -48.765  1.00 20.00           C
ATOM   2125  O   LEU C 158      17.718 -16.413 -47.550  1.00 20.00           O
ATOM   2126  HA  LEU C 158      19.967 -16.330 -48.703  1.00 20.00           H
ATOM   2127  CB  LEU C 158      19.256 -14.900 -50.105  1.00 20.00           C
ATOM   2128 1HB  LEU C 158      20.251 -14.778 -50.531  1.00 20.00           H
ATOM   2129 2HB  LEU C 158      18.548 -14.871 -50.934  1.00 20.00           H
ATOM   2130  HG  LEU C 158      17.919 -13.731 -48.914  1.00 20.00           H
ATOM   2131  CG  LEU C 158      18.973 -13.708 -49.188  1.00 20.00           C
ATOM   2132  CD1 LEU C 158      19.779 -13.811 -47.892  1.00 20.00           C
ATOM   2133 1HD1 LEU C 158      19.375 -14.614 -47.275  1.00 20.00           H
ATOM   2134 2HD1 LEU C 158      20.822 -14.024 -48.128  1.00 20.00           H
ATOM   2135 3HD1 LEU C 158      19.715 -12.868 -47.348  1.00 20.00           H
ATOM   2136  CD2 LEU C 158      19.223 -12.386 -49.916  1.00 20.00           C
ATOM   2137 1HD2 LEU C 158      20.294 -12.186 -49.949  1.00 20.00           H
ATOM   2138 2HD2 LEU C 158      18.834 -12.450 -50.931  1.00 20.00           H
ATOM   2139 3HD2 LEU C 158      18.720 -11.578 -49.384  1.00 20.00           H
ATOM   2140  HN  LEU C 158      19.421 -17.021 -51.385  1.00 20.00           H
ATOM   2141  N   ILE C 159      16.867 -16.962 -49.572  1.00 20.00           N
ATOM   2142  CA  ILE C 159      15.549 -17.284 -49.054  1.00 20.00           C
ATOM   2143  C   ILE C 159      15.675 -18.385 -47.999  1.00 20.00           C
ATOM   2144  O   ILE C 159      15.122 -18.270 -46.906  1.00 20.00           O
ATOM   2145  HA  ILE C 159      15.159 -16.388 -48.572  1.00 20.00           H
ATOM   2146  HB  ILE C 159      15.107 -18.318 -50.873  1.00 20.00           H
ATOM   2147  CB  ILE C 159      14.594 -17.634 -50.197  1.00 20.00           C
ATOM   2148  CG1 ILE C 159      14.228 -16.389 -51.007  1.00 20.00           C
ATOM   2149 1HG1 ILE C 159      13.819 -15.627 -50.343  1.00 20.00           H
ATOM   2150 2HG1 ILE C 159      15.126 -15.968 -51.460  1.00 20.00           H
ATOM   2151  CG2 ILE C 159      13.355 -18.362 -49.673  1.00 20.00           C
ATOM   2152 1HG2 ILE C 159      13.658 -19.279 -49.169  1.00 20.00           H
ATOM   2153 2HG2 ILE C 159      12.825 -17.719 -48.971  1.00 20.00           H
ATOM   2154 3HG2 ILE C 159      12.698 -18.607 -50.508  1.00 20.00           H
ATOM   2155  CD1 ILE C 159      13.208 -16.723 -52.097  1.00 20.00           C
ATOM   2156 1HD1 ILE C 159      13.460 -17.684 -52.547  1.00 20.00           H
ATOM   2157 2HD1 ILE C 159      12.212 -16.777 -51.658  1.00 20.00           H
ATOM   2158 3HD1 ILE C 159      13.227 -15.948 -52.862  1.00 20.00           H
ATOM   2159  HN  ILE C 159      16.970 -17.067 -50.561  1.00 20.00           H
ATOM   2160  N   SER C 160      16.406 -19.429 -48.363  1.00 20.00           N
ATOM   2161  CA  SER C 160      16.546 -20.585 -47.494  1.00 20.00           C
ATOM   2162  C   SER C 160      17.225 -20.176 -46.185  1.00 20.00           C
ATOM   2163  O   SER C 160      16.867 -20.669 -45.117  1.00 20.00           O
ATOM   2164  HA  SER C 160      15.529 -20.929 -47.307  1.00 20.00           H
ATOM   2165  CB  SER C 160      17.342 -21.696 -48.181  1.00 20.00           C
ATOM   2166 1HB  SER C 160      17.322 -22.592 -47.560  1.00 20.00           H
ATOM   2167 2HB  SER C 160      16.866 -21.953 -49.127  1.00 20.00           H
ATOM   2168  HG  SER C 160      19.172 -22.040 -48.916  1.00 20.00           H
ATOM   2169  OG  SER C 160      18.695 -21.315 -48.419  1.00 20.00           O
ATOM   2170  HN  SER C 160      16.896 -19.492 -49.233  1.00 20.00           H
ATOM   2171  N   ALA C 161      18.192 -19.279 -46.312  1.00 20.00           N
ATOM   2172  CA  ALA C 161      18.900 -18.773 -45.149  1.00 20.00           C
ATOM   2173  C   ALA C 161      17.913 -18.042 -44.235  1.00 20.00           C
ATOM   2174  O   ALA C 161      17.948 -18.210 -43.017  1.00 20.00           O
ATOM   2175  HA  ALA C 161      19.313 -19.627 -44.613  1.00 20.00           H
ATOM   2176  CB  ALA C 161      20.050 -17.872 -45.603  1.00 20.00           C
ATOM   2177 1HB  ALA C 161      20.683 -18.417 -46.304  1.00 20.00           H
ATOM   2178 2HB  ALA C 161      19.647 -16.986 -46.092  1.00 20.00           H
ATOM   2179 3HB  ALA C 161      20.641 -17.573 -44.737  1.00 20.00           H
ATOM   2180  HN  ALA C 161      18.493 -18.901 -47.188  1.00 20.00           H
ATOM   2181  N   PHE C 162      17.057 -17.246 -44.859  1.00 20.00           N
ATOM   2182  CA  PHE C 162      16.077 -16.472 -44.116  1.00 20.00           C
ATOM   2183  C   PHE C 162      15.055 -17.387 -43.439  1.00 20.00           C
ATOM   2184  O   PHE C 162      14.608 -17.109 -42.327  1.00 20.00           O
ATOM   2185  HA  PHE C 162      16.619 -15.910 -43.355  1.00 20.00           H
ATOM   2186  CB  PHE C 162      15.355 -15.577 -45.125  1.00 20.00           C
ATOM   2187 1HB  PHE C 162      15.613 -15.902 -46.133  1.00 20.00           H
ATOM   2188 2HB  PHE C 162      14.280 -15.713 -45.011  1.00 20.00           H
ATOM   2189  CG  PHE C 162      15.684 -14.089 -44.985  1.00 20.00           C
ATOM   2190  HD1 PHE C 162      17.216 -14.151 -46.458  1.00 20.00           H
ATOM   2191  CD1 PHE C 162      16.665 -13.535 -45.747  1.00 20.00           C
ATOM   2192  HD2 PHE C 162      14.209 -13.766 -43.488  1.00 20.00           H
ATOM   2193  CD2 PHE C 162      14.995 -13.321 -44.099  1.00 20.00           C
ATOM   2194  CE1 PHE C 162      16.970 -12.154 -45.617  1.00 20.00           C
ATOM   2195  HE1 PHE C 162      17.756 -11.710 -46.228  1.00 20.00           H
ATOM   2196  CE2 PHE C 162      15.300 -11.941 -43.969  1.00 20.00           C
ATOM   2197  HE2 PHE C 162      14.749 -11.325 -43.259  1.00 20.00           H
ATOM   2198  CZ  PHE C 162      16.281 -11.386 -44.731  1.00 20.00           C
ATOM   2199  HZ  PHE C 162      16.515 -10.326 -44.631  1.00 20.00           H
ATOM   2200  HN  PHE C 162      17.026 -17.126 -45.851  1.00 20.00           H
ATOM   2201  N   ILE C 163      14.713 -18.458 -44.139  1.00 20.00           N
ATOM   2202  CA  ILE C 163      13.789 -19.442 -43.600  1.00 20.00           C
ATOM   2203  C   ILE C 163      14.399 -20.074 -42.347  1.00 20.00           C
ATOM   2204  O   ILE C 163      13.718 -20.237 -41.335  1.00 20.00           O
ATOM   2205  HA  ILE C 163      12.880 -18.913 -43.312  1.00 20.00           H
ATOM   2206  HB  ILE C 163      14.303 -20.751 -45.210  1.00 20.00           H
ATOM   2207  CB  ILE C 163      13.400 -20.458 -44.675  1.00 20.00           C
ATOM   2208  CG1 ILE C 163      12.449 -19.836 -45.699  1.00 20.00           C
ATOM   2209 1HG1 ILE C 163      11.479 -19.654 -45.236  1.00 20.00           H
ATOM   2210 2HG1 ILE C 163      12.836 -18.869 -46.020  1.00 20.00           H
ATOM   2211  CG2 ILE C 163      12.817 -21.725 -44.046  1.00 20.00           C
ATOM   2212 1HG2 ILE C 163      13.557 -22.178 -43.386  1.00 20.00           H
ATOM   2213 2HG2 ILE C 163      11.927 -21.469 -43.471  1.00 20.00           H
ATOM   2214 3HG2 ILE C 163      12.550 -22.432 -44.832  1.00 20.00           H
ATOM   2215  CD1 ILE C 163      12.276 -20.751 -46.913  1.00 20.00           C
ATOM   2216 1HD1 ILE C 163      13.255 -21.082 -47.260  1.00 20.00           H
ATOM   2217 2HD1 ILE C 163      11.677 -21.618 -46.633  1.00 20.00           H
ATOM   2218 3HD1 ILE C 163      11.773 -20.204 -47.711  1.00 20.00           H
ATOM   2219  HN  ILE C 163      15.055 -18.660 -45.057  1.00 20.00           H
ATOM   2220  N   LEU C 164      15.675 -20.414 -42.455  1.00 20.00           N
ATOM   2221  CA  LEU C 164      16.374 -21.058 -41.356  1.00 20.00           C
ATOM   2222  C   LEU C 164      16.466 -20.087 -40.178  1.00 20.00           C
ATOM   2223  O   LEU C 164      16.297 -20.485 -39.026  1.00 20.00           O
ATOM   2224  HA  LEU C 164      15.778 -21.917 -41.049  1.00 20.00           H
ATOM   2225  CB  LEU C 164      17.730 -21.590 -41.823  1.00 20.00           C
ATOM   2226 1HB  LEU C 164      18.260 -20.783 -42.329  1.00 20.00           H
ATOM   2227 2HB  LEU C 164      18.317 -21.854 -40.943  1.00 20.00           H
ATOM   2228  HG  LEU C 164      16.865 -22.666 -43.456  1.00 20.00           H
ATOM   2229  CG  LEU C 164      17.690 -22.801 -42.757  1.00 20.00           C
ATOM   2230  CD1 LEU C 164      18.973 -22.897 -43.585  1.00 20.00           C
ATOM   2231 1HD1 LEU C 164      19.087 -21.993 -44.184  1.00 20.00           H
ATOM   2232 2HD1 LEU C 164      19.829 -23.001 -42.919  1.00 20.00           H
ATOM   2233 3HD1 LEU C 164      18.917 -23.764 -44.243  1.00 20.00           H
ATOM   2234  CD2 LEU C 164      17.415 -24.087 -41.976  1.00 20.00           C
ATOM   2235 1HD2 LEU C 164      18.187 -24.225 -41.218  1.00 20.00           H
ATOM   2236 2HD2 LEU C 164      16.441 -24.018 -41.493  1.00 20.00           H
ATOM   2237 3HD2 LEU C 164      17.422 -24.936 -42.659  1.00 20.00           H
ATOM   2238  HN  LEU C 164      16.228 -20.256 -43.274  1.00 20.00           H
ATOM   2239  N   ARG C 165      16.735 -18.831 -40.506  1.00 20.00           N
ATOM   2240  CA  ARG C 165      16.772 -17.786 -39.498  1.00 20.00           C
ATOM   2241  C   ARG C 165      15.439 -17.722 -38.750  1.00 20.00           C
ATOM   2242  O   ARG C 165      15.411 -17.760 -37.521  1.00 20.00           O
ATOM   2243  HA  ARG C 165      17.584 -18.072 -38.829  1.00 20.00           H
ATOM   2244  CB  ARG C 165      17.061 -16.422 -40.129  1.00 20.00           C
ATOM   2245 1HB  ARG C 165      17.948 -16.490 -40.759  1.00 20.00           H
ATOM   2246 2HB  ARG C 165      16.232 -16.134 -40.775  1.00 20.00           H
ATOM   2247  CG  ARG C 165      17.272 -15.354 -39.054  1.00 20.00           C
ATOM   2248 1HG  ARG C 165      16.548 -15.493 -38.251  1.00 20.00           H
ATOM   2249 2HG  ARG C 165      18.263 -15.467 -38.613  1.00 20.00           H
ATOM   2250  CD  ARG C 165      17.126 -13.949 -39.641  1.00 20.00           C
ATOM   2251 1HD  ARG C 165      17.472 -13.207 -38.921  1.00 20.00           H
ATOM   2252 2HD  ARG C 165      17.754 -13.849 -40.527  1.00 20.00           H
ATOM   2253  NE  ARG C 165      15.712 -13.691 -39.993  1.00 20.00           N
ATOM   2254  HE  ARG C 165      15.052 -14.429 -39.851  1.00 20.00           H
ATOM   2255  CZ  ARG C 165      15.260 -12.531 -40.489  1.00 20.00           C
ATOM   2256  NH1 ARG C 165      16.101 -11.509 -40.700  1.00 20.00           N
ATOM   2257 1HH1 ARG C 165      17.072 -11.608 -40.486  1.00 20.00           H
ATOM   2258 2HH1 ARG C 165      15.756 -10.647 -41.071  1.00 20.00           H
ATOM   2259  NH2 ARG C 165      13.956 -12.410 -40.772  1.00 20.00           N
ATOM   2260 1HH2 ARG C 165      13.603 -11.551 -41.143  1.00 20.00           H
ATOM   2261 2HH2 ARG C 165      13.336 -13.177 -40.612  1.00 20.00           H
ATOM   2262  HN  ARG C 165      16.924 -18.526 -41.439  1.00 20.00           H
ATOM   2263  N   ASN C 166      14.367 -17.626 -39.523  1.00 20.00           N
ATOM   2264  CA  ASN C 166      13.050 -17.402 -38.951  1.00 20.00           C
ATOM   2265  C   ASN C 166      12.615 -18.649 -38.179  1.00 20.00           C
ATOM   2266  O   ASN C 166      11.908 -18.549 -37.178  1.00 20.00           O
ATOM   2267  HA  ASN C 166      13.162 -16.530 -38.306  1.00 20.00           H
ATOM   2268  CB  ASN C 166      12.013 -17.137 -40.044  1.00 20.00           C
ATOM   2269 1HB  ASN C 166      12.071 -17.918 -40.803  1.00 20.00           H
ATOM   2270 2HB  ASN C 166      11.011 -17.180 -39.618  1.00 20.00           H
ATOM   2271  CG  ASN C 166      12.239 -15.770 -40.694  1.00 20.00           C
ATOM   2272  OD1 ASN C 166      13.249 -15.116 -40.491  1.00 20.00           O
ATOM   2273  ND2 ASN C 166      11.244 -15.376 -41.485  1.00 20.00           N
ATOM   2274 1HD2 ASN C 166      10.443 -15.961 -41.609  1.00 20.00           H
ATOM   2275 2HD2 ASN C 166      11.299 -14.496 -41.956  1.00 20.00           H
ATOM   2276  HN  ASN C 166      14.389 -17.698 -40.520  1.00 20.00           H
ATOM   2277  N   ALA C 167      13.057 -19.796 -38.674  1.00 20.00           N
ATOM   2278  CA  ALA C 167      12.785 -21.055 -38.002  1.00 20.00           C
ATOM   2279  C   ALA C 167      13.463 -21.052 -36.630  1.00 20.00           C
ATOM   2280  O   ALA C 167      12.864 -21.465 -35.637  1.00 20.00           O
ATOM   2281  HA  ALA C 167      11.707 -21.133 -37.865  1.00 20.00           H
ATOM   2282  CB  ALA C 167      13.255 -22.216 -38.881  1.00 20.00           C
ATOM   2283 1HB  ALA C 167      12.735 -22.180 -39.838  1.00 20.00           H
ATOM   2284 2HB  ALA C 167      14.329 -22.133 -39.049  1.00 20.00           H
ATOM   2285 3HB  ALA C 167      13.037 -23.161 -38.383  1.00 20.00           H
ATOM   2286  HN  ALA C 167      13.590 -19.874 -39.517  1.00 20.00           H
ATOM   2287  N   THR C 168      14.701 -20.582 -36.618  1.00 20.00           N
ATOM   2288  CA  THR C 168      15.504 -20.617 -35.407  1.00 20.00           C
ATOM   2289  C   THR C 168      15.045 -19.532 -34.431  1.00 20.00           C
ATOM   2290  O   THR C 168      15.264 -19.642 -33.226  1.00 20.00           O
ATOM   2291  HA  THR C 168      15.343 -21.577 -34.916  1.00 20.00           H
ATOM   2292  HB  THR C 168      17.171 -19.517 -36.260  1.00 20.00           H
ATOM   2293  CB  THR C 168      16.974 -20.490 -35.810  1.00 20.00           C
ATOM   2294  OG1 THR C 168      17.202 -21.616 -36.653  1.00 20.00           O
ATOM   2295  HG1 THR C 168      17.157 -21.339 -37.613  1.00 20.00           H
ATOM   2296  CG2 THR C 168      17.925 -20.709 -34.632  1.00 20.00           C
ATOM   2297 1HG2 THR C 168      17.712 -21.671 -34.166  1.00 20.00           H
ATOM   2298 2HG2 THR C 168      17.787 -19.912 -33.900  1.00 20.00           H
ATOM   2299 3HG2 THR C 168      18.955 -20.699 -34.989  1.00 20.00           H
ATOM   2300  HN  THR C 168      15.156 -20.183 -37.414  1.00 20.00           H
ATOM   2301  N   TRP C 169      14.416 -18.508 -34.988  1.00 20.00           N
ATOM   2302  CA  TRP C 169      13.888 -17.423 -34.178  1.00 20.00           C
ATOM   2303  C   TRP C 169      12.987 -18.031 -33.102  1.00 20.00           C
ATOM   2304  O   TRP C 169      13.117 -17.708 -31.923  1.00 20.00           O
ATOM   2305  HA  TRP C 169      14.732 -16.913 -33.714  1.00 20.00           H
ATOM   2306  CB  TRP C 169      13.168 -16.390 -35.047  1.00 20.00           C
ATOM   2307 1HB  TRP C 169      13.853 -16.039 -35.819  1.00 20.00           H
ATOM   2308 2HB  TRP C 169      12.336 -16.875 -35.557  1.00 20.00           H
ATOM   2309  CG  TRP C 169      12.638 -15.183 -34.270  1.00 20.00           C
ATOM   2310  HD1 TRP C 169      14.343 -13.876 -34.165  1.00 20.00           H
ATOM   2311  CD1 TRP C 169      13.298 -14.070 -33.924  1.00 20.00           C
ATOM   2312  CD2 TRP C 169      11.301 -15.014 -33.753  1.00 20.00           C
ATOM   2313  NE1 TRP C 169      12.488 -13.199 -33.224  1.00 20.00           N
ATOM   2314  HE1 TRP C 169      12.753 -12.306 -32.861  1.00 20.00           H
ATOM   2315  CE2 TRP C 169      11.235 -13.791 -33.117  1.00 20.00           C
ATOM   2316  HE3 TRP C 169      10.211 -16.836 -34.316  1.00 20.00           H
ATOM   2317  CE3 TRP C 169      10.185 -15.866 -33.820  1.00 20.00           C
ATOM   2318  CZ2 TRP C 169      10.074 -13.310 -32.499  1.00 20.00           C
ATOM   2319  HZ2 TRP C 169      10.048 -12.340 -32.003  1.00 20.00           H
ATOM   2320  CZ3 TRP C 169       9.032 -15.371 -33.198  1.00 20.00           C
ATOM   2321  HZ3 TRP C 169       8.137 -15.992 -33.221  1.00 20.00           H
ATOM   2322  CH2 TRP C 169       8.950 -14.142 -32.553  1.00 20.00           C
ATOM   2323  HH2 TRP C 169       8.014 -13.827 -32.092  1.00 20.00           H
ATOM   2324  HN  TRP C 169      14.265 -18.412 -35.972  1.00 20.00           H
ATOM   2325  N   PHE C 170      12.093 -18.902 -33.547  1.00 20.00           N
ATOM   2326  CA  PHE C 170      11.114 -19.494 -32.651  1.00 20.00           C
ATOM   2327  C   PHE C 170      11.799 -20.316 -31.558  1.00 20.00           C
ATOM   2328  O   PHE C 170      11.359 -20.317 -30.409  1.00 20.00           O
ATOM   2329  HA  PHE C 170      10.558 -18.676 -32.193  1.00 20.00           H
ATOM   2330  CB  PHE C 170      10.237 -20.420 -33.495  1.00 20.00           C
ATOM   2331 1HB  PHE C 170      10.878 -21.115 -34.039  1.00 20.00           H
ATOM   2332 2HB  PHE C 170       9.612 -21.017 -32.831  1.00 20.00           H
ATOM   2333  CG  PHE C 170       9.340 -19.687 -34.495  1.00 20.00           C
ATOM   2334  HD1 PHE C 170      10.373 -20.452 -36.189  1.00 20.00           H
ATOM   2335  CD1 PHE C 170       9.559 -19.822 -35.831  1.00 20.00           C
ATOM   2336  HD2 PHE C 170       8.149 -18.793 -32.978  1.00 20.00           H
ATOM   2337  CD2 PHE C 170       8.324 -18.901 -34.048  1.00 20.00           C
ATOM   2338  CE1 PHE C 170       8.726 -19.142 -36.758  1.00 20.00           C
ATOM   2339  HE1 PHE C 170       8.901 -19.250 -37.829  1.00 20.00           H
ATOM   2340  CE2 PHE C 170       7.492 -18.221 -34.976  1.00 20.00           C
ATOM   2341  HE2 PHE C 170       6.678 -17.591 -34.618  1.00 20.00           H
ATOM   2342  CZ  PHE C 170       7.710 -18.356 -36.311  1.00 20.00           C
ATOM   2343  HZ  PHE C 170       7.071 -17.834 -37.023  1.00 20.00           H
ATOM   2344  HN  PHE C 170      12.030 -19.202 -34.499  1.00 20.00           H
ATOM   2345  N   VAL C 171      12.865 -20.996 -31.953  1.00 20.00           N
ATOM   2346  CA  VAL C 171      13.623 -21.811 -31.019  1.00 20.00           C
ATOM   2347  C   VAL C 171      14.219 -20.912 -29.933  1.00 20.00           C
ATOM   2348  O   VAL C 171      14.131 -21.225 -28.746  1.00 20.00           O
ATOM   2349  HA  VAL C 171      12.928 -22.510 -30.553  1.00 20.00           H
ATOM   2350  HB  VAL C 171      15.267 -21.931 -32.374  1.00 20.00           H
ATOM   2351  CB  VAL C 171      14.680 -22.623 -31.769  1.00 20.00           C
ATOM   2352  CG1 VAL C 171      15.632 -23.318 -30.794  1.00 20.00           C
ATOM   2353 1HG1 VAL C 171      16.211 -22.569 -30.255  1.00 20.00           H
ATOM   2354 2HG1 VAL C 171      15.055 -23.912 -30.084  1.00 20.00           H
ATOM   2355 3HG1 VAL C 171      16.307 -23.970 -31.348  1.00 20.00           H
ATOM   2356  CG2 VAL C 171      14.026 -23.634 -32.713  1.00 20.00           C
ATOM   2357 1HG2 VAL C 171      13.395 -24.312 -32.139  1.00 20.00           H
ATOM   2358 2HG2 VAL C 171      13.418 -23.106 -33.447  1.00 20.00           H
ATOM   2359 3HG2 VAL C 171      14.800 -24.205 -33.226  1.00 20.00           H
ATOM   2360  HN  VAL C 171      13.211 -20.997 -32.892  1.00 20.00           H
ATOM   2361  N   VAL C 172      14.812 -19.814 -30.378  1.00 20.00           N
ATOM   2362  CA  VAL C 172      15.388 -18.849 -29.457  1.00 20.00           C
ATOM   2363  C   VAL C 172      14.302 -18.352 -28.501  1.00 20.00           C
ATOM   2364  O   VAL C 172      14.516 -18.291 -27.291  1.00 20.00           O
ATOM   2365  HA  VAL C 172      16.156 -19.364 -28.879  1.00 20.00           H
ATOM   2366  HB  VAL C 172      15.375 -17.397 -31.021  1.00 20.00           H
ATOM   2367  CB  VAL C 172      16.061 -17.719 -30.238  1.00 20.00           C
ATOM   2368  CG1 VAL C 172      16.338 -16.516 -29.333  1.00 20.00           C
ATOM   2369 1HG1 VAL C 172      15.393 -16.065 -29.030  1.00 20.00           H
ATOM   2370 2HG1 VAL C 172      16.883 -16.845 -28.448  1.00 20.00           H
ATOM   2371 3HG1 VAL C 172      16.934 -15.783 -29.875  1.00 20.00           H
ATOM   2372  CG2 VAL C 172      17.347 -18.206 -30.910  1.00 20.00           C
ATOM   2373 1HG2 VAL C 172      17.135 -19.103 -31.491  1.00 20.00           H
ATOM   2374 2HG2 VAL C 172      17.730 -17.427 -31.569  1.00 20.00           H
ATOM   2375 3HG2 VAL C 172      18.091 -18.435 -30.147  1.00 20.00           H
ATOM   2376  HN  VAL C 172      14.901 -19.580 -31.346  1.00 20.00           H
ATOM   2377  N   GLN C 173      13.161 -18.009 -29.079  1.00 20.00           N
ATOM   2378  CA  GLN C 173      12.077 -17.424 -28.308  1.00 20.00           C
ATOM   2379  C   GLN C 173      11.614 -18.396 -27.221  1.00 20.00           C
ATOM   2380  O   GLN C 173      11.384 -17.995 -26.082  1.00 20.00           O
ATOM   2381  HA  GLN C 173      12.498 -16.529 -27.850  1.00 20.00           H
ATOM   2382  CB  GLN C 173      10.913 -17.022 -29.216  1.00 20.00           C
ATOM   2383 1HB  GLN C 173      10.666 -17.847 -29.884  1.00 20.00           H
ATOM   2384 2HB  GLN C 173      10.027 -16.826 -28.612  1.00 20.00           H
ATOM   2385  CG  GLN C 173      11.262 -15.780 -30.038  1.00 20.00           C
ATOM   2386 1HG  GLN C 173      12.211 -15.934 -30.551  1.00 20.00           H
ATOM   2387 2HG  GLN C 173      10.505 -15.623 -30.806  1.00 20.00           H
ATOM   2388  CD  GLN C 173      11.355 -14.540 -29.145  1.00 20.00           C
ATOM   2389  OE1 GLN C 173      10.368 -14.039 -28.631  1.00 20.00           O
ATOM   2390  NE2 GLN C 173      12.591 -14.076 -28.991  1.00 20.00           N
ATOM   2391 1HE2 GLN C 173      13.357 -14.534 -29.442  1.00 20.00           H
ATOM   2392 2HE2 GLN C 173      12.755 -13.268 -28.425  1.00 20.00           H
ATOM   2393  HN  GLN C 173      12.971 -18.124 -30.055  1.00 20.00           H
ATOM   2394  N   LEU C 174      11.492 -19.657 -27.612  1.00 20.00           N
ATOM   2395  CA  LEU C 174      11.085 -20.693 -26.680  1.00 20.00           C
ATOM   2396  C   LEU C 174      12.085 -20.755 -25.524  1.00 20.00           C
ATOM   2397  O   LEU C 174      11.692 -20.837 -24.361  1.00 20.00           O
ATOM   2398  HA  LEU C 174      10.112 -20.409 -26.279  1.00 20.00           H
ATOM   2399  CB  LEU C 174      10.903 -22.027 -27.407  1.00 20.00           C
ATOM   2400 1HB  LEU C 174      11.778 -22.199 -28.034  1.00 20.00           H
ATOM   2401 2HB  LEU C 174      10.882 -22.824 -26.663  1.00 20.00           H
ATOM   2402  HG  LEU C 174       9.519 -21.211 -28.819  1.00 20.00           H
ATOM   2403  CG  LEU C 174       9.652 -22.149 -28.280  1.00 20.00           C
ATOM   2404  CD1 LEU C 174       9.821 -23.251 -29.328  1.00 20.00           C
ATOM   2405 1HD1 LEU C 174      10.650 -23.000 -29.990  1.00 20.00           H
ATOM   2406 2HD1 LEU C 174      10.029 -24.198 -28.829  1.00 20.00           H
ATOM   2407 3HD1 LEU C 174       8.905 -23.341 -29.911  1.00 20.00           H
ATOM   2408  CD2 LEU C 174       8.403 -22.360 -27.423  1.00 20.00           C
ATOM   2409 1HD2 LEU C 174       8.533 -23.247 -26.803  1.00 20.00           H
ATOM   2410 2HD2 LEU C 174       8.250 -21.490 -26.784  1.00 20.00           H
ATOM   2411 3HD2 LEU C 174       7.536 -22.493 -28.070  1.00 20.00           H
ATOM   2412  HN  LEU C 174      11.666 -19.972 -28.545  1.00 20.00           H
ATOM   2413  N   THR C 175      13.360 -20.713 -25.883  1.00 20.00           N
ATOM   2414  CA  THR C 175      14.420 -20.816 -24.895  1.00 20.00           C
ATOM   2415  C   THR C 175      15.016 -19.436 -24.607  1.00 20.00           C
ATOM   2416  O   THR C 175      16.182 -19.185 -24.909  1.00 20.00           O
ATOM   2417  HA  THR C 175      13.987 -21.177 -23.962  1.00 20.00           H
ATOM   2418  HB  THR C 175      16.269 -21.940 -24.699  1.00 20.00           H
ATOM   2419  CB  THR C 175      15.448 -21.827 -25.407  1.00 20.00           C
ATOM   2420  OG1 THR C 175      15.809 -21.334 -26.694  1.00 20.00           O
ATOM   2421  HG1 THR C 175      16.650 -21.776 -27.006  1.00 20.00           H
ATOM   2422  CG2 THR C 175      14.829 -23.197 -25.693  1.00 20.00           C
ATOM   2423 1HG2 THR C 175      14.090 -23.102 -26.489  1.00 20.00           H
ATOM   2424 2HG2 THR C 175      14.345 -23.573 -24.792  1.00 20.00           H
ATOM   2425 3HG2 THR C 175      15.610 -23.891 -26.003  1.00 20.00           H
ATOM   2426  HN  THR C 175      13.671 -20.611 -26.828  1.00 20.00           H
ATOM   2427  N   VAL C 176      14.190 -18.579 -24.027  1.00 20.00           N
ATOM   2428  CA  VAL C 176      14.612 -17.222 -23.721  1.00 20.00           C
ATOM   2429  C   VAL C 176      14.354 -16.934 -22.241  1.00 20.00           C
ATOM   2430  O   VAL C 176      14.229 -15.777 -21.843  1.00 20.00           O
ATOM   2431  HA  VAL C 176      15.684 -17.161 -23.909  1.00 20.00           H
ATOM   2432  HB  VAL C 176      13.814 -16.705 -25.632  1.00 20.00           H
ATOM   2433  CB  VAL C 176      13.911 -16.233 -24.654  1.00 20.00           C
ATOM   2434  CG1 VAL C 176      12.504 -15.907 -24.149  1.00 20.00           C
ATOM   2435 1HG1 VAL C 176      12.032 -16.815 -23.775  1.00 20.00           H
ATOM   2436 2HG1 VAL C 176      12.567 -15.173 -23.346  1.00 20.00           H
ATOM   2437 3HG1 VAL C 176      11.910 -15.499 -24.967  1.00 20.00           H
ATOM   2438  CG2 VAL C 176      14.741 -14.959 -24.827  1.00 20.00           C
ATOM   2439 1HG2 VAL C 176      14.983 -14.548 -23.847  1.00 20.00           H
ATOM   2440 2HG2 VAL C 176      15.662 -15.195 -25.359  1.00 20.00           H
ATOM   2441 3HG2 VAL C 176      14.168 -14.227 -25.397  1.00 20.00           H
ATOM   2442  HN  VAL C 176      13.249 -18.797 -23.768  1.00 20.00           H
ATOM   2443  N   SER C 177      14.282 -18.007 -21.466  1.00 20.00           N
ATOM   2444  CA  SER C 177      13.863 -17.901 -20.079  1.00 20.00           C
ATOM   2445  C   SER C 177      15.051 -17.497 -19.203  1.00 20.00           C
ATOM   2446  O   SER C 177      16.194 -17.834 -19.508  1.00 20.00           O
ATOM   2447  HA  SER C 177      13.098 -17.125 -20.067  1.00 20.00           H
ATOM   2448  CB  SER C 177      13.261 -19.217 -19.583  1.00 20.00           C
ATOM   2449 1HB  SER C 177      14.015 -20.002 -19.635  1.00 20.00           H
ATOM   2450 2HB  SER C 177      12.980 -19.115 -18.535  1.00 20.00           H
ATOM   2451  HG  SER C 177      12.408 -19.966 -21.231  1.00 20.00           H
ATOM   2452  OG  SER C 177      12.121 -19.603 -20.345  1.00 20.00           O
ATOM   2453  HN  SER C 177      14.503 -18.933 -21.771  1.00 20.00           H
ATOM   2454  N   PRO C 178      14.804 -16.770 -18.105  1.00 20.00           N
ATOM   2455  CA  PRO C 178      15.888 -16.383 -17.197  1.00 20.00           C
ATOM   2456  C   PRO C 178      16.715 -17.576 -16.746  1.00 20.00           C
ATOM   2457  O   PRO C 178      17.942 -17.501 -16.697  1.00 20.00           O
ATOM   2458  HA  PRO C 178      16.590 -15.727 -17.711  1.00 20.00           H
ATOM   2459  CB  PRO C 178      15.160 -15.721 -16.026  1.00 20.00           C
ATOM   2460 1HB  PRO C 178      14.933 -16.439 -15.237  1.00 20.00           H
ATOM   2461 2HB  PRO C 178      15.761 -14.932 -15.574  1.00 20.00           H
ATOM   2462  CG  PRO C 178      13.892 -15.167 -16.665  1.00 20.00           C
ATOM   2463 1HG  PRO C 178      13.113 -14.981 -15.925  1.00 20.00           H
ATOM   2464 2HG  PRO C 178      14.073 -14.216 -17.165  1.00 20.00           H
ATOM   2465  CD  PRO C 178      13.500 -16.262 -17.644  1.00 20.00           C
ATOM   2466 1HD  PRO C 178      12.912 -17.044 -17.163  1.00 20.00           H
ATOM   2467 2HD  PRO C 178      12.896 -15.873 -18.465  1.00 20.00           H
ATOM   2468  N   GLU C 179      16.015 -18.654 -16.424  1.00 20.00           N
ATOM   2469  CA  GLU C 179      16.668 -19.840 -15.898  1.00 20.00           C
ATOM   2470  C   GLU C 179      17.535 -20.492 -16.977  1.00 20.00           C
ATOM   2471  O   GLU C 179      18.653 -20.924 -16.703  1.00 20.00           O
ATOM   2472  HA  GLU C 179      17.298 -19.487 -15.081  1.00 20.00           H
ATOM   2473  CB  GLU C 179      15.642 -20.832 -15.346  1.00 20.00           C
ATOM   2474 1HB  GLU C 179      14.773 -20.864 -16.003  1.00 20.00           H
ATOM   2475 2HB  GLU C 179      16.111 -21.805 -15.204  1.00 20.00           H
ATOM   2476  CG  GLU C 179      15.139 -20.391 -13.970  1.00 20.00           C
ATOM   2477 1HG  GLU C 179      14.569 -21.199 -13.511  1.00 20.00           H
ATOM   2478 2HG  GLU C 179      15.987 -20.188 -13.316  1.00 20.00           H
ATOM   2479  CD  GLU C 179      14.263 -19.142 -14.081  1.00 20.00           C
ATOM   2480  OE1 GLU C 179      13.253 -19.220 -14.813  1.00 20.00           O
ATOM   2481  OE2 GLU C 179      14.623 -18.137 -13.430  1.00 20.00           O
ATOM   2482  HN  GLU C 179      15.022 -18.724 -16.517  1.00 20.00           H
ATOM   2483  N   VAL C 180      16.985 -20.542 -18.182  1.00 20.00           N
ATOM   2484  CA  VAL C 180      17.683 -21.157 -19.298  1.00 20.00           C
ATOM   2485  C   VAL C 180      18.944 -20.349 -19.613  1.00 20.00           C
ATOM   2486  O   VAL C 180      20.002 -20.919 -19.872  1.00 20.00           O
ATOM   2487  HA  VAL C 180      17.978 -22.160 -18.989  1.00 20.00           H
ATOM   2488  HB  VAL C 180      16.255 -20.323 -20.647  1.00 20.00           H
ATOM   2489  CB  VAL C 180      16.741 -21.287 -20.497  1.00 20.00           C
ATOM   2490  CG1 VAL C 180      17.519 -21.625 -21.770  1.00 20.00           C
ATOM   2491 1HG1 VAL C 180      18.109 -20.761 -22.075  1.00 20.00           H
ATOM   2492 2HG1 VAL C 180      18.181 -22.469 -21.579  1.00 20.00           H
ATOM   2493 3HG1 VAL C 180      16.819 -21.885 -22.565  1.00 20.00           H
ATOM   2494  CG2 VAL C 180      15.652 -22.326 -20.227  1.00 20.00           C
ATOM   2495 1HG2 VAL C 180      16.105 -23.314 -20.144  1.00 20.00           H
ATOM   2496 2HG2 VAL C 180      15.138 -22.082 -19.297  1.00 20.00           H
ATOM   2497 3HG2 VAL C 180      14.936 -22.323 -21.049  1.00 20.00           H
ATOM   2498  HN  VAL C 180      16.082 -20.173 -18.400  1.00 20.00           H
ATOM   2499  N   HIS C 181      18.788 -19.033 -19.581  1.00 20.00           N
ATOM   2500  CA  HIS C 181      19.917 -18.141 -19.782  1.00 20.00           C
ATOM   2501  C   HIS C 181      20.983 -18.413 -18.718  1.00 20.00           C
ATOM   2502  O   HIS C 181      22.148 -18.633 -19.043  1.00 20.00           O
ATOM   2503  HA  HIS C 181      20.329 -18.375 -20.764  1.00 20.00           H
ATOM   2504  CB  HIS C 181      19.459 -16.682 -19.803  1.00 20.00           C
ATOM   2505 1HB  HIS C 181      18.843 -16.492 -18.925  1.00 20.00           H
ATOM   2506 2HB  HIS C 181      20.334 -16.036 -19.724  1.00 20.00           H
ATOM   2507  CG  HIS C 181      18.680 -16.300 -21.039  1.00 20.00           C
ATOM   2508  HD1 HIS C 181      19.920 -17.144 -22.551  1.00 20.00           H
ATOM   2509  ND1 HIS C 181      19.092 -16.634 -22.318  1.00 20.00           N
ATOM   2510  CD2 HIS C 181      17.510 -15.613 -21.179  1.00 20.00           C
ATOM   2511  HD2 HIS C 181      16.913 -15.201 -20.365  1.00 20.00           H
ATOM   2512  CE1 HIS C 181      18.203 -16.162 -23.180  1.00 20.00           C
ATOM   2513  HE1 HIS C 181      18.247 -16.262 -24.264  1.00 20.00           H
ATOM   2514  NE2 HIS C 181      17.224 -15.529 -22.472  1.00 20.00           N
ATOM   2515  HN  HIS C 181      17.913 -18.578 -19.421  1.00 20.00           H
ATOM   2516  N   GLN C 182      20.544 -18.389 -17.468  1.00 20.00           N
ATOM   2517  CA  GLN C 182      21.455 -18.578 -16.352  1.00 20.00           C
ATOM   2518  C   GLN C 182      22.288 -19.846 -16.556  1.00 20.00           C
ATOM   2519  O   GLN C 182      23.507 -19.824 -16.394  1.00 20.00           O
ATOM   2520  HA  GLN C 182      22.105 -17.704 -16.356  1.00 20.00           H
ATOM   2521  CB  GLN C 182      20.694 -18.630 -15.026  1.00 20.00           C
ATOM   2522 1HB  GLN C 182      20.084 -17.733 -14.917  1.00 20.00           H
ATOM   2523 2HB  GLN C 182      20.012 -19.481 -15.026  1.00 20.00           H
ATOM   2524  CG  GLN C 182      21.658 -18.745 -13.844  1.00 20.00           C
ATOM   2525 1HG  GLN C 182      21.093 -18.848 -12.917  1.00 20.00           H
ATOM   2526 2HG  GLN C 182      22.264 -19.645 -13.950  1.00 20.00           H
ATOM   2527  CD  GLN C 182      22.569 -17.518 -13.758  1.00 20.00           C
ATOM   2528  OE1 GLN C 182      23.733 -17.550 -14.123  1.00 20.00           O
ATOM   2529  NE2 GLN C 182      21.976 -16.438 -13.258  1.00 20.00           N
ATOM   2530 1HE2 GLN C 182      21.017 -16.479 -12.977  1.00 20.00           H
ATOM   2531 2HE2 GLN C 182      22.489 -15.585 -13.162  1.00 20.00           H
ATOM   2532  HN  GLN C 182      19.588 -18.243 -17.213  1.00 20.00           H
ATOM   2533  N   SER C 183      21.596 -20.920 -16.907  1.00 20.00           N
ATOM   2534  CA  SER C 183      22.266 -22.164 -17.245  1.00 20.00           C
ATOM   2535  C   SER C 183      22.968 -22.030 -18.598  1.00 20.00           C
ATOM   2536  O   SER C 183      22.319 -22.052 -19.643  1.00 20.00           O
ATOM   2537  HA  SER C 183      22.995 -22.324 -16.450  1.00 20.00           H
ATOM   2538  CB  SER C 183      21.278 -23.332 -17.273  1.00 20.00           C
ATOM   2539 1HB  SER C 183      21.803 -24.244 -17.555  1.00 20.00           H
ATOM   2540 2HB  SER C 183      20.878 -23.492 -16.271  1.00 20.00           H
ATOM   2541  HG  SER C 183      20.548 -22.663 -19.012  1.00 20.00           H
ATOM   2542  OG  SER C 183      20.205 -23.102 -18.181  1.00 20.00           O
ATOM   2543  HN  SER C 183      20.598 -20.948 -16.963  1.00 20.00           H
ATOM   2544  N   ASN C 184      24.284 -21.895 -18.535  1.00 20.00           N
ATOM   2545  CA  ASN C 184      25.078 -21.733 -19.741  1.00 20.00           C
ATOM   2546  C   ASN C 184      25.498 -23.110 -20.258  1.00 20.00           C
ATOM   2547  O   ASN C 184      26.586 -23.590 -19.944  1.00 20.00           O
ATOM   2548  HA  ASN C 184      24.432 -21.204 -20.441  1.00 20.00           H
ATOM   2549  CB  ASN C 184      26.348 -20.926 -19.461  1.00 20.00           C
ATOM   2550 1HB  ASN C 184      26.088 -19.999 -18.950  1.00 20.00           H
ATOM   2551 2HB  ASN C 184      26.999 -21.487 -18.790  1.00 20.00           H
ATOM   2552  CG  ASN C 184      27.094 -20.609 -20.758  1.00 20.00           C
ATOM   2553  OD1 ASN C 184      26.506 -20.355 -21.796  1.00 20.00           O
ATOM   2554  ND2 ASN C 184      28.418 -20.638 -20.642  1.00 20.00           N
ATOM   2555 1HD2 ASN C 184      28.838 -20.854 -19.760  1.00 20.00           H
ATOM   2556 2HD2 ASN C 184      28.995 -20.444 -21.435  1.00 20.00           H
ATOM   2557  HN  ASN C 184      24.806 -21.895 -17.682  1.00 20.00           H
ATOM   2558  N   VAL C 185      24.614 -23.707 -21.043  1.00 20.00           N
ATOM   2559  CA  VAL C 185      24.808 -25.079 -21.482  1.00 20.00           C
ATOM   2560  C   VAL C 185      25.269 -25.082 -22.941  1.00 20.00           C
ATOM   2561  O   VAL C 185      25.041 -24.119 -23.670  1.00 20.00           O
ATOM   2562  HA  VAL C 185      25.594 -25.514 -20.865  1.00 20.00           H
ATOM   2563  HB  VAL C 185      22.843 -25.662 -22.076  1.00 20.00           H
ATOM   2564  CB  VAL C 185      23.527 -25.886 -21.259  1.00 20.00           C
ATOM   2565  CG1 VAL C 185      23.815 -27.389 -21.285  1.00 20.00           C
ATOM   2566 1HG1 VAL C 185      24.089 -27.688 -22.297  1.00 20.00           H
ATOM   2567 2HG1 VAL C 185      24.636 -27.613 -20.604  1.00 20.00           H
ATOM   2568 3HG1 VAL C 185      22.925 -27.934 -20.973  1.00 20.00           H
ATOM   2569  CG2 VAL C 185      22.846 -25.481 -19.950  1.00 20.00           C
ATOM   2570 1HG2 VAL C 185      23.586 -25.444 -19.151  1.00 20.00           H
ATOM   2571 2HG2 VAL C 185      22.388 -24.499 -20.068  1.00 20.00           H
ATOM   2572 3HG2 VAL C 185      22.078 -26.213 -19.699  1.00 20.00           H
ATOM   2573  HN  VAL C 185      23.778 -23.271 -21.378  1.00 20.00           H
ATOM   2574  N   ALA C 186      25.910 -26.177 -23.323  1.00 20.00           N
ATOM   2575  CA  ALA C 186      26.445 -26.301 -24.668  1.00 20.00           C
ATOM   2576  C   ALA C 186      25.333 -26.019 -25.682  1.00 20.00           C
ATOM   2577  O   ALA C 186      25.513 -25.220 -26.599  1.00 20.00           O
ATOM   2578  HA  ALA C 186      27.229 -25.553 -24.784  1.00 20.00           H
ATOM   2579  CB  ALA C 186      27.059 -27.691 -24.848  1.00 20.00           C
ATOM   2580 1HB  ALA C 186      27.876 -27.822 -24.139  1.00 20.00           H
ATOM   2581 2HB  ALA C 186      26.298 -28.450 -24.670  1.00 20.00           H
ATOM   2582 3HB  ALA C 186      27.441 -27.791 -25.864  1.00 20.00           H
ATOM   2583  HN  ALA C 186      26.066 -26.969 -22.732  1.00 20.00           H
ATOM   2584  N   TRP C 187      24.209 -26.691 -25.481  1.00 20.00           N
ATOM   2585  CA  TRP C 187      23.128 -26.647 -26.451  1.00 20.00           C
ATOM   2586  C   TRP C 187      22.600 -25.212 -26.505  1.00 20.00           C
ATOM   2587  O   TRP C 187      22.264 -24.710 -27.577  1.00 20.00           O
ATOM   2588  HA  TRP C 187      23.538 -26.930 -27.420  1.00 20.00           H
ATOM   2589  CB  TRP C 187      22.043 -27.670 -26.110  1.00 20.00           C
ATOM   2590 1HB  TRP C 187      21.350 -27.743 -26.948  1.00 20.00           H
ATOM   2591 2HB  TRP C 187      22.506 -28.650 -25.993  1.00 20.00           H
ATOM   2592  CG  TRP C 187      21.253 -27.341 -24.841  1.00 20.00           C
ATOM   2593  HD1 TRP C 187      22.201 -28.557 -23.341  1.00 20.00           H
ATOM   2594  CD1 TRP C 187      21.434 -27.830 -23.607  1.00 20.00           C
ATOM   2595  CD2 TRP C 187      20.145 -26.423 -24.733  1.00 20.00           C
ATOM   2596  NE1 TRP C 187      20.526 -27.297 -22.714  1.00 20.00           N
ATOM   2597  HE1 TRP C 187      20.462 -27.507 -21.739  1.00 20.00           H
ATOM   2598  CE2 TRP C 187      19.717 -26.415 -23.421  1.00 20.00           C
ATOM   2599  HE3 TRP C 187      19.842 -25.616 -26.754  1.00 20.00           H
ATOM   2600  CE3 TRP C 187      19.523 -25.627 -25.711  1.00 20.00           C
ATOM   2601  CZ2 TRP C 187      18.651 -25.628 -22.967  1.00 20.00           C
ATOM   2602  HZ2 TRP C 187      18.332 -25.639 -21.925  1.00 20.00           H
ATOM   2603  CZ3 TRP C 187      18.460 -24.847 -25.242  1.00 20.00           C
ATOM   2604  HZ3 TRP C 187      17.943 -24.211 -25.960  1.00 20.00           H
ATOM   2605  CH2 TRP C 187      18.017 -24.827 -23.924  1.00 20.00           C
ATOM   2606  HH2 TRP C 187      17.180 -24.191 -23.638  1.00 20.00           H
ATOM   2607  HN  TRP C 187      24.032 -27.257 -24.676  1.00 20.00           H
ATOM   2608  N   CYS C 188      22.543 -24.591 -25.336  1.00 20.00           N
ATOM   2609  CA  CYS C 188      22.005 -23.246 -25.228  1.00 20.00           C
ATOM   2610  C   CYS C 188      22.882 -22.309 -26.061  1.00 20.00           C
ATOM   2611  O   CYS C 188      22.372 -21.452 -26.780  1.00 20.00           O
ATOM   2612  HA  CYS C 188      20.991 -23.282 -25.624  1.00 20.00           H
ATOM   2613  CB  CYS C 188      21.909 -22.791 -23.770  1.00 20.00           C
ATOM   2614 1HB  CYS C 188      21.436 -23.567 -23.168  1.00 20.00           H
ATOM   2615 2HB  CYS C 188      22.908 -22.636 -23.362  1.00 20.00           H
ATOM   2616  SG  CYS C 188      20.943 -21.241 -23.661  1.00 20.00           S
ATOM   2617  HN  CYS C 188      22.856 -24.992 -24.474  1.00 20.00           H
ATOM   2618  N   ARG C 189      24.187 -22.505 -25.937  1.00 20.00           N
ATOM   2619  CA  ARG C 189      25.138 -21.706 -26.690  1.00 20.00           C
ATOM   2620  C   ARG C 189      25.030 -22.019 -28.184  1.00 20.00           C
ATOM   2621  O   ARG C 189      25.154 -21.126 -29.020  1.00 20.00           O
ATOM   2622  HA  ARG C 189      24.859 -20.673 -26.485  1.00 20.00           H
ATOM   2623  CB  ARG C 189      26.571 -21.971 -26.223  1.00 20.00           C
ATOM   2624 1HB  ARG C 189      26.732 -23.045 -26.124  1.00 20.00           H
ATOM   2625 2HB  ARG C 189      27.274 -21.612 -26.974  1.00 20.00           H
ATOM   2626  CG  ARG C 189      26.848 -21.282 -24.885  1.00 20.00           C
ATOM   2627 1HG  ARG C 189      26.830 -20.201 -25.019  1.00 20.00           H
ATOM   2628 2HG  ARG C 189      26.059 -21.529 -24.175  1.00 20.00           H
ATOM   2629  CD  ARG C 189      28.204 -21.710 -24.319  1.00 20.00           C
ATOM   2630 1HD  ARG C 189      28.855 -22.044 -25.127  1.00 20.00           H
ATOM   2631 2HD  ARG C 189      28.694 -20.859 -23.846  1.00 20.00           H
ATOM   2632  NE  ARG C 189      28.020 -22.799 -23.334  1.00 20.00           N
ATOM   2633  HE  ARG C 189      27.097 -23.157 -23.198  1.00 20.00           H
ATOM   2634  CZ  ARG C 189      29.015 -23.336 -22.614  1.00 20.00           C
ATOM   2635  NH1 ARG C 189      30.272 -22.895 -22.756  1.00 20.00           N
ATOM   2636 1HH1 ARG C 189      30.474 -22.160 -23.403  1.00 20.00           H
ATOM   2637 2HH1 ARG C 189      31.008 -23.301 -22.214  1.00 20.00           H
ATOM   2638  NH2 ARG C 189      28.733 -24.320 -21.749  1.00 20.00           N
ATOM   2639 1HH2 ARG C 189      29.463 -24.731 -21.204  1.00 20.00           H
ATOM   2640 2HH2 ARG C 189      27.792 -24.643 -21.649  1.00 20.00           H
ATOM   2641  HN  ARG C 189      24.594 -23.193 -25.336  1.00 20.00           H
ATOM   2642  N   LEU C 190      24.799 -23.292 -28.474  1.00 20.00           N
ATOM   2643  CA  LEU C 190      24.749 -23.748 -29.852  1.00 20.00           C
ATOM   2644  C   LEU C 190      23.583 -23.065 -30.569  1.00 20.00           C
ATOM   2645  O   LEU C 190      23.706 -22.670 -31.727  1.00 20.00           O
ATOM   2646  HA  LEU C 190      25.678 -23.438 -30.332  1.00 20.00           H
ATOM   2647  CB  LEU C 190      24.697 -25.276 -29.910  1.00 20.00           C
ATOM   2648 1HB  LEU C 190      25.573 -25.669 -29.393  1.00 20.00           H
ATOM   2649 2HB  LEU C 190      23.822 -25.611 -29.354  1.00 20.00           H
ATOM   2650  HG  LEU C 190      23.812 -25.444 -31.849  1.00 20.00           H
ATOM   2651  CG  LEU C 190      24.645 -25.893 -31.309  1.00 20.00           C
ATOM   2652  CD1 LEU C 190      25.918 -25.575 -32.096  1.00 20.00           C
ATOM   2653 1HD1 LEU C 190      25.954 -24.508 -32.313  1.00 20.00           H
ATOM   2654 2HD1 LEU C 190      26.790 -25.856 -31.505  1.00 20.00           H
ATOM   2655 3HD1 LEU C 190      25.916 -26.136 -33.031  1.00 20.00           H
ATOM   2656  CD2 LEU C 190      24.378 -27.398 -31.234  1.00 20.00           C
ATOM   2657 1HD2 LEU C 190      25.182 -27.883 -30.681  1.00 20.00           H
ATOM   2658 2HD2 LEU C 190      23.430 -27.574 -30.726  1.00 20.00           H
ATOM   2659 3HD2 LEU C 190      24.331 -27.809 -32.243  1.00 20.00           H
ATOM   2660  HN  LEU C 190      24.648 -24.003 -27.788  1.00 20.00           H
ATOM   2661  N   VAL C 191      22.476 -22.948 -29.850  1.00 20.00           N
ATOM   2662  CA  VAL C 191      21.289 -22.316 -30.402  1.00 20.00           C
ATOM   2663  C   VAL C 191      21.638 -20.901 -30.866  1.00 20.00           C
ATOM   2664  O   VAL C 191      21.281 -20.500 -31.973  1.00 20.00           O
ATOM   2665  HA  VAL C 191      20.976 -22.902 -31.267  1.00 20.00           H
ATOM   2666  HB  VAL C 191      20.577 -22.094 -28.402  1.00 20.00           H
ATOM   2667  CB  VAL C 191      20.155 -22.346 -29.375  1.00 20.00           C
ATOM   2668  CG1 VAL C 191      19.086 -21.303 -29.708  1.00 20.00           C
ATOM   2669 1HG1 VAL C 191      19.495 -20.303 -29.559  1.00 20.00           H
ATOM   2670 2HG1 VAL C 191      18.777 -21.418 -30.747  1.00 20.00           H
ATOM   2671 3HG1 VAL C 191      18.225 -21.444 -29.055  1.00 20.00           H
ATOM   2672  CG2 VAL C 191      19.544 -23.745 -29.274  1.00 20.00           C
ATOM   2673 1HG2 VAL C 191      19.029 -23.984 -30.204  1.00 20.00           H
ATOM   2674 2HG2 VAL C 191      20.333 -24.475 -29.097  1.00 20.00           H
ATOM   2675 3HG2 VAL C 191      18.833 -23.771 -28.448  1.00 20.00           H
ATOM   2676  HN  VAL C 191      22.382 -23.274 -28.910  1.00 20.00           H
ATOM   2677  N   THR C 192      22.333 -20.182 -29.996  1.00 20.00           N
ATOM   2678  CA  THR C 192      22.739 -18.821 -30.305  1.00 20.00           C
ATOM   2679  C   THR C 192      23.634 -18.800 -31.545  1.00 20.00           C
ATOM   2680  O   THR C 192      23.441 -17.980 -32.441  1.00 20.00           O
ATOM   2681  HA  THR C 192      21.847 -18.242 -30.545  1.00 20.00           H
ATOM   2682  HB  THR C 192      24.397 -18.670 -28.910  1.00 20.00           H
ATOM   2683  CB  THR C 192      23.410 -18.234 -29.061  1.00 20.00           C
ATOM   2684  OG1 THR C 192      22.468 -18.467 -28.017  1.00 20.00           O
ATOM   2685  HG1 THR C 192      22.897 -18.305 -27.128  1.00 20.00           H
ATOM   2686  CG2 THR C 192      23.528 -16.710 -29.124  1.00 20.00           C
ATOM   2687 1HG2 THR C 192      22.538 -16.274 -29.256  1.00 20.00           H
ATOM   2688 2HG2 THR C 192      24.163 -16.429 -29.964  1.00 20.00           H
ATOM   2689 3HG2 THR C 192      23.967 -16.341 -28.197  1.00 20.00           H
ATOM   2690  HN  THR C 192      22.617 -20.514 -29.097  1.00 20.00           H
ATOM   2691  N   ALA C 193      24.595 -19.713 -31.558  1.00 20.00           N
ATOM   2692  CA  ALA C 193      25.548 -19.781 -32.653  1.00 20.00           C
ATOM   2693  C   ALA C 193      24.796 -20.015 -33.964  1.00 20.00           C
ATOM   2694  O   ALA C 193      25.120 -19.413 -34.986  1.00 20.00           O
ATOM   2695  HA  ALA C 193      26.062 -18.821 -32.705  1.00 20.00           H
ATOM   2696  CB  ALA C 193      26.577 -20.877 -32.367  1.00 20.00           C
ATOM   2697 1HB  ALA C 193      27.058 -20.682 -31.408  1.00 20.00           H
ATOM   2698 2HB  ALA C 193      26.077 -21.844 -32.332  1.00 20.00           H
ATOM   2699 3HB  ALA C 193      27.328 -20.884 -33.156  1.00 20.00           H
ATOM   2700  HN  ALA C 193      24.727 -20.395 -30.839  1.00 20.00           H
ATOM   2701  N   ALA C 194      23.805 -20.892 -33.892  1.00 20.00           N
ATOM   2702  CA  ALA C 194      23.047 -21.264 -35.075  1.00 20.00           C
ATOM   2703  C   ALA C 194      22.290 -20.040 -35.596  1.00 20.00           C
ATOM   2704  O   ALA C 194      22.323 -19.747 -36.790  1.00 20.00           O
ATOM   2705  HA  ALA C 194      23.757 -21.592 -35.835  1.00 20.00           H
ATOM   2706  CB  ALA C 194      22.113 -22.428 -34.738  1.00 20.00           C
ATOM   2707 1HB  ALA C 194      22.700 -23.272 -34.376  1.00 20.00           H
ATOM   2708 2HB  ALA C 194      21.409 -22.117 -33.966  1.00 20.00           H
ATOM   2709 3HB  ALA C 194      21.564 -22.724 -35.632  1.00 20.00           H
ATOM   2710  HN  ALA C 194      23.519 -21.345 -33.048  1.00 20.00           H
ATOM   2711  N   TYR C 195      21.626 -19.359 -34.674  1.00 20.00           N
ATOM   2712  CA  TYR C 195      20.832 -18.195 -35.030  1.00 20.00           C
ATOM   2713  C   TYR C 195      21.710 -17.095 -35.630  1.00 20.00           C
ATOM   2714  O   TYR C 195      21.302 -16.413 -36.569  1.00 20.00           O
ATOM   2715  HA  TYR C 195      20.094 -18.505 -35.770  1.00 20.00           H
ATOM   2716  CB  TYR C 195      20.220 -17.686 -33.724  1.00 20.00           C
ATOM   2717 1HB  TYR C 195      19.655 -18.494 -33.260  1.00 20.00           H
ATOM   2718 2HB  TYR C 195      21.023 -17.423 -33.036  1.00 20.00           H
ATOM   2719  CG  TYR C 195      19.301 -16.475 -33.898  1.00 20.00           C
ATOM   2720  HD1 TYR C 195      18.140 -17.396 -35.448  1.00 20.00           H
ATOM   2721  CD1 TYR C 195      18.286 -16.508 -34.833  1.00 20.00           C
ATOM   2722  HD2 TYR C 195      20.287 -15.325 -32.380  1.00 20.00           H
ATOM   2723  CD2 TYR C 195      19.486 -15.351 -33.119  1.00 20.00           C
ATOM   2724  CE1 TYR C 195      17.421 -15.368 -34.997  1.00 20.00           C
ATOM   2725  HE1 TYR C 195      16.616 -15.381 -35.731  1.00 20.00           H
ATOM   2726  HE2 TYR C 195      18.756 -13.317 -32.675  1.00 20.00           H
ATOM   2727  CE2 TYR C 195      18.621 -14.211 -33.283  1.00 20.00           C
ATOM   2728  CZ  TYR C 195      17.631 -14.276 -34.213  1.00 20.00           C
ATOM   2729  OH  TYR C 195      16.814 -13.200 -34.368  1.00 20.00           O
ATOM   2730  HH  TYR C 195      16.408 -13.207 -35.282  1.00 20.00           H
ATOM   2731  HN  TYR C 195      21.624 -19.590 -33.701  1.00 20.00           H
ATOM   2732  N   ASN C 196      22.900 -16.958 -35.064  1.00 20.00           N
ATOM   2733  CA  ASN C 196      23.827 -15.932 -35.511  1.00 20.00           C
ATOM   2734  C   ASN C 196      24.339 -16.286 -36.908  1.00 20.00           C
ATOM   2735  O   ASN C 196      24.437 -15.419 -37.776  1.00 20.00           O
ATOM   2736  HA  ASN C 196      23.255 -15.004 -35.499  1.00 20.00           H
ATOM   2737  CB  ASN C 196      25.034 -15.835 -34.576  1.00 20.00           C
ATOM   2738 1HB  ASN C 196      25.474 -16.823 -34.440  1.00 20.00           H
ATOM   2739 2HB  ASN C 196      25.800 -15.205 -35.028  1.00 20.00           H
ATOM   2740  CG  ASN C 196      24.630 -15.261 -33.216  1.00 20.00           C
ATOM   2741  OD1 ASN C 196      23.463 -15.074 -32.914  1.00 20.00           O
ATOM   2742  ND2 ASN C 196      25.658 -14.992 -32.416  1.00 20.00           N
ATOM   2743 1HD2 ASN C 196      26.592 -15.169 -32.725  1.00 20.00           H
ATOM   2744 2HD2 ASN C 196      25.496 -14.613 -31.505  1.00 20.00           H
ATOM   2745  HN  ASN C 196      23.233 -17.531 -34.315  1.00 20.00           H
ATOM   2746  N   TYR C 197      24.652 -17.562 -37.083  1.00 20.00           N
ATOM   2747  CA  TYR C 197      25.259 -18.020 -38.321  1.00 20.00           C
ATOM   2748  C   TYR C 197      24.403 -17.632 -39.529  1.00 20.00           C
ATOM   2749  O   TYR C 197      24.927 -17.192 -40.550  1.00 20.00           O
ATOM   2750  HA  TYR C 197      26.237 -17.548 -38.412  1.00 20.00           H
ATOM   2751  CB  TYR C 197      25.317 -19.546 -38.222  1.00 20.00           C
ATOM   2752 1HB  TYR C 197      26.030 -19.822 -37.445  1.00 20.00           H
ATOM   2753 2HB  TYR C 197      24.342 -19.917 -37.907  1.00 20.00           H
ATOM   2754  CG  TYR C 197      25.713 -20.240 -39.527  1.00 20.00           C
ATOM   2755  HD1 TYR C 197      27.812 -19.911 -39.235  1.00 20.00           H
ATOM   2756  CD1 TYR C 197      27.043 -20.332 -39.884  1.00 20.00           C
ATOM   2757  HD2 TYR C 197      23.690 -20.700 -40.066  1.00 20.00           H
ATOM   2758  CD2 TYR C 197      24.740 -20.773 -40.348  1.00 20.00           C
ATOM   2759  CE1 TYR C 197      27.416 -20.985 -41.112  1.00 20.00           C
ATOM   2760  HE1 TYR C 197      28.462 -21.065 -41.405  1.00 20.00           H
ATOM   2761  HE2 TYR C 197      24.354 -21.851 -42.233  1.00 20.00           H
ATOM   2762  CE2 TYR C 197      25.113 -21.426 -41.576  1.00 20.00           C
ATOM   2763  CZ  TYR C 197      26.432 -21.500 -41.898  1.00 20.00           C
ATOM   2764  OH  TYR C 197      26.784 -22.116 -43.058  1.00 20.00           O
ATOM   2765  HH  TYR C 197      27.718 -21.864 -43.309  1.00 20.00           H
ATOM   2766  HN  TYR C 197      24.497 -18.274 -36.399  1.00 20.00           H
ATOM   2767  N   PHE C 198      23.099 -17.809 -39.371  1.00 20.00           N
ATOM   2768  CA  PHE C 198      22.165 -17.485 -40.436  1.00 20.00           C
ATOM   2769  C   PHE C 198      22.100 -15.974 -40.667  1.00 20.00           C
ATOM   2770  O   PHE C 198      21.981 -15.521 -41.804  1.00 20.00           O
ATOM   2771  HA  PHE C 198      22.525 -17.974 -41.341  1.00 20.00           H
ATOM   2772  CB  PHE C 198      20.788 -17.981 -39.990  1.00 20.00           C
ATOM   2773 1HB  PHE C 198      20.515 -17.478 -39.063  1.00 20.00           H
ATOM   2774 2HB  PHE C 198      20.050 -17.694 -40.739  1.00 20.00           H
ATOM   2775  CG  PHE C 198      20.712 -19.494 -39.774  1.00 20.00           C
ATOM   2776  HD1 PHE C 198      21.602 -19.944 -41.652  1.00 20.00           H
ATOM   2777  CD1 PHE C 198      21.176 -20.342 -40.731  1.00 20.00           C
ATOM   2778  HD2 PHE C 198      19.808 -19.311 -37.858  1.00 20.00           H
ATOM   2779  CD2 PHE C 198      20.180 -19.991 -38.625  1.00 20.00           C
ATOM   2780  CE1 PHE C 198      21.105 -21.746 -40.530  1.00 20.00           C
ATOM   2781  HE1 PHE C 198      21.477 -22.426 -41.297  1.00 20.00           H
ATOM   2782  CE2 PHE C 198      20.109 -21.395 -38.424  1.00 20.00           C
ATOM   2783  HE2 PHE C 198      19.683 -21.793 -37.504  1.00 20.00           H
ATOM   2784  CZ  PHE C 198      20.573 -22.243 -39.381  1.00 20.00           C
ATOM   2785  HZ  PHE C 198      20.519 -23.320 -39.227  1.00 20.00           H
ATOM   2786  HN  PHE C 198      22.680 -18.166 -38.536  1.00 20.00           H
ATOM   2787  N   HIS C 199      22.180 -15.236 -39.569  1.00 20.00           N
ATOM   2788  CA  HIS C 199      22.163 -13.785 -39.640  1.00 20.00           C
ATOM   2789  C   HIS C 199      23.364 -13.297 -40.452  1.00 20.00           C
ATOM   2790  O   HIS C 199      23.242 -12.371 -41.253  1.00 20.00           O
ATOM   2791  HA  HIS C 199      21.246 -13.508 -40.162  1.00 20.00           H
ATOM   2792  CB  HIS C 199      22.106 -13.173 -38.239  1.00 20.00           C
ATOM   2793 1HB  HIS C 199      21.306 -13.654 -37.676  1.00 20.00           H
ATOM   2794 2HB  HIS C 199      23.039 -13.393 -37.720  1.00 20.00           H
ATOM   2795  CG  HIS C 199      21.881 -11.680 -38.230  1.00 20.00           C
ATOM   2796  HD1 HIS C 199      22.752 -11.171 -36.354  1.00 20.00           H
ATOM   2797  ND1 HIS C 199      22.285 -10.867 -37.185  1.00 20.00           N
ATOM   2798  CD2 HIS C 199      21.292 -10.861 -39.149  1.00 20.00           C
ATOM   2799  HD2 HIS C 199      20.861 -11.176 -40.099  1.00 20.00           H
ATOM   2800  CE1 HIS C 199      21.948  -9.618 -37.472  1.00 20.00           C
ATOM   2801  HE1 HIS C 199      22.131  -8.745 -36.845  1.00 20.00           H
ATOM   2802  NE2 HIS C 199      21.332  -9.617 -38.689  1.00 20.00           N
ATOM   2803  HN  HIS C 199      22.255 -15.613 -38.646  1.00 20.00           H
ATOM   2804  N   VAL C 200      24.498 -13.942 -40.218  1.00 20.00           N
ATOM   2805  CA  VAL C 200      25.718 -13.590 -40.924  1.00 20.00           C
ATOM   2806  C   VAL C 200      25.597 -14.016 -42.388  1.00 20.00           C
ATOM   2807  O   VAL C 200      25.955 -13.260 -43.290  1.00 20.00           O
ATOM   2808  HA  VAL C 200      25.822 -12.506 -40.881  1.00 20.00           H
ATOM   2809  HB  VAL C 200      26.750 -15.282 -40.131  1.00 20.00           H
ATOM   2810  CB  VAL C 200      26.927 -14.210 -40.219  1.00 20.00           C
ATOM   2811  CG1 VAL C 200      28.202 -14.010 -41.040  1.00 20.00           C
ATOM   2812 1HG1 VAL C 200      28.111 -14.542 -41.987  1.00 20.00           H
ATOM   2813 2HG1 VAL C 200      28.347 -12.947 -41.233  1.00 20.00           H
ATOM   2814 3HG1 VAL C 200      29.056 -14.399 -40.485  1.00 20.00           H
ATOM   2815  CG2 VAL C 200      27.089 -13.643 -38.807  1.00 20.00           C
ATOM   2816 1HG2 VAL C 200      27.408 -12.602 -38.868  1.00 20.00           H
ATOM   2817 2HG2 VAL C 200      26.136 -13.700 -38.281  1.00 20.00           H
ATOM   2818 3HG2 VAL C 200      27.838 -14.221 -38.267  1.00 20.00           H
ATOM   2819  HN  VAL C 200      24.589 -14.691 -39.562  1.00 20.00           H
ATOM   2820  N   THR C 201      25.090 -15.225 -42.580  1.00 20.00           N
ATOM   2821  CA  THR C 201      24.997 -15.795 -43.913  1.00 20.00           C
ATOM   2822  C   THR C 201      24.237 -14.849 -44.845  1.00 20.00           C
ATOM   2823  O   THR C 201      24.633 -14.651 -45.993  1.00 20.00           O
ATOM   2824  HA  THR C 201      26.005 -15.897 -44.315  1.00 20.00           H
ATOM   2825  HB  THR C 201      23.395 -17.116 -43.274  1.00 20.00           H
ATOM   2826  CB  THR C 201      24.352 -17.177 -43.793  1.00 20.00           C
ATOM   2827  OG1 THR C 201      25.348 -17.970 -43.154  1.00 20.00           O
ATOM   2828  HG1 THR C 201      25.136 -18.070 -42.182  1.00 20.00           H
ATOM   2829  CG2 THR C 201      24.153 -17.851 -45.152  1.00 20.00           C
ATOM   2830 1HG2 THR C 201      25.031 -17.679 -45.774  1.00 20.00           H
ATOM   2831 2HG2 THR C 201      23.274 -17.431 -45.640  1.00 20.00           H
ATOM   2832 3HG2 THR C 201      24.013 -18.922 -45.009  1.00 20.00           H
ATOM   2833  HN  THR C 201      24.749 -15.811 -41.845  1.00 20.00           H
ATOM   2834  N   ASN C 202      23.159 -14.288 -44.316  1.00 20.00           N
ATOM   2835  CA  ASN C 202      22.271 -13.466 -45.121  1.00 20.00           C
ATOM   2836  C   ASN C 202      23.077 -12.339 -45.771  1.00 20.00           C
ATOM   2837  O   ASN C 202      22.905 -12.050 -46.954  1.00 20.00           O
ATOM   2838  HA  ASN C 202      21.838 -14.146 -45.855  1.00 20.00           H
ATOM   2839  CB  ASN C 202      21.178 -12.830 -44.261  1.00 20.00           C
ATOM   2840 1HB  ASN C 202      21.623 -12.389 -43.369  1.00 20.00           H
ATOM   2841 2HB  ASN C 202      20.701 -12.020 -44.813  1.00 20.00           H
ATOM   2842  CG  ASN C 202      20.128 -13.866 -43.854  1.00 20.00           C
ATOM   2843  OD1 ASN C 202      20.273 -15.056 -44.079  1.00 20.00           O
ATOM   2844  ND2 ASN C 202      19.065 -13.348 -43.245  1.00 20.00           N
ATOM   2845 1HD2 ASN C 202      19.008 -12.362 -43.091  1.00 20.00           H
ATOM   2846 2HD2 ASN C 202      18.323 -13.946 -42.940  1.00 20.00           H
ATOM   2847  HN  ASN C 202      22.889 -14.389 -43.359  1.00 20.00           H
ATOM   2848  N   PHE C 203      23.940 -11.733 -44.969  1.00 20.00           N
ATOM   2849  CA  PHE C 203      24.601 -10.504 -45.372  1.00 20.00           C
ATOM   2850  C   PHE C 203      25.536 -10.748 -46.558  1.00 20.00           C
ATOM   2851  O   PHE C 203      25.620  -9.924 -47.467  1.00 20.00           O
ATOM   2852  HA  PHE C 203      23.823  -9.799 -45.665  1.00 20.00           H
ATOM   2853  CB  PHE C 203      25.428 -10.027 -44.176  1.00 20.00           C
ATOM   2854 1HB  PHE C 203      25.794 -10.897 -43.631  1.00 20.00           H
ATOM   2855 2HB  PHE C 203      26.302  -9.489 -44.543  1.00 20.00           H
ATOM   2856  CG  PHE C 203      24.660  -9.123 -43.210  1.00 20.00           C
ATOM   2857  HD1 PHE C 203      26.144  -7.601 -43.241  1.00 20.00           H
ATOM   2858  CD1 PHE C 203      25.180  -7.921 -42.845  1.00 20.00           C
ATOM   2859  HD2 PHE C 203      23.040 -10.486 -43.008  1.00 20.00           H
ATOM   2860  CD2 PHE C 203      23.457  -9.522 -42.716  1.00 20.00           C
ATOM   2861  CE1 PHE C 203      24.467  -7.082 -41.948  1.00 20.00           C
ATOM   2862  HE1 PHE C 203      24.884  -6.118 -41.655  1.00 20.00           H
ATOM   2863  CE2 PHE C 203      22.744  -8.683 -41.819  1.00 20.00           C
ATOM   2864  HE2 PHE C 203      21.781  -9.003 -41.423  1.00 20.00           H
ATOM   2865  CZ  PHE C 203      23.265  -7.481 -41.454  1.00 20.00           C
ATOM   2866  HZ  PHE C 203      22.717  -6.837 -40.765  1.00 20.00           H
ATOM   2867  HN  PHE C 203      24.188 -12.068 -44.059  1.00 20.00           H
ATOM   2868  N   PHE C 204      26.215 -11.885 -46.511  1.00 20.00           N
ATOM   2869  CA  PHE C 204      27.163 -12.234 -47.555  1.00 20.00           C
ATOM   2870  C   PHE C 204      26.442 -12.559 -48.865  1.00 20.00           C
ATOM   2871  O   PHE C 204      27.006 -12.393 -49.946  1.00 20.00           O
ATOM   2872  HA  PHE C 204      27.812 -11.371 -47.704  1.00 20.00           H
ATOM   2873  CB  PHE C 204      27.915 -13.479 -47.079  1.00 20.00           C
ATOM   2874 1HB  PHE C 204      27.221 -14.129 -46.547  1.00 20.00           H
ATOM   2875 2HB  PHE C 204      28.268 -14.033 -47.948  1.00 20.00           H
ATOM   2876  CG  PHE C 204      29.107 -13.175 -46.168  1.00 20.00           C
ATOM   2877  HD1 PHE C 204      28.183 -14.024 -44.451  1.00 20.00           H
ATOM   2878  CD1 PHE C 204      29.065 -13.526 -44.855  1.00 20.00           C
ATOM   2879  HD2 PHE C 204      30.240 -12.273 -47.724  1.00 20.00           H
ATOM   2880  CD2 PHE C 204      30.207 -12.554 -46.672  1.00 20.00           C
ATOM   2881  CE1 PHE C 204      30.171 -13.244 -44.009  1.00 20.00           C
ATOM   2882  HE1 PHE C 204      30.138 -13.525 -42.957  1.00 20.00           H
ATOM   2883  CE2 PHE C 204      31.313 -12.272 -45.826  1.00 20.00           C
ATOM   2884  HE2 PHE C 204      32.194 -11.775 -46.230  1.00 20.00           H
ATOM   2885  CZ  PHE C 204      31.271 -12.623 -44.513  1.00 20.00           C
ATOM   2886  HZ  PHE C 204      32.120 -12.407 -43.864  1.00 20.00           H
ATOM   2887  HN  PHE C 204      26.125 -12.560 -45.779  1.00 20.00           H
ATOM   2888  N   TRP C 205      25.207 -13.017 -48.725  1.00 20.00           N
ATOM   2889  CA  TRP C 205      24.401 -13.362 -49.884  1.00 20.00           C
ATOM   2890  C   TRP C 205      23.862 -12.064 -50.489  1.00 20.00           C
ATOM   2891  O   TRP C 205      23.809 -11.919 -51.709  1.00 20.00           O
ATOM   2892  HA  TRP C 205      25.048 -13.867 -50.601  1.00 20.00           H
ATOM   2893  CB  TRP C 205      23.296 -14.351 -49.509  1.00 20.00           C
ATOM   2894 1HB  TRP C 205      22.955 -14.132 -48.497  1.00 20.00           H
ATOM   2895 2HB  TRP C 205      22.445 -14.199 -50.172  1.00 20.00           H
ATOM   2896  CG  TRP C 205      23.723 -15.819 -49.580  1.00 20.00           C
ATOM   2897  HD1 TRP C 205      23.644 -16.456 -47.527  1.00 20.00           H
ATOM   2898  CD1 TRP C 205      23.844 -16.693 -48.572  1.00 20.00           C
ATOM   2899  CD2 TRP C 205      24.083 -16.552 -50.770  1.00 20.00           C
ATOM   2900  NE1 TRP C 205      24.254 -17.931 -49.023  1.00 20.00           N
ATOM   2901  HE1 TRP C 205      24.414 -18.743 -48.461  1.00 20.00           H
ATOM   2902  CE2 TRP C 205      24.404 -17.843 -50.402  1.00 20.00           C
ATOM   2903  HE3 TRP C 205      23.887 -15.126 -52.429  1.00 20.00           H
ATOM   2904  CE3 TRP C 205      24.135 -16.139 -52.113  1.00 20.00           C
ATOM   2905  CZ2 TRP C 205      24.800 -18.825 -51.317  1.00 20.00           C
ATOM   2906  HZ2 TRP C 205      25.049 -19.838 -51.001  1.00 20.00           H
ATOM   2907  CZ3 TRP C 205      24.533 -17.132 -53.015  1.00 20.00           C
ATOM   2908  HZ3 TRP C 205      24.591 -16.865 -54.070  1.00 20.00           H
ATOM   2909  CH2 TRP C 205      24.860 -18.436 -52.661  1.00 20.00           C
ATOM   2910  HH2 TRP C 205      25.161 -19.152 -53.425  1.00 20.00           H
ATOM   2911  HN  TRP C 205      24.757 -13.152 -47.842  1.00 20.00           H
ATOM   2912  N   MET C 206      23.474 -11.154 -49.607  1.00 20.00           N
ATOM   2913  CA  MET C 206      23.039  -9.836 -50.034  1.00 20.00           C
ATOM   2914  C   MET C 206      24.139  -9.125 -50.826  1.00 20.00           C
ATOM   2915  O   MET C 206      23.862  -8.474 -51.832  1.00 20.00           O
ATOM   2916  HA  MET C 206      22.173 -10.006 -50.675  1.00 20.00           H
ATOM   2917  CB  MET C 206      22.669  -8.998 -48.809  1.00 20.00           C
ATOM   2918 1HB  MET C 206      23.420  -9.133 -48.031  1.00 20.00           H
ATOM   2919 2HB  MET C 206      22.670  -7.940 -49.073  1.00 20.00           H
ATOM   2920  CG  MET C 206      21.292  -9.393 -48.270  1.00 20.00           C
ATOM   2921 1HG  MET C 206      21.201 -10.479 -48.244  1.00 20.00           H
ATOM   2922 2HG  MET C 206      21.179  -9.039 -47.245  1.00 20.00           H
ATOM   2923  SD  MET C 206      20.011  -8.699 -49.300  1.00 20.00           S
ATOM   2924  CE  MET C 206      18.624  -8.801 -48.181  1.00 20.00           C
ATOM   2925 1HE  MET C 206      18.542  -9.818 -47.796  1.00 20.00           H
ATOM   2926 2HE  MET C 206      18.775  -8.110 -47.352  1.00 20.00           H
ATOM   2927 3HE  MET C 206      17.709  -8.538 -48.711  1.00 20.00           H
ATOM   2928  HN  MET C 206      23.455 -11.306 -48.619  1.00 20.00           H
ATOM   2929  N   PHE C 207      25.363  -9.274 -50.341  1.00 20.00           N
ATOM   2930  CA  PHE C 207      26.514  -8.720 -51.033  1.00 20.00           C
ATOM   2931  C   PHE C 207      26.917  -9.600 -52.218  1.00 20.00           C
ATOM   2932  O   PHE C 207      27.548  -9.126 -53.162  1.00 20.00           O
ATOM   2933  HA  PHE C 207      26.229  -7.733 -51.396  1.00 20.00           H
ATOM   2934  CB  PHE C 207      27.666  -8.683 -50.026  1.00 20.00           C
ATOM   2935 1HB  PHE C 207      27.391  -8.027 -49.200  1.00 20.00           H
ATOM   2936 2HB  PHE C 207      27.803  -9.681 -49.610  1.00 20.00           H
ATOM   2937  CG  PHE C 207      28.994  -8.206 -50.617  1.00 20.00           C
ATOM   2938  HD1 PHE C 207      28.111  -6.547 -51.612  1.00 20.00           H
ATOM   2939  CD1 PHE C 207      29.029  -7.096 -51.403  1.00 20.00           C
ATOM   2940  HD2 PHE C 207      30.111  -9.780 -49.727  1.00 20.00           H
ATOM   2941  CD2 PHE C 207      30.139  -8.891 -50.357  1.00 20.00           C
ATOM   2942  CE1 PHE C 207      30.261  -6.654 -51.952  1.00 20.00           C
ATOM   2943  HE1 PHE C 207      30.289  -5.765 -52.582  1.00 20.00           H
ATOM   2944  CE2 PHE C 207      31.372  -8.448 -50.905  1.00 20.00           C
ATOM   2945  HE2 PHE C 207      32.290  -8.997 -50.697  1.00 20.00           H
ATOM   2946  CZ  PHE C 207      31.407  -7.339 -51.691  1.00 20.00           C
ATOM   2947  HZ  PHE C 207      32.353  -6.999 -52.112  1.00 20.00           H
ATOM   2948  HN  PHE C 207      25.573  -9.761 -49.493  1.00 20.00           H
ATOM   2949  N   GLY C 208      26.535 -10.866 -52.131  1.00 20.00           N
ATOM   2950  CA  GLY C 208      26.613 -11.752 -53.279  1.00 20.00           C
ATOM   2951  C   GLY C 208      25.856 -11.169 -54.474  1.00 20.00           C
ATOM   2952  O   GLY C 208      26.392 -11.098 -55.579  1.00 20.00           O
ATOM   2953 1HA  GLY C 208      27.657 -11.913 -53.549  1.00 20.00           H
ATOM   2954 2HA  GLY C 208      26.198 -12.726 -53.021  1.00 20.00           H
ATOM   2955  HN  GLY C 208      26.179 -11.286 -51.296  1.00 20.00           H
ATOM   2956  N   GLU C 209      24.621 -10.767 -54.212  1.00 20.00           N
ATOM   2957  CA  GLU C 209      23.844 -10.041 -55.202  1.00 20.00           C
ATOM   2958  C   GLU C 209      24.605  -8.799 -55.668  1.00 20.00           C
ATOM   2959  O   GLU C 209      24.683  -8.526 -56.865  1.00 20.00           O
ATOM   2960  HA  GLU C 209      23.719 -10.733 -56.036  1.00 20.00           H
ATOM   2961  CB  GLU C 209      22.466  -9.667 -54.652  1.00 20.00           C
ATOM   2962 1HB  GLU C 209      22.516  -9.582 -53.566  1.00 20.00           H
ATOM   2963 2HB  GLU C 209      22.111  -8.759 -55.139  1.00 20.00           H
ATOM   2964  CG  GLU C 209      21.437 -10.755 -54.963  1.00 20.00           C
ATOM   2965 1HG  GLU C 209      21.802 -11.718 -54.607  1.00 20.00           H
ATOM   2966 2HG  GLU C 209      20.510 -10.547 -54.428  1.00 20.00           H
ATOM   2967  CD  GLU C 209      21.158 -10.833 -56.465  1.00 20.00           C
ATOM   2968  OE1 GLU C 209      20.517  -9.888 -56.973  1.00 20.00           O
ATOM   2969  OE2 GLU C 209      21.594 -11.835 -57.072  1.00 20.00           O
ATOM   2970  HN  GLU C 209      24.153 -10.928 -53.343  1.00 20.00           H
ATOM   2971  N   GLY C 210      25.147  -8.078 -54.697  1.00 20.00           N
ATOM   2972  CA  GLY C 210      25.967  -6.916 -54.997  1.00 20.00           C
ATOM   2973  C   GLY C 210      27.038  -7.253 -56.036  1.00 20.00           C
ATOM   2974  O   GLY C 210      27.199  -6.535 -57.022  1.00 20.00           O
ATOM   2975 1HA  GLY C 210      25.336  -6.108 -55.368  1.00 20.00           H
ATOM   2976 2HA  GLY C 210      26.441  -6.556 -54.084  1.00 20.00           H
ATOM   2977  HN  GLY C 210      25.035  -8.276 -53.724  1.00 20.00           H
ATOM   2978  N   CYS C 211      27.742  -8.346 -55.780  1.00 20.00           N
ATOM   2979  CA  CYS C 211      28.902  -8.694 -56.583  1.00 20.00           C
ATOM   2980  C   CYS C 211      28.421  -9.047 -57.992  1.00 20.00           C
ATOM   2981  O   CYS C 211      28.883  -8.466 -58.973  1.00 20.00           O
ATOM   2982  HA  CYS C 211      29.545  -7.814 -56.602  1.00 20.00           H
ATOM   2983  CB  CYS C 211      29.706  -9.833 -55.952  1.00 20.00           C
ATOM   2984 1HB  CYS C 211      29.051 -10.679 -55.744  1.00 20.00           H
ATOM   2985 2HB  CYS C 211      30.467 -10.182 -56.650  1.00 20.00           H
ATOM   2986  HG  CYS C 211      29.372  -9.180 -53.696  1.00 20.00           H
ATOM   2987  SG  CYS C 211      30.495  -9.259 -54.404  1.00 20.00           S
ATOM   2988  HN  CYS C 211      27.533  -8.986 -55.040  1.00 20.00           H
ATOM   2989  N   TYR C 212      27.500  -9.998 -58.048  1.00 20.00           N
ATOM   2990  CA  TYR C 212      26.965 -10.447 -59.322  1.00 20.00           C
ATOM   2991  C   TYR C 212      26.446  -9.267 -60.145  1.00 20.00           C
ATOM   2992  O   TYR C 212      26.692  -9.188 -61.348  1.00 20.00           O
ATOM   2993  HA  TYR C 212      27.769 -10.938 -59.870  1.00 20.00           H
ATOM   2994  CB  TYR C 212      25.794 -11.372 -58.984  1.00 20.00           C
ATOM   2995 1HB  TYR C 212      26.164 -12.209 -58.393  1.00 20.00           H
ATOM   2996 2HB  TYR C 212      25.084 -10.830 -58.359  1.00 20.00           H
ATOM   2997  CG  TYR C 212      25.059 -11.918 -60.210  1.00 20.00           C
ATOM   2998  HD1 TYR C 212      23.395 -10.584 -59.987  1.00 20.00           H
ATOM   2999  CD1 TYR C 212      23.837 -11.390 -60.573  1.00 20.00           C
ATOM   3000  HD2 TYR C 212      26.584 -13.355 -60.665  1.00 20.00           H
ATOM   3001  CD2 TYR C 212      25.618 -12.938 -60.952  1.00 20.00           C
ATOM   3002  CE1 TYR C 212      23.145 -11.904 -61.727  1.00 20.00           C
ATOM   3003  HE1 TYR C 212      22.179 -11.496 -62.025  1.00 20.00           H
ATOM   3004  HE2 TYR C 212      25.357 -14.258 -62.701  1.00 20.00           H
ATOM   3005  CE2 TYR C 212      24.926 -13.452 -62.106  1.00 20.00           C
ATOM   3006  CZ  TYR C 212      23.724 -12.910 -62.436  1.00 20.00           C
ATOM   3007  OH  TYR C 212      23.071 -13.395 -63.526  1.00 20.00           O
ATOM   3008  HH  TYR C 212      23.486 -14.256 -63.819  1.00 20.00           H
ATOM   3009  HN  TYR C 212      27.122 -10.457 -57.245  1.00 20.00           H
ATOM   3010  N   LEU C 213      25.737  -8.378 -59.465  1.00 20.00           N
ATOM   3011  CA  LEU C 213      25.083  -7.269 -60.138  1.00 20.00           C
ATOM   3012  C   LEU C 213      26.143  -6.296 -60.658  1.00 20.00           C
ATOM   3013  O   LEU C 213      26.012  -5.760 -61.758  1.00 20.00           O
ATOM   3014  HA  LEU C 213      24.542  -7.678 -60.991  1.00 20.00           H
ATOM   3015  CB  LEU C 213      24.049  -6.617 -59.217  1.00 20.00           C
ATOM   3016 1HB  LEU C 213      23.405  -7.400 -58.816  1.00 20.00           H
ATOM   3017 2HB  LEU C 213      24.574  -6.172 -58.372  1.00 20.00           H
ATOM   3018  HG  LEU C 213      23.811  -4.806 -60.328  1.00 20.00           H
ATOM   3019  CG  LEU C 213      23.165  -5.544 -59.854  1.00 20.00           C
ATOM   3020  CD1 LEU C 213      22.281  -6.142 -60.951  1.00 20.00           C
ATOM   3021 1HD1 LEU C 213      22.892  -6.373 -61.824  1.00 20.00           H
ATOM   3022 2HD1 LEU C 213      21.813  -7.055 -60.583  1.00 20.00           H
ATOM   3023 3HD1 LEU C 213      21.510  -5.424 -61.228  1.00 20.00           H
ATOM   3024  CD2 LEU C 213      22.343  -4.810 -58.793  1.00 20.00           C
ATOM   3025 1HD2 LEU C 213      21.671  -5.514 -58.302  1.00 20.00           H
ATOM   3026 2HD2 LEU C 213      23.013  -4.371 -58.054  1.00 20.00           H
ATOM   3027 3HD2 LEU C 213      21.758  -4.021 -59.267  1.00 20.00           H
ATOM   3028  HN  LEU C 213      25.607  -8.406 -58.474  1.00 20.00           H
ATOM   3029  N   HIS C 214      27.169  -6.098 -59.843  1.00 20.00           N
ATOM   3030  CA  HIS C 214      28.228  -5.165 -60.188  1.00 20.00           C
ATOM   3031  C   HIS C 214      28.913  -5.620 -61.478  1.00 20.00           C
ATOM   3032  O   HIS C 214      29.151  -4.814 -62.376  1.00 20.00           O
ATOM   3033  HA  HIS C 214      27.752  -4.200 -60.360  1.00 20.00           H
ATOM   3034  CB  HIS C 214      29.207  -5.000 -59.023  1.00 20.00           C
ATOM   3035 1HB  HIS C 214      28.643  -4.775 -58.117  1.00 20.00           H
ATOM   3036 2HB  HIS C 214      29.716  -5.949 -58.853  1.00 20.00           H
ATOM   3037  CG  HIS C 214      30.240  -3.920 -59.237  1.00 20.00           C
ATOM   3038  HD1 HIS C 214      31.577  -4.923 -60.557  1.00 20.00           H
ATOM   3039  ND1 HIS C 214      31.349  -4.094 -60.046  1.00 20.00           N
ATOM   3040  CD2 HIS C 214      30.321  -2.652 -58.740  1.00 20.00           C
ATOM   3041  HD2 HIS C 214      29.604  -2.187 -58.064  1.00 20.00           H
ATOM   3042  CE1 HIS C 214      32.059  -2.975 -60.029  1.00 20.00           C
ATOM   3043  HE1 HIS C 214      32.990  -2.799 -60.568  1.00 20.00           H
ATOM   3044  NE2 HIS C 214      31.420  -2.083 -59.219  1.00 20.00           N
ATOM   3045  HN  HIS C 214      27.282  -6.560 -58.964  1.00 20.00           H
ATOM   3046  N   THR C 215      29.212  -6.910 -61.528  1.00 20.00           N
ATOM   3047  CA  THR C 215      29.886  -7.477 -62.684  1.00 20.00           C
ATOM   3048  C   THR C 215      28.968  -7.441 -63.907  1.00 20.00           C
ATOM   3049  O   THR C 215      29.425  -7.198 -65.023  1.00 20.00           O
ATOM   3050  HA  THR C 215      30.752  -6.857 -62.915  1.00 20.00           H
ATOM   3051  HB  THR C 215      30.550  -9.478 -63.209  1.00 20.00           H
ATOM   3052  CB  THR C 215      30.352  -8.887 -62.315  1.00 20.00           C
ATOM   3053  OG1 THR C 215      29.320  -9.382 -61.466  1.00 20.00           O
ATOM   3054  HG1 THR C 215      28.537  -9.676 -62.015  1.00 20.00           H
ATOM   3055  CG2 THR C 215      31.595  -8.878 -61.423  1.00 20.00           C
ATOM   3056 1HG2 THR C 215      31.368  -8.369 -60.487  1.00 20.00           H
ATOM   3057 2HG2 THR C 215      32.404  -8.355 -61.933  1.00 20.00           H
ATOM   3058 3HG2 THR C 215      31.900  -9.904 -61.215  1.00 20.00           H
ATOM   3059  HN  THR C 215      29.002  -7.561 -60.800  1.00 20.00           H
ATOM   3060  N   ALA C 216      27.691  -7.687 -63.657  1.00 20.00           N
ATOM   3061  CA  ALA C 216      26.721  -7.778 -64.734  1.00 20.00           C
ATOM   3062  C   ALA C 216      26.648  -6.435 -65.464  1.00 20.00           C
ATOM   3063  O   ALA C 216      26.533  -6.395 -66.688  1.00 20.00           O
ATOM   3064  HA  ALA C 216      27.068  -8.541 -65.430  1.00 20.00           H
ATOM   3065  CB  ALA C 216      25.366  -8.207 -64.167  1.00 20.00           C
ATOM   3066 1HB  ALA C 216      25.471  -9.169 -63.666  1.00 20.00           H
ATOM   3067 2HB  ALA C 216      25.018  -7.461 -63.453  1.00 20.00           H
ATOM   3068 3HB  ALA C 216      24.644  -8.297 -64.979  1.00 20.00           H
ATOM   3069  HN  ALA C 216      27.317  -7.822 -62.739  1.00 20.00           H
ATOM   3070  N   ILE C 217      26.717  -5.368 -64.682  1.00 20.00           N
ATOM   3071  CA  ILE C 217      26.488  -4.035 -65.212  1.00 20.00           C
ATOM   3072  C   ILE C 217      27.818  -3.442 -65.682  1.00 20.00           C
ATOM   3073  O   ILE C 217      27.951  -3.048 -66.840  1.00 20.00           O
ATOM   3074  HA  ILE C 217      25.830  -4.135 -66.075  1.00 20.00           H
ATOM   3075  HB  ILE C 217      26.328  -3.185 -63.256  1.00 20.00           H
ATOM   3076  CB  ILE C 217      25.757  -3.168 -64.185  1.00 20.00           C
ATOM   3077  CG1 ILE C 217      24.371  -3.736 -63.875  1.00 20.00           C
ATOM   3078 1HG1 ILE C 217      23.721  -3.610 -64.740  1.00 20.00           H
ATOM   3079 2HG1 ILE C 217      24.447  -4.807 -63.686  1.00 20.00           H
ATOM   3080  CG2 ILE C 217      25.690  -1.710 -64.646  1.00 20.00           C
ATOM   3081 1HG2 ILE C 217      26.699  -1.339 -64.826  1.00 20.00           H
ATOM   3082 2HG2 ILE C 217      25.110  -1.647 -65.566  1.00 20.00           H
ATOM   3083 3HG2 ILE C 217      25.213  -1.107 -63.874  1.00 20.00           H
ATOM   3084  CD1 ILE C 217      23.753  -3.041 -62.660  1.00 20.00           C
ATOM   3085 1HD1 ILE C 217      24.496  -2.968 -61.866  1.00 20.00           H
ATOM   3086 2HD1 ILE C 217      23.423  -2.041 -62.942  1.00 20.00           H
ATOM   3087 3HD1 ILE C 217      22.899  -3.619 -62.306  1.00 20.00           H
ATOM   3088  HN  ILE C 217      26.926  -5.404 -63.704  1.00 20.00           H
ATOM   3089  N   VAL C 218      28.768  -3.396 -64.760  1.00 20.00           N
ATOM   3090  CA  VAL C 218      29.828  -2.405 -64.826  1.00 20.00           C
ATOM   3091  C   VAL C 218      30.957  -2.930 -65.715  1.00 20.00           C
ATOM   3092  O   VAL C 218      31.053  -2.562 -66.885  1.00 20.00           O
ATOM   3093  HA  VAL C 218      29.411  -1.507 -65.282  1.00 20.00           H
ATOM   3094  HB  VAL C 218      30.647  -2.960 -62.935  1.00 20.00           H
ATOM   3095  CB  VAL C 218      30.298  -2.046 -63.415  1.00 20.00           C
ATOM   3096  CG1 VAL C 218      31.468  -1.062 -63.460  1.00 20.00           C
ATOM   3097 1HG1 VAL C 218      32.373  -1.587 -63.765  1.00 20.00           H
ATOM   3098 2HG1 VAL C 218      31.249  -0.270 -64.176  1.00 20.00           H
ATOM   3099 3HG1 VAL C 218      31.616  -0.627 -62.471  1.00 20.00           H
ATOM   3100  CG2 VAL C 218      29.144  -1.488 -62.579  1.00 20.00           C
ATOM   3101 1HG2 VAL C 218      28.674  -0.662 -63.114  1.00 20.00           H
ATOM   3102 2HG2 VAL C 218      28.409  -2.273 -62.404  1.00 20.00           H
ATOM   3103 3HG2 VAL C 218      29.528  -1.130 -61.623  1.00 20.00           H
ATOM   3104  HN  VAL C 218      28.821  -4.020 -63.980  1.00 20.00           H
ATOM   3105  N   LEU C 218A     31.783  -3.783 -65.127  1.00 20.00           N
ATOM   3106  CA  LEU C 218A     33.158  -3.925 -65.577  1.00 20.00           C
ATOM   3107  C   LEU C 218A     33.209  -4.916 -66.741  1.00 20.00           C
ATOM   3108  O   LEU C 218A     33.551  -4.544 -67.863  1.00 20.00           O
ATOM   3109  HA  LEU C 218A     33.485  -2.950 -65.939  1.00 20.00           H
ATOM   3110  CB  LEU C 218A     34.068  -4.303 -64.407  1.00 20.00           C
ATOM   3111 1HB  LEU C 218A     33.660  -3.862 -63.498  1.00 20.00           H
ATOM   3112 2HB  LEU C 218A     34.033  -5.385 -64.280  1.00 20.00           H
ATOM   3113  HG  LEU C 218A     35.563  -2.805 -64.718  1.00 20.00           H
ATOM   3114  CG  LEU C 218A     35.533  -3.879 -64.533  1.00 20.00           C
ATOM   3115  CD1 LEU C 218A     36.292  -4.135 -63.230  1.00 20.00           C
ATOM   3116 1HD1 LEU C 218A     35.819  -3.581 -62.419  1.00 20.00           H
ATOM   3117 2HD1 LEU C 218A     36.273  -5.201 -63.001  1.00 20.00           H
ATOM   3118 3HD1 LEU C 218A     37.325  -3.806 -63.340  1.00 20.00           H
ATOM   3119  CD2 LEU C 218A     36.200  -4.562 -65.729  1.00 20.00           C
ATOM   3120 1HD2 LEU C 218A     35.997  -5.633 -65.695  1.00 20.00           H
ATOM   3121 2HD2 LEU C 218A     35.803  -4.146 -66.654  1.00 20.00           H
ATOM   3122 3HD2 LEU C 218A     37.277  -4.395 -65.688  1.00 20.00           H
ATOM   3123  HN  LEU C 218A     31.528  -4.368 -64.358  1.00 20.00           H
ATOM   3124  N   THR C 218B     32.863  -6.158 -66.435  1.00 20.00           N
ATOM   3125  CA  THR C 218B     32.883  -7.209 -67.438  1.00 20.00           C
ATOM   3126  C   THR C 218B     31.532  -7.293 -68.150  1.00 20.00           C
ATOM   3127  O   THR C 218B     31.372  -8.061 -69.097  1.00 20.00           O
ATOM   3128  HA  THR C 218B     33.627  -6.951 -68.192  1.00 20.00           H
ATOM   3129  HB  THR C 218B     34.168  -8.365 -66.122  1.00 20.00           H
ATOM   3130  CB  THR C 218B     33.288  -8.513 -66.747  1.00 20.00           C
ATOM   3131  OG1 THR C 218B     33.444  -9.439 -67.819  1.00 20.00           O
ATOM   3132  HG1 THR C 218B     33.594 -10.359 -67.457  1.00 20.00           H
ATOM   3133  CG2 THR C 218B     32.157  -9.105 -65.905  1.00 20.00           C
ATOM   3134 1HG2 THR C 218B     31.350  -9.436 -66.560  1.00 20.00           H
ATOM   3135 2HG2 THR C 218B     31.780  -8.347 -65.218  1.00 20.00           H
ATOM   3136 3HG2 THR C 218B     32.534  -9.955 -65.336  1.00 20.00           H
ATOM   3137  HN  THR C 218B     32.574  -6.449 -65.523  1.00 20.00           H
ATOM   3138  N   TYR C 218C     30.593  -6.492 -67.666  1.00 20.00           N
ATOM   3139  CA  TYR C 218C     29.315  -6.344 -68.341  1.00 20.00           C
ATOM   3140  C   TYR C 218C     28.622  -7.698 -68.506  1.00 20.00           C
ATOM   3141  O   TYR C 218C     27.902  -7.916 -69.479  1.00 20.00           O
ATOM   3142  HA  TYR C 218C     28.686  -5.694 -67.732  1.00 20.00           H
ATOM   3143  CB  TYR C 218C     29.632  -5.775 -69.725  1.00 20.00           C
ATOM   3144 1HB  TYR C 218C     30.509  -5.132 -69.650  1.00 20.00           H
ATOM   3145 2HB  TYR C 218C     29.896  -6.595 -70.393  1.00 20.00           H
ATOM   3146  CG  TYR C 218C     28.485  -4.977 -70.348  1.00 20.00           C
ATOM   3147  HD1 TYR C 218C     28.872  -3.225 -69.175  1.00 20.00           H
ATOM   3148  CD1 TYR C 218C     28.245  -3.681 -69.941  1.00 20.00           C
ATOM   3149  HD2 TYR C 218C     27.880  -6.579 -71.640  1.00 20.00           H
ATOM   3150  CD2 TYR C 218C     27.690  -5.555 -71.318  1.00 20.00           C
ATOM   3151  CE1 TYR C 218C     27.164  -2.931 -70.527  1.00 20.00           C
ATOM   3152  HE1 TYR C 218C     26.964  -1.906 -70.215  1.00 20.00           H
ATOM   3153  HE2 TYR C 218C     25.975  -5.248 -72.671  1.00 20.00           H
ATOM   3154  CE2 TYR C 218C     26.610  -4.804 -71.904  1.00 20.00           C
ATOM   3155  CZ  TYR C 218C     26.401  -3.529 -71.480  1.00 20.00           C
ATOM   3156  OH  TYR C 218C     25.381  -2.820 -72.034  1.00 20.00           O
ATOM   3157  HH  TYR C 218C     25.230  -1.977 -71.518  1.00 20.00           H
ATOM   3158  HN  TYR C 218C     30.695  -5.952 -66.831  1.00 20.00           H
ATOM   3159  N   SER C 218D     28.864  -8.572 -67.540  1.00 20.00           N
ATOM   3160  CA  SER C 218D     28.496  -9.970 -67.687  1.00 20.00           C
ATOM   3161  C   SER C 218D     28.824 -10.735 -66.403  1.00 20.00           C
ATOM   3162  O   SER C 218D     29.166 -10.132 -65.387  1.00 20.00           O
ATOM   3163  HA  SER C 218D     27.421  -9.968 -67.867  1.00 20.00           H
ATOM   3164  CB  SER C 218D     29.210 -10.606 -68.881  1.00 20.00           C
ATOM   3165 1HB  SER C 218D     28.774 -11.584 -69.086  1.00 20.00           H
ATOM   3166 2HB  SER C 218D     29.050  -9.993 -69.768  1.00 20.00           H
ATOM   3167  HG  SER C 218D     31.087  -9.910 -68.909  1.00 20.00           H
ATOM   3168  OG  SER C 218D     30.609 -10.750 -68.651  1.00 20.00           O
ATOM   3169  HN  SER C 218D     29.302  -8.339 -66.672  1.00 20.00           H
ATOM   3170  N   THR C 218E     28.708 -12.052 -66.491  1.00 20.00           N
ATOM   3171  CA  THR C 218E     29.295 -12.924 -65.488  1.00 20.00           C
ATOM   3172  C   THR C 218E     30.237 -13.935 -66.145  1.00 20.00           C
ATOM   3173  O   THR C 218E     30.003 -14.363 -67.274  1.00 20.00           O
ATOM   3174  HA  THR C 218E     29.900 -12.315 -64.815  1.00 20.00           H
ATOM   3175  HB  THR C 218E     27.424 -12.831 -64.388  1.00 20.00           H
ATOM   3176  CB  THR C 218E     28.156 -13.576 -64.702  1.00 20.00           C
ATOM   3177  OG1 THR C 218E     28.815 -14.272 -63.648  1.00 20.00           O
ATOM   3178  HG1 THR C 218E     28.158 -14.514 -62.934  1.00 20.00           H
ATOM   3179  CG2 THR C 218E     27.454 -14.679 -65.496  1.00 20.00           C
ATOM   3180 1HG2 THR C 218E     28.145 -15.506 -65.658  1.00 20.00           H
ATOM   3181 2HG2 THR C 218E     27.128 -14.284 -66.458  1.00 20.00           H
ATOM   3182 3HG2 THR C 218E     26.588 -15.034 -64.937  1.00 20.00           H
ATOM   3183  HN  THR C 218E     28.224 -12.523 -67.229  1.00 20.00           H
ATOM   3184  N   ASP C 224      31.281 -14.289 -65.410  1.00 20.00           N
ATOM   3185  CA  ASP C 224      32.329 -15.133 -65.956  1.00 20.00           C
ATOM   3186  C   ASP C 224      33.126 -15.756 -64.808  1.00 20.00           C
ATOM   3187  O   ASP C 224      33.175 -16.978 -64.673  1.00 20.00           O
ATOM   3188  HA  ASP C 224      31.811 -15.880 -66.557  1.00 20.00           H
ATOM   3189  CB  ASP C 224      33.298 -14.320 -66.818  1.00 20.00           C
ATOM   3190 1HB  ASP C 224      34.299 -14.744 -66.744  1.00 20.00           H
ATOM   3191 2HB  ASP C 224      33.001 -14.385 -67.864  1.00 20.00           H
ATOM   3192  CG  ASP C 224      33.325 -12.855 -66.379  1.00 20.00           C
ATOM   3193  OD1 ASP C 224      33.021 -11.999 -67.238  1.00 20.00           O
ATOM   3194  OD2 ASP C 224      33.648 -12.623 -65.194  1.00 20.00           O
ATOM   3195  HN  ASP C 224      31.416 -14.009 -64.459  1.00 20.00           H
ATOM   3196  N   ARG C 225      33.731 -14.888 -64.010  1.00 20.00           N
ATOM   3197  CA  ARG C 225      34.539 -15.338 -62.890  1.00 20.00           C
ATOM   3198  C   ARG C 225      33.645 -15.885 -61.776  1.00 20.00           C
ATOM   3199  O   ARG C 225      33.933 -16.933 -61.201  1.00 20.00           O
ATOM   3200  HA  ARG C 225      35.175 -16.122 -63.302  1.00 20.00           H
ATOM   3201  CB  ARG C 225      35.395 -14.198 -62.335  1.00 20.00           C
ATOM   3202 1HB  ARG C 225      35.937 -13.716 -63.148  1.00 20.00           H
ATOM   3203 2HB  ARG C 225      34.752 -13.441 -61.887  1.00 20.00           H
ATOM   3204  CG  ARG C 225      36.387 -14.715 -61.291  1.00 20.00           C
ATOM   3205 1HG  ARG C 225      35.845 -15.194 -60.475  1.00 20.00           H
ATOM   3206 2HG  ARG C 225      37.028 -15.475 -61.738  1.00 20.00           H
ATOM   3207  CD  ARG C 225      37.246 -13.576 -60.739  1.00 20.00           C
ATOM   3208 1HD  ARG C 225      38.083 -13.982 -60.172  1.00 20.00           H
ATOM   3209 2HD  ARG C 225      37.668 -12.997 -61.560  1.00 20.00           H
ATOM   3210  NE  ARG C 225      36.427 -12.699 -59.872  1.00 20.00           N
ATOM   3211  HE  ARG C 225      35.468 -12.942 -59.732  1.00 20.00           H
ATOM   3212  CZ  ARG C 225      36.892 -11.600 -59.263  1.00 20.00           C
ATOM   3213  NH1 ARG C 225      38.170 -11.226 -59.415  1.00 20.00           N
ATOM   3214 1HH1 ARG C 225      38.785 -11.769 -59.987  1.00 20.00           H
ATOM   3215 2HH1 ARG C 225      38.509 -10.404 -58.957  1.00 20.00           H
ATOM   3216  NH2 ARG C 225      36.060 -10.879 -58.499  1.00 20.00           N
ATOM   3217 1HH2 ARG C 225      36.391 -10.056 -58.037  1.00 20.00           H
ATOM   3218 2HH2 ARG C 225      35.107 -11.165 -58.390  1.00 20.00           H
ATOM   3219  HN  ARG C 225      33.676 -13.895 -64.120  1.00 20.00           H
ATOM   3220  N   LEU C 226      32.577 -15.149 -61.504  1.00 20.00           N
ATOM   3221  CA  LEU C 226      31.698 -15.487 -60.397  1.00 20.00           C
ATOM   3222  C   LEU C 226      30.850 -16.702 -60.777  1.00 20.00           C
ATOM   3223  O   LEU C 226      30.018 -16.625 -61.680  1.00 20.00           O
ATOM   3224  HA  LEU C 226      32.328 -15.757 -59.550  1.00 20.00           H
ATOM   3225  CB  LEU C 226      30.873 -14.268 -59.977  1.00 20.00           C
ATOM   3226 1HB  LEU C 226      30.239 -13.977 -60.815  1.00 20.00           H
ATOM   3227 2HB  LEU C 226      30.210 -14.566 -59.165  1.00 20.00           H
ATOM   3228  HG  LEU C 226      32.334 -12.749 -60.338  1.00 20.00           H
ATOM   3229  CG  LEU C 226      31.669 -13.042 -59.526  1.00 20.00           C
ATOM   3230  CD1 LEU C 226      30.742 -11.857 -59.251  1.00 20.00           C
ATOM   3231 1HD1 LEU C 226      30.177 -11.620 -60.153  1.00 20.00           H
ATOM   3232 2HD1 LEU C 226      30.052 -12.114 -58.447  1.00 20.00           H
ATOM   3233 3HD1 LEU C 226      31.336 -10.992 -58.957  1.00 20.00           H
ATOM   3234  CD2 LEU C 226      32.549 -13.374 -58.319  1.00 20.00           C
ATOM   3235 1HD2 LEU C 226      31.953 -13.890 -57.566  1.00 20.00           H
ATOM   3236 2HD2 LEU C 226      33.372 -14.016 -58.634  1.00 20.00           H
ATOM   3237 3HD2 LEU C 226      32.949 -12.452 -57.897  1.00 20.00           H
ATOM   3238  HN  LEU C 226      32.309 -14.338 -62.024  1.00 20.00           H
ATOM   3239  N   ARG C 227      31.090 -17.796 -60.069  1.00 20.00           N
ATOM   3240  CA  ARG C 227      30.412 -19.046 -60.369  1.00 20.00           C
ATOM   3241  C   ARG C 227      29.708 -19.581 -59.121  1.00 20.00           C
ATOM   3242  O   ARG C 227      29.871 -19.035 -58.030  1.00 20.00           O
ATOM   3243  HA  ARG C 227      29.692 -18.792 -61.147  1.00 20.00           H
ATOM   3244  CB  ARG C 227      31.398 -20.098 -60.882  1.00 20.00           C
ATOM   3245 1HB  ARG C 227      32.171 -20.271 -60.134  1.00 20.00           H
ATOM   3246 2HB  ARG C 227      30.879 -21.045 -61.030  1.00 20.00           H
ATOM   3247  CG  ARG C 227      32.042 -19.651 -62.196  1.00 20.00           C
ATOM   3248 1HG  ARG C 227      32.295 -18.592 -62.139  1.00 20.00           H
ATOM   3249 2HG  ARG C 227      32.975 -20.194 -62.350  1.00 20.00           H
ATOM   3250  CD  ARG C 227      31.102 -19.895 -63.378  1.00 20.00           C
ATOM   3251 1HD  ARG C 227      30.972 -20.965 -63.535  1.00 20.00           H
ATOM   3252 2HD  ARG C 227      30.117 -19.482 -63.161  1.00 20.00           H
ATOM   3253  NE  ARG C 227      31.654 -19.268 -64.600  1.00 20.00           N
ATOM   3254  HE  ARG C 227      32.530 -18.792 -64.528  1.00 20.00           H
ATOM   3255  CZ  ARG C 227      31.052 -19.300 -65.797  1.00 20.00           C
ATOM   3256  NH1 ARG C 227      29.877 -19.924 -65.952  1.00 20.00           N
ATOM   3257 1HH1 ARG C 227      29.442 -20.371 -65.170  1.00 20.00           H
ATOM   3258 2HH1 ARG C 227      29.435 -19.943 -66.849  1.00 20.00           H
ATOM   3259  NH2 ARG C 227      31.644 -18.698 -66.838  1.00 20.00           N
ATOM   3260 1HH2 ARG C 227      31.209 -18.712 -67.738  1.00 20.00           H
ATOM   3261 2HH2 ARG C 227      32.522 -18.234 -66.714  1.00 20.00           H
ATOM   3262  HN  ARG C 227      31.733 -17.837 -59.304  1.00 20.00           H
ATOM   3263  N   LYS C 228      28.942 -20.643 -59.322  1.00 20.00           N
ATOM   3264  CA  LYS C 228      28.103 -21.172 -58.260  1.00 20.00           C
ATOM   3265  C   LYS C 228      28.958 -21.419 -57.016  1.00 20.00           C
ATOM   3266  O   LYS C 228      28.589 -21.015 -55.914  1.00 20.00           O
ATOM   3267  HA  LYS C 228      27.359 -20.412 -58.022  1.00 20.00           H
ATOM   3268  CB  LYS C 228      27.347 -22.412 -58.742  1.00 20.00           C
ATOM   3269 1HB  LYS C 228      28.048 -23.126 -59.173  1.00 20.00           H
ATOM   3270 2HB  LYS C 228      26.871 -22.904 -57.895  1.00 20.00           H
ATOM   3271  CG  LYS C 228      26.288 -22.038 -59.782  1.00 20.00           C
ATOM   3272 1HG  LYS C 228      25.561 -21.358 -59.338  1.00 20.00           H
ATOM   3273 2HG  LYS C 228      26.758 -21.506 -60.610  1.00 20.00           H
ATOM   3274  CD  LYS C 228      25.574 -23.284 -60.309  1.00 20.00           C
ATOM   3275 1HD  LYS C 228      26.309 -24.039 -60.586  1.00 20.00           H
ATOM   3276 2HD  LYS C 228      24.956 -23.714 -59.521  1.00 20.00           H
ATOM   3277  CE  LYS C 228      24.702 -22.945 -61.520  1.00 20.00           C
ATOM   3278 1HE  LYS C 228      24.064 -22.092 -61.289  1.00 20.00           H
ATOM   3279 2HE  LYS C 228      25.333 -22.653 -62.360  1.00 20.00           H
ATOM   3280  NZ  LYS C 228      23.868 -24.107 -61.900  1.00 20.00           N
ATOM   3281 1HZ  LYS C 228      23.293 -23.864 -62.699  1.00 20.00           H
ATOM   3282 2HZ  LYS C 228      24.467 -24.889 -62.139  1.00 20.00           H
ATOM   3283 3HZ  LYS C 228      23.272 -24.364 -61.121  1.00 20.00           H
ATOM   3284  HN  LYS C 228      28.889 -21.138 -60.189  1.00 20.00           H
ATOM   3285  N   TRP C 229      30.085 -22.082 -57.233  1.00 20.00           N
ATOM   3286  CA  TRP C 229      30.858 -22.625 -56.129  1.00 20.00           C
ATOM   3287  C   TRP C 229      31.379 -21.453 -55.294  1.00 20.00           C
ATOM   3288  O   TRP C 229      31.477 -21.552 -54.072  1.00 20.00           O
ATOM   3289  HA  TRP C 229      30.192 -23.244 -55.528  1.00 20.00           H
ATOM   3290  CB  TRP C 229      31.975 -23.538 -56.639  1.00 20.00           C
ATOM   3291 1HB  TRP C 229      32.430 -24.047 -55.790  1.00 20.00           H
ATOM   3292 2HB  TRP C 229      31.538 -24.308 -57.275  1.00 20.00           H
ATOM   3293  CG  TRP C 229      33.067 -22.808 -57.423  1.00 20.00           C
ATOM   3294  HD1 TRP C 229      32.351 -22.882 -59.451  1.00 20.00           H
ATOM   3295  CD1 TRP C 229      33.117 -22.570 -58.741  1.00 20.00           C
ATOM   3296  CD2 TRP C 229      34.271 -22.226 -56.881  1.00 20.00           C
ATOM   3297  NE1 TRP C 229      34.262 -21.880 -59.087  1.00 20.00           N
ATOM   3298  HE1 TRP C 229      34.522 -21.589 -60.007  1.00 20.00           H
ATOM   3299  CE2 TRP C 229      34.986 -21.665 -57.920  1.00 20.00           C
ATOM   3300  HE3 TRP C 229      34.196 -22.612 -54.720  1.00 20.00           H
ATOM   3301  CE3 TRP C 229      34.741 -22.176 -55.557  1.00 20.00           C
ATOM   3302  CZ2 TRP C 229      36.212 -21.013 -57.742  1.00 20.00           C
ATOM   3303  HZ2 TRP C 229      36.757 -20.577 -58.580  1.00 20.00           H
ATOM   3304  CZ3 TRP C 229      35.968 -21.521 -55.397  1.00 20.00           C
ATOM   3305  HZ3 TRP C 229      36.379 -21.454 -54.389  1.00 20.00           H
ATOM   3306  CH2 TRP C 229      36.700 -20.951 -56.432  1.00 20.00           C
ATOM   3307  HH2 TRP C 229      37.650 -20.458 -56.224  1.00 20.00           H
ATOM   3308  HN  TRP C 229      30.469 -22.248 -58.141  1.00 20.00           H
ATOM   3309  N   MET C 230      31.699 -20.370 -55.988  1.00 20.00           N
ATOM   3310  CA  MET C 230      32.198 -19.178 -55.325  1.00 20.00           C
ATOM   3311  C   MET C 230      31.139 -18.585 -54.393  1.00 20.00           C
ATOM   3312  O   MET C 230      31.421 -18.295 -53.231  1.00 20.00           O
ATOM   3313  HA  MET C 230      33.061 -19.504 -54.744  1.00 20.00           H
ATOM   3314  CB  MET C 230      32.594 -18.138 -56.375  1.00 20.00           C
ATOM   3315 1HB  MET C 230      31.756 -17.958 -57.048  1.00 20.00           H
ATOM   3316 2HB  MET C 230      32.819 -17.190 -55.886  1.00 20.00           H
ATOM   3317  CG  MET C 230      33.810 -18.605 -57.178  1.00 20.00           C
ATOM   3318 1HG  MET C 230      34.558 -19.028 -56.507  1.00 20.00           H
ATOM   3319 2HG  MET C 230      33.517 -19.396 -57.869  1.00 20.00           H
ATOM   3320  SD  MET C 230      34.508 -17.234 -58.082  1.00 20.00           S
ATOM   3321  CE  MET C 230      35.509 -16.495 -56.801  1.00 20.00           C
ATOM   3322 1HE  MET C 230      34.867 -16.159 -55.987  1.00 20.00           H
ATOM   3323 2HE  MET C 230      36.218 -17.232 -56.424  1.00 20.00           H
ATOM   3324 3HE  MET C 230      36.053 -15.644 -57.211  1.00 20.00           H
ATOM   3325  HN  MET C 230      31.623 -20.300 -56.982  1.00 20.00           H
ATOM   3326  N   PHE C 231      29.942 -18.422 -54.938  1.00 20.00           N
ATOM   3327  CA  PHE C 231      28.847 -17.840 -54.179  1.00 20.00           C
ATOM   3328  C   PHE C 231      28.481 -18.721 -52.983  1.00 20.00           C
ATOM   3329  O   PHE C 231      28.145 -18.213 -51.914  1.00 20.00           O
ATOM   3330  HA  PHE C 231      29.182 -16.867 -53.822  1.00 20.00           H
ATOM   3331  CB  PHE C 231      27.645 -17.756 -55.122  1.00 20.00           C
ATOM   3332 1HB  PHE C 231      27.553 -18.698 -55.662  1.00 20.00           H
ATOM   3333 2HB  PHE C 231      26.738 -17.639 -54.528  1.00 20.00           H
ATOM   3334  CG  PHE C 231      27.726 -16.611 -56.133  1.00 20.00           C
ATOM   3335  HD1 PHE C 231      27.836 -15.111 -54.630  1.00 20.00           H
ATOM   3336  CD1 PHE C 231      27.819 -15.325 -55.698  1.00 20.00           C
ATOM   3337  HD2 PHE C 231      27.631 -17.908 -57.814  1.00 20.00           H
ATOM   3338  CD2 PHE C 231      27.706 -16.878 -57.466  1.00 20.00           C
ATOM   3339  CE1 PHE C 231      27.894 -14.262 -56.637  1.00 20.00           C
ATOM   3340  HE1 PHE C 231      27.969 -13.232 -56.288  1.00 20.00           H
ATOM   3341  CE2 PHE C 231      27.781 -15.815 -58.405  1.00 20.00           C
ATOM   3342  HE2 PHE C 231      27.764 -16.029 -59.473  1.00 20.00           H
ATOM   3343  CZ  PHE C 231      27.874 -14.529 -57.970  1.00 20.00           C
ATOM   3344  HZ  PHE C 231      27.932 -13.713 -58.690  1.00 20.00           H
ATOM   3345  HN  PHE C 231      29.715 -18.678 -55.877  1.00 20.00           H
ATOM   3346  N   VAL C 232      28.559 -20.025 -53.202  1.00 20.00           N
ATOM   3347  CA  VAL C 232      28.273 -20.981 -52.146  1.00 20.00           C
ATOM   3348  C   VAL C 232      29.281 -20.796 -51.010  1.00 20.00           C
ATOM   3349  O   VAL C 232      28.903 -20.757 -49.840  1.00 20.00           O
ATOM   3350  HA  VAL C 232      27.274 -20.763 -51.767  1.00 20.00           H
ATOM   3351  HB  VAL C 232      29.126 -22.504 -53.373  1.00 20.00           H
ATOM   3352  CB  VAL C 232      28.265 -22.401 -52.713  1.00 20.00           C
ATOM   3353  CG1 VAL C 232      28.402 -23.438 -51.597  1.00 20.00           C
ATOM   3354 1HG1 VAL C 232      29.397 -23.368 -51.156  1.00 20.00           H
ATOM   3355 2HG1 VAL C 232      27.651 -23.249 -50.830  1.00 20.00           H
ATOM   3356 3HG1 VAL C 232      28.258 -24.437 -52.009  1.00 20.00           H
ATOM   3357  CG2 VAL C 232      27.004 -22.653 -53.543  1.00 20.00           C
ATOM   3358 1HG2 VAL C 232      26.132 -22.653 -52.889  1.00 20.00           H
ATOM   3359 2HG2 VAL C 232      26.898 -21.867 -54.291  1.00 20.00           H
ATOM   3360 3HG2 VAL C 232      27.084 -23.620 -54.041  1.00 20.00           H
ATOM   3361  HN  VAL C 232      28.813 -20.430 -54.081  1.00 20.00           H
ATOM   3362  N   CYS C 233      30.544 -20.688 -51.395  1.00 20.00           N
ATOM   3363  CA  CYS C 233      31.616 -20.567 -50.421  1.00 20.00           C
ATOM   3364  C   CYS C 233      31.420 -19.259 -49.651  1.00 20.00           C
ATOM   3365  O   CYS C 233      31.447 -19.248 -48.421  1.00 20.00           O
ATOM   3366  HA  CYS C 233      31.530 -21.425 -49.754  1.00 20.00           H
ATOM   3367  CB  CYS C 233      32.993 -20.640 -51.083  1.00 20.00           C
ATOM   3368 1HB  CYS C 233      33.038 -19.949 -51.925  1.00 20.00           H
ATOM   3369 2HB  CYS C 233      33.762 -20.330 -50.375  1.00 20.00           H
ATOM   3370  HG  CYS C 233      32.453 -22.324 -52.663  1.00 20.00           H
ATOM   3371  SG  CYS C 233      33.322 -22.346 -51.657  1.00 20.00           S
ATOM   3372  HN  CYS C 233      30.839 -20.681 -52.350  1.00 20.00           H
ATOM   3373  N   ILE C 234      31.228 -18.188 -50.407  1.00 20.00           N
ATOM   3374  CA  ILE C 234      31.089 -16.869 -49.814  1.00 20.00           C
ATOM   3375  C   ILE C 234      29.916 -16.877 -48.831  1.00 20.00           C
ATOM   3376  O   ILE C 234      30.022 -16.343 -47.729  1.00 20.00           O
ATOM   3377  HA  ILE C 234      32.003 -16.662 -49.259  1.00 20.00           H
ATOM   3378  HB  ILE C 234      30.245 -16.145 -51.641  1.00 20.00           H
ATOM   3379  CB  ILE C 234      30.970 -15.802 -50.904  1.00 20.00           C
ATOM   3380  CG1 ILE C 234      32.301 -15.613 -51.634  1.00 20.00           C
ATOM   3381 1HG1 ILE C 234      32.955 -14.969 -51.046  1.00 20.00           H
ATOM   3382 2HG1 ILE C 234      32.806 -16.575 -51.732  1.00 20.00           H
ATOM   3383  CG2 ILE C 234      30.441 -14.487 -50.328  1.00 20.00           C
ATOM   3384 1HG2 ILE C 234      29.408 -14.620 -50.007  1.00 20.00           H
ATOM   3385 2HG2 ILE C 234      31.052 -14.192 -49.475  1.00 20.00           H
ATOM   3386 3HG2 ILE C 234      30.486 -13.711 -51.093  1.00 20.00           H
ATOM   3387  CD1 ILE C 234      32.085 -15.001 -53.019  1.00 20.00           C
ATOM   3388 1HD1 ILE C 234      31.374 -15.609 -53.579  1.00 20.00           H
ATOM   3389 2HD1 ILE C 234      31.692 -13.989 -52.912  1.00 20.00           H
ATOM   3390 3HD1 ILE C 234      33.034 -14.967 -53.554  1.00 20.00           H
ATOM   3391  HN  ILE C 234      31.167 -18.212 -51.405  1.00 20.00           H
ATOM   3392  N   GLY C 235      28.825 -17.490 -49.267  1.00 20.00           N
ATOM   3393  CA  GLY C 235      27.596 -17.469 -48.492  1.00 20.00           C
ATOM   3394  C   GLY C 235      27.740 -18.294 -47.212  1.00 20.00           C
ATOM   3395  O   GLY C 235      27.706 -17.749 -46.110  1.00 20.00           O
ATOM   3396 1HA  GLY C 235      27.338 -16.441 -48.239  1.00 20.00           H
ATOM   3397 2HA  GLY C 235      26.776 -17.864 -49.093  1.00 20.00           H
ATOM   3398  HN  GLY C 235      28.772 -17.992 -50.130  1.00 20.00           H
ATOM   3399  N   TRP C 236      27.900 -19.596 -47.400  1.00 20.00           N
ATOM   3400  CA  TRP C 236      27.677 -20.541 -46.319  1.00 20.00           C
ATOM   3401  C   TRP C 236      28.998 -20.721 -45.569  1.00 20.00           C
ATOM   3402  O   TRP C 236      29.003 -21.008 -44.373  1.00 20.00           O
ATOM   3403  HA  TRP C 236      26.926 -20.116 -45.654  1.00 20.00           H
ATOM   3404  CB  TRP C 236      27.108 -21.858 -46.851  1.00 20.00           C
ATOM   3405 1HB  TRP C 236      27.823 -22.297 -47.547  1.00 20.00           H
ATOM   3406 2HB  TRP C 236      27.000 -22.557 -46.021  1.00 20.00           H
ATOM   3407  CG  TRP C 236      25.757 -21.713 -47.555  1.00 20.00           C
ATOM   3408  HD1 TRP C 236      26.284 -21.730 -49.641  1.00 20.00           H
ATOM   3409  CD1 TRP C 236      25.514 -21.667 -48.872  1.00 20.00           C
ATOM   3410  CD2 TRP C 236      24.466 -21.597 -46.922  1.00 20.00           C
ATOM   3411  NE1 TRP C 236      24.166 -21.530 -49.133  1.00 20.00           N
ATOM   3412  HE1 TRP C 236      23.740 -21.472 -50.036  1.00 20.00           H
ATOM   3413  CE2 TRP C 236      23.508 -21.485 -47.909  1.00 20.00           C
ATOM   3414  HE3 TRP C 236      24.855 -21.672 -44.761  1.00 20.00           H
ATOM   3415  CE3 TRP C 236      24.118 -21.586 -45.559  1.00 20.00           C
ATOM   3416  CZ2 TRP C 236      22.141 -21.355 -47.640  1.00 20.00           C
ATOM   3417  HZ2 TRP C 236      21.403 -21.269 -48.438  1.00 20.00           H
ATOM   3418  CZ3 TRP C 236      22.747 -21.455 -45.307  1.00 20.00           C
ATOM   3419  HZ3 TRP C 236      22.423 -21.440 -44.266  1.00 20.00           H
ATOM   3420  CH2 TRP C 236      21.771 -21.342 -46.289  1.00 20.00           C
ATOM   3421  HH2 TRP C 236      20.722 -21.243 -46.010  1.00 20.00           H
ATOM   3422  HN  TRP C 236      28.175 -20.006 -48.270  1.00 20.00           H
ATOM   3423  N   GLY C 237      30.088 -20.546 -46.303  1.00 20.00           N
ATOM   3424  CA  GLY C 237      31.396 -20.939 -45.807  1.00 20.00           C
ATOM   3425  C   GLY C 237      31.958 -19.887 -44.849  1.00 20.00           C
ATOM   3426  O   GLY C 237      32.350 -20.209 -43.729  1.00 20.00           O
ATOM   3427 1HA  GLY C 237      31.321 -21.899 -45.295  1.00 20.00           H
ATOM   3428 2HA  GLY C 237      32.080 -21.077 -46.644  1.00 20.00           H
ATOM   3429  HN  GLY C 237      30.086 -20.143 -47.218  1.00 20.00           H
ATOM   3430  N   VAL C 238      31.981 -18.651 -45.326  1.00 20.00           N
ATOM   3431  CA  VAL C 238      32.822 -17.631 -44.722  1.00 20.00           C
ATOM   3432  C   VAL C 238      32.337 -17.355 -43.298  1.00 20.00           C
ATOM   3433  O   VAL C 238      33.138 -17.061 -42.412  1.00 20.00           O
ATOM   3434  HA  VAL C 238      33.837 -18.026 -44.677  1.00 20.00           H
ATOM   3435  HB  VAL C 238      31.806 -16.125 -45.843  1.00 20.00           H
ATOM   3436  CB  VAL C 238      32.838 -16.379 -45.601  1.00 20.00           C
ATOM   3437  CG1 VAL C 238      33.451 -15.193 -44.854  1.00 20.00           C
ATOM   3438 1HG1 VAL C 238      32.801 -14.911 -44.025  1.00 20.00           H
ATOM   3439 2HG1 VAL C 238      34.431 -15.473 -44.468  1.00 20.00           H
ATOM   3440 3HG1 VAL C 238      33.556 -14.349 -45.536  1.00 20.00           H
ATOM   3441  CG2 VAL C 238      33.579 -16.641 -46.914  1.00 20.00           C
ATOM   3442 1HG2 VAL C 238      34.630 -16.838 -46.706  1.00 20.00           H
ATOM   3443 2HG2 VAL C 238      33.139 -17.505 -47.413  1.00 20.00           H
ATOM   3444 3HG2 VAL C 238      33.494 -15.766 -47.560  1.00 20.00           H
ATOM   3445  HN  VAL C 238      31.440 -18.343 -46.109  1.00 20.00           H
ATOM   3446  N   PRO C 239      31.023 -17.443 -43.052  1.00 20.00           N
ATOM   3447  CA  PRO C 239      30.493 -17.246 -41.701  1.00 20.00           C
ATOM   3448  C   PRO C 239      31.180 -18.133 -40.676  1.00 20.00           C
ATOM   3449  O   PRO C 239      31.586 -17.662 -39.614  1.00 20.00           O
ATOM   3450  HA  PRO C 239      30.684 -16.225 -41.368  1.00 20.00           H
ATOM   3451  CB  PRO C 239      29.007 -17.586 -41.840  1.00 20.00           C
ATOM   3452 1HB  PRO C 239      28.814 -18.636 -41.621  1.00 20.00           H
ATOM   3453 2HB  PRO C 239      28.395 -17.000 -41.155  1.00 20.00           H
ATOM   3454  CG  PRO C 239      28.704 -17.250 -43.295  1.00 20.00           C
ATOM   3455 1HG  PRO C 239      27.804 -17.754 -43.648  1.00 20.00           H
ATOM   3456 2HG  PRO C 239      28.532 -16.182 -43.437  1.00 20.00           H
ATOM   3457  CD  PRO C 239      29.950 -17.729 -44.022  1.00 20.00           C
ATOM   3458 1HD  PRO C 239      29.897 -18.791 -44.259  1.00 20.00           H
ATOM   3459 2HD  PRO C 239      30.096 -17.202 -44.965  1.00 20.00           H
ATOM   3460  N   PHE C 240      31.294 -19.406 -41.024  1.00 20.00           N
ATOM   3461  CA  PHE C 240      31.474 -20.443 -40.022  1.00 20.00           C
ATOM   3462  C   PHE C 240      32.748 -20.205 -39.209  1.00 20.00           C
ATOM   3463  O   PHE C 240      32.722 -20.255 -37.980  1.00 20.00           O
ATOM   3464  HA  PHE C 240      30.609 -20.406 -39.360  1.00 20.00           H
ATOM   3465  CB  PHE C 240      31.602 -21.771 -40.771  1.00 20.00           C
ATOM   3466 1HB  PHE C 240      30.644 -22.010 -41.233  1.00 20.00           H
ATOM   3467 2HB  PHE C 240      32.324 -21.653 -41.579  1.00 20.00           H
ATOM   3468  CG  PHE C 240      32.032 -22.944 -39.888  1.00 20.00           C
ATOM   3469  HD1 PHE C 240      30.149 -23.077 -38.912  1.00 20.00           H
ATOM   3470  CD1 PHE C 240      31.157 -23.482 -38.997  1.00 20.00           C
ATOM   3471  HD2 PHE C 240      33.992 -23.019 -40.710  1.00 20.00           H
ATOM   3472  CD2 PHE C 240      33.291 -23.450 -39.995  1.00 20.00           C
ATOM   3473  CE1 PHE C 240      31.557 -24.571 -38.178  1.00 20.00           C
ATOM   3474  HE1 PHE C 240      30.856 -25.001 -37.463  1.00 20.00           H
ATOM   3475  CE2 PHE C 240      33.690 -24.538 -39.176  1.00 20.00           C
ATOM   3476  HE2 PHE C 240      34.699 -24.943 -39.261  1.00 20.00           H
ATOM   3477  CZ  PHE C 240      32.815 -25.076 -38.284  1.00 20.00           C
ATOM   3478  HZ  PHE C 240      33.122 -25.912 -37.656  1.00 20.00           H
ATOM   3479  HN  PHE C 240      31.266 -19.732 -41.969  1.00 20.00           H
ATOM   3480  N   PRO C 241      33.880 -19.944 -39.876  1.00 20.00           N
ATOM   3481  CA  PRO C 241      35.112 -19.594 -39.164  1.00 20.00           C
ATOM   3482  C   PRO C 241      34.910 -18.441 -38.194  1.00 20.00           C
ATOM   3483  O   PRO C 241      35.431 -18.463 -37.080  1.00 20.00           O
ATOM   3484  HA  PRO C 241      35.438 -20.431 -38.547  1.00 20.00           H
ATOM   3485  CB  PRO C 241      36.087 -19.229 -40.284  1.00 20.00           C
ATOM   3486 1HB  PRO C 241      36.066 -18.161 -40.503  1.00 20.00           H
ATOM   3487 2HB  PRO C 241      37.115 -19.479 -40.019  1.00 20.00           H
ATOM   3488  CG  PRO C 241      35.593 -20.055 -41.466  1.00 20.00           C
ATOM   3489 1HG  PRO C 241      35.948 -19.656 -42.416  1.00 20.00           H
ATOM   3490 2HG  PRO C 241      35.946 -21.085 -41.415  1.00 20.00           H
ATOM   3491  CD  PRO C 241      34.082 -19.963 -41.336  1.00 20.00           C
ATOM   3492 1HD  PRO C 241      33.690 -19.061 -41.806  1.00 20.00           H
ATOM   3493 2HD  PRO C 241      33.582 -20.808 -41.810  1.00 20.00           H
ATOM   3494  N   ILE C 242      34.150 -17.455 -38.647  1.00 20.00           N
ATOM   3495  CA  ILE C 242      33.951 -16.244 -37.868  1.00 20.00           C
ATOM   3496  C   ILE C 242      33.094 -16.566 -36.643  1.00 20.00           C
ATOM   3497  O   ILE C 242      33.311 -16.012 -35.566  1.00 20.00           O
ATOM   3498  HA  ILE C 242      34.931 -15.912 -37.526  1.00 20.00           H
ATOM   3499  HB  ILE C 242      32.469 -15.505 -39.221  1.00 20.00           H
ATOM   3500  CB  ILE C 242      33.376 -15.131 -38.746  1.00 20.00           C
ATOM   3501  CG1 ILE C 242      34.351 -14.755 -39.864  1.00 20.00           C
ATOM   3502 1HG1 ILE C 242      35.159 -14.147 -39.457  1.00 20.00           H
ATOM   3503 2HG1 ILE C 242      34.805 -15.657 -40.273  1.00 20.00           H
ATOM   3504  CG2 ILE C 242      32.977 -13.919 -37.902  1.00 20.00           C
ATOM   3505 1HG2 ILE C 242      32.212 -14.212 -37.183  1.00 20.00           H
ATOM   3506 2HG2 ILE C 242      33.851 -13.543 -37.370  1.00 20.00           H
ATOM   3507 3HG2 ILE C 242      32.584 -13.137 -38.552  1.00 20.00           H
ATOM   3508  CD1 ILE C 242      33.637 -13.986 -40.978  1.00 20.00           C
ATOM   3509 1HD1 ILE C 242      32.750 -14.537 -41.289  1.00 20.00           H
ATOM   3510 2HD1 ILE C 242      33.344 -13.003 -40.610  1.00 20.00           H
ATOM   3511 3HD1 ILE C 242      34.310 -13.870 -41.827  1.00 20.00           H
ATOM   3512  HN  ILE C 242      33.675 -17.473 -39.527  1.00 20.00           H
ATOM   3513  N   ILE C 243      32.138 -17.461 -36.847  1.00 20.00           N
ATOM   3514  CA  ILE C 243      31.248 -17.864 -35.772  1.00 20.00           C
ATOM   3515  C   ILE C 243      32.040 -18.654 -34.728  1.00 20.00           C
ATOM   3516  O   ILE C 243      31.809 -18.509 -33.529  1.00 20.00           O
ATOM   3517  HA  ILE C 243      30.869 -16.956 -35.304  1.00 20.00           H
ATOM   3518  HB  ILE C 243      30.406 -19.379 -37.026  1.00 20.00           H
ATOM   3519  CB  ILE C 243      30.042 -18.622 -36.331  1.00 20.00           C
ATOM   3520  CG1 ILE C 243      29.125 -17.686 -37.123  1.00 20.00           C
ATOM   3521 1HG1 ILE C 243      29.727 -17.008 -37.728  1.00 20.00           H
ATOM   3522 2HG1 ILE C 243      28.512 -18.268 -37.811  1.00 20.00           H
ATOM   3523  CG2 ILE C 243      29.290 -19.353 -35.218  1.00 20.00           C
ATOM   3524 1HG2 ILE C 243      29.890 -20.192 -34.865  1.00 20.00           H
ATOM   3525 2HG2 ILE C 243      29.104 -18.666 -34.392  1.00 20.00           H
ATOM   3526 3HG2 ILE C 243      28.340 -19.723 -35.603  1.00 20.00           H
ATOM   3527  CD1 ILE C 243      28.224 -16.879 -36.186  1.00 20.00           C
ATOM   3528 1HD1 ILE C 243      27.494 -17.543 -35.723  1.00 20.00           H
ATOM   3529 2HD1 ILE C 243      28.832 -16.411 -35.412  1.00 20.00           H
ATOM   3530 3HD1 ILE C 243      27.704 -16.109 -36.756  1.00 20.00           H
ATOM   3531  HN  ILE C 243      31.969 -17.907 -37.726  1.00 20.00           H
ATOM   3532  N   VAL C 244      32.958 -19.471 -35.223  1.00 20.00           N
ATOM   3533  CA  VAL C 244      33.817 -20.249 -34.346  1.00 20.00           C
ATOM   3534  C   VAL C 244      34.704 -19.302 -33.536  1.00 20.00           C
ATOM   3535  O   VAL C 244      34.874 -19.483 -32.331  1.00 20.00           O
ATOM   3536  HA  VAL C 244      33.174 -20.801 -33.660  1.00 20.00           H
ATOM   3537  HB  VAL C 244      35.030 -20.746 -36.031  1.00 20.00           H
ATOM   3538  CB  VAL C 244      34.618 -21.264 -35.165  1.00 20.00           C
ATOM   3539  CG1 VAL C 244      35.787 -21.824 -34.352  1.00 20.00           C
ATOM   3540 1HG1 VAL C 244      36.530 -21.041 -34.199  1.00 20.00           H
ATOM   3541 2HG1 VAL C 244      35.423 -22.173 -33.386  1.00 20.00           H
ATOM   3542 3HG1 VAL C 244      36.240 -22.655 -34.892  1.00 20.00           H
ATOM   3543  CG2 VAL C 244      33.716 -22.390 -35.675  1.00 20.00           C
ATOM   3544 1HG2 VAL C 244      33.368 -22.987 -34.833  1.00 20.00           H
ATOM   3545 2HG2 VAL C 244      32.860 -21.962 -36.197  1.00 20.00           H
ATOM   3546 3HG2 VAL C 244      34.279 -23.023 -36.361  1.00 20.00           H
ATOM   3547  HN  VAL C 244      33.119 -19.605 -36.200  1.00 20.00           H
ATOM   3548  N   ALA C 245      35.246 -18.312 -34.229  1.00 20.00           N
ATOM   3549  CA  ALA C 245      36.106 -17.332 -33.588  1.00 20.00           C
ATOM   3550  C   ALA C 245      35.307 -16.579 -32.522  1.00 20.00           C
ATOM   3551  O   ALA C 245      35.817 -16.307 -31.436  1.00 20.00           O
ATOM   3552  HA  ALA C 245      36.921 -17.871 -33.105  1.00 20.00           H
ATOM   3553  CB  ALA C 245      36.692 -16.396 -34.646  1.00 20.00           C
ATOM   3554 1HB  ALA C 245      37.246 -16.980 -35.381  1.00 20.00           H
ATOM   3555 2HB  ALA C 245      35.884 -15.858 -35.143  1.00 20.00           H
ATOM   3556 3HB  ALA C 245      37.363 -15.682 -34.169  1.00 20.00           H
ATOM   3557  HN  ALA C 245      35.107 -18.174 -35.210  1.00 20.00           H
ATOM   3558  N   TRP C 246      34.068 -16.264 -32.869  1.00 20.00           N
ATOM   3559  CA  TRP C 246      33.194 -15.547 -31.956  1.00 20.00           C
ATOM   3560  C   TRP C 246      32.981 -16.422 -30.720  1.00 20.00           C
ATOM   3561  O   TRP C 246      33.101 -15.949 -29.591  1.00 20.00           O
ATOM   3562  HA  TRP C 246      33.695 -14.620 -31.675  1.00 20.00           H
ATOM   3563  CB  TRP C 246      31.885 -15.154 -32.644  1.00 20.00           C
ATOM   3564 1HB  TRP C 246      32.084 -14.344 -33.346  1.00 20.00           H
ATOM   3565 2HB  TRP C 246      31.526 -16.001 -33.229  1.00 20.00           H
ATOM   3566  CG  TRP C 246      30.782 -14.715 -31.679  1.00 20.00           C
ATOM   3567  HD1 TRP C 246      31.323 -12.688 -31.204  1.00 20.00           H
ATOM   3568  CD1 TRP C 246      30.639 -13.527 -31.076  1.00 20.00           C
ATOM   3569  CD2 TRP C 246      29.667 -15.512 -31.229  1.00 20.00           C
ATOM   3570  NE1 TRP C 246      29.518 -13.500 -30.272  1.00 20.00           N
ATOM   3571  HE1 TRP C 246      29.202 -12.727 -29.722  1.00 20.00           H
ATOM   3572  CE2 TRP C 246      28.908 -14.745 -30.368  1.00 20.00           C
ATOM   3573  HE3 TRP C 246      29.893 -17.462 -32.214  1.00 20.00           H
ATOM   3574  CE3 TRP C 246      29.311 -16.836 -31.538  1.00 20.00           C
ATOM   3575  CZ2 TRP C 246      27.745 -15.215 -29.746  1.00 20.00           C
ATOM   3576  HZ2 TRP C 246      27.162 -14.590 -29.069  1.00 20.00           H
ATOM   3577  CZ3 TRP C 246      28.146 -17.291 -30.908  1.00 20.00           C
ATOM   3578  HZ3 TRP C 246      27.825 -18.312 -31.113  1.00 20.00           H
ATOM   3579  CH2 TRP C 246      27.371 -16.532 -30.039  1.00 20.00           C
ATOM   3580  HH2 TRP C 246      26.476 -16.960 -29.588  1.00 20.00           H
ATOM   3581  HN  TRP C 246      33.661 -16.490 -33.754  1.00 20.00           H
ATOM   3582  N   ALA C 247      32.668 -17.684 -30.975  1.00 20.00           N
ATOM   3583  CA  ALA C 247      32.365 -18.613 -29.899  1.00 20.00           C
ATOM   3584  C   ALA C 247      33.542 -18.655 -28.921  1.00 20.00           C
ATOM   3585  O   ALA C 247      33.348 -18.591 -27.708  1.00 20.00           O
ATOM   3586  HA  ALA C 247      31.484 -18.240 -29.377  1.00 20.00           H
ATOM   3587  CB  ALA C 247      32.045 -19.989 -30.486  1.00 20.00           C
ATOM   3588 1HB  ALA C 247      31.143 -19.923 -31.094  1.00 20.00           H
ATOM   3589 2HB  ALA C 247      32.877 -20.322 -31.106  1.00 20.00           H
ATOM   3590 3HB  ALA C 247      31.887 -20.701 -29.677  1.00 20.00           H
ATOM   3591  HN  ALA C 247      32.620 -18.074 -31.895  1.00 20.00           H
ATOM   3592  N   ILE C 248      34.735 -18.763 -29.486  1.00 20.00           N
ATOM   3593  CA  ILE C 248      35.938 -18.873 -28.679  1.00 20.00           C
ATOM   3594  C   ILE C 248      36.144 -17.573 -27.899  1.00 20.00           C
ATOM   3595  O   ILE C 248      36.464 -17.602 -26.711  1.00 20.00           O
ATOM   3596  HA  ILE C 248      35.780 -19.682 -27.966  1.00 20.00           H
ATOM   3597  HB  ILE C 248      37.157 -18.602 -30.415  1.00 20.00           H
ATOM   3598  CB  ILE C 248      37.134 -19.263 -29.550  1.00 20.00           C
ATOM   3599  CG1 ILE C 248      36.986 -20.692 -30.076  1.00 20.00           C
ATOM   3600 1HG1 ILE C 248      37.275 -21.401 -29.301  1.00 20.00           H
ATOM   3601 2HG1 ILE C 248      35.940 -20.889 -30.314  1.00 20.00           H
ATOM   3602  CG2 ILE C 248      38.450 -19.065 -28.795  1.00 20.00           C
ATOM   3603 1HG2 ILE C 248      38.606 -18.002 -28.609  1.00 20.00           H
ATOM   3604 2HG2 ILE C 248      38.408 -19.597 -27.844  1.00 20.00           H
ATOM   3605 3HG2 ILE C 248      39.274 -19.453 -29.393  1.00 20.00           H
ATOM   3606  CD1 ILE C 248      37.848 -20.910 -31.322  1.00 20.00           C
ATOM   3607 1HD1 ILE C 248      37.613 -20.147 -32.064  1.00 20.00           H
ATOM   3608 2HD1 ILE C 248      38.901 -20.841 -31.051  1.00 20.00           H
ATOM   3609 3HD1 ILE C 248      37.643 -21.896 -31.737  1.00 20.00           H
ATOM   3610  HN  ILE C 248      34.887 -18.776 -30.475  1.00 20.00           H
ATOM   3611  N   GLY C 249      35.951 -16.464 -28.597  1.00 20.00           N
ATOM   3612  CA  GLY C 249      36.119 -15.156 -27.987  1.00 20.00           C
ATOM   3613  C   GLY C 249      35.210 -15.000 -26.766  1.00 20.00           C
ATOM   3614  O   GLY C 249      35.651 -14.540 -25.714  1.00 20.00           O
ATOM   3615 1HA  GLY C 249      37.159 -15.020 -27.690  1.00 20.00           H
ATOM   3616 2HA  GLY C 249      35.892 -14.379 -28.716  1.00 20.00           H
ATOM   3617  HN  GLY C 249      35.686 -16.450 -29.561  1.00 20.00           H
ATOM   3618  N   LYS C 250      33.957 -15.392 -26.947  1.00 20.00           N
ATOM   3619  CA  LYS C 250      32.974 -15.270 -25.885  1.00 20.00           C
ATOM   3620  C   LYS C 250      33.363 -16.191 -24.727  1.00 20.00           C
ATOM   3621  O   LYS C 250      33.303 -15.792 -23.565  1.00 20.00           O
ATOM   3622  HA  LYS C 250      33.002 -14.239 -25.531  1.00 20.00           H
ATOM   3623  CB  LYS C 250      31.566 -15.524 -26.426  1.00 20.00           C
ATOM   3624 1HB  LYS C 250      31.519 -16.515 -26.879  1.00 20.00           H
ATOM   3625 2HB  LYS C 250      30.849 -15.516 -25.605  1.00 20.00           H
ATOM   3626  CG  LYS C 250      31.176 -14.466 -27.461  1.00 20.00           C
ATOM   3627 1HG  LYS C 250      32.039 -14.224 -28.081  1.00 20.00           H
ATOM   3628 2HG  LYS C 250      30.409 -14.866 -28.124  1.00 20.00           H
ATOM   3629  CD  LYS C 250      30.659 -13.198 -26.779  1.00 20.00           C
ATOM   3630 1HD  LYS C 250      31.245 -12.997 -25.883  1.00 20.00           H
ATOM   3631 2HD  LYS C 250      30.790 -12.344 -27.444  1.00 20.00           H
ATOM   3632  CE  LYS C 250      29.181 -13.339 -26.407  1.00 20.00           C
ATOM   3633 1HE  LYS C 250      28.606 -13.634 -27.285  1.00 20.00           H
ATOM   3634 2HE  LYS C 250      29.061 -14.130 -25.667  1.00 20.00           H
ATOM   3635  NZ  LYS C 250      28.658 -12.063 -25.870  1.00 20.00           N
ATOM   3636 1HZ  LYS C 250      27.695 -12.190 -25.577  1.00 20.00           H
ATOM   3637 2HZ  LYS C 250      29.218 -11.777 -25.074  1.00 20.00           H
ATOM   3638 3HZ  LYS C 250      28.702 -11.350 -26.589  1.00 20.00           H
ATOM   3639  HN  LYS C 250      33.612 -15.787 -27.799  1.00 20.00           H
ATOM   3640  N   LEU C 251      33.754 -17.405 -25.084  1.00 20.00           N
ATOM   3641  CA  LEU C 251      34.138 -18.391 -24.088  1.00 20.00           C
ATOM   3642  C   LEU C 251      35.183 -17.782 -23.151  1.00 20.00           C
ATOM   3643  O   LEU C 251      35.093 -17.934 -21.933  1.00 20.00           O
ATOM   3644  HA  LEU C 251      33.249 -18.630 -23.505  1.00 20.00           H
ATOM   3645  CB  LEU C 251      34.598 -19.684 -24.764  1.00 20.00           C
ATOM   3646 1HB  LEU C 251      33.783 -20.055 -25.386  1.00 20.00           H
ATOM   3647 2HB  LEU C 251      35.426 -19.448 -25.431  1.00 20.00           H
ATOM   3648  HG  LEU C 251      35.804 -20.416 -23.157  1.00 20.00           H
ATOM   3649  CG  LEU C 251      35.040 -20.810 -23.827  1.00 20.00           C
ATOM   3650  CD1 LEU C 251      33.876 -21.286 -22.955  1.00 20.00           C
ATOM   3651 1HD1 LEU C 251      33.592 -20.493 -22.264  1.00 20.00           H
ATOM   3652 2HD1 LEU C 251      33.026 -21.538 -23.589  1.00 20.00           H
ATOM   3653 3HD1 LEU C 251      34.182 -22.167 -22.391  1.00 20.00           H
ATOM   3654  CD2 LEU C 251      35.676 -21.959 -24.612  1.00 20.00           C
ATOM   3655 1HD2 LEU C 251      34.947 -22.368 -25.312  1.00 20.00           H
ATOM   3656 2HD2 LEU C 251      36.540 -21.588 -25.163  1.00 20.00           H
ATOM   3657 3HD2 LEU C 251      35.993 -22.740 -23.921  1.00 20.00           H
ATOM   3658  HN  LEU C 251      33.810 -17.718 -26.032  1.00 20.00           H
ATOM   3659  N   HIS C 252      36.150 -17.106 -23.753  1.00 20.00           N
ATOM   3660  CA  HIS C 252      37.223 -16.494 -22.989  1.00 20.00           C
ATOM   3661  C   HIS C 252      36.655 -15.382 -22.105  1.00 20.00           C
ATOM   3662  O   HIS C 252      36.597 -15.524 -20.884  1.00 20.00           O
ATOM   3663  HA  HIS C 252      37.640 -17.275 -22.354  1.00 20.00           H
ATOM   3664  CB  HIS C 252      38.338 -16.002 -23.916  1.00 20.00           C
ATOM   3665 1HB  HIS C 252      37.905 -15.348 -24.673  1.00 20.00           H
ATOM   3666 2HB  HIS C 252      39.038 -15.400 -23.337  1.00 20.00           H
ATOM   3667  CG  HIS C 252      39.098 -17.111 -24.604  1.00 20.00           C
ATOM   3668  HD1 HIS C 252      39.494 -18.391 -22.948  1.00 20.00           H
ATOM   3669  ND1 HIS C 252      39.588 -18.215 -23.928  1.00 20.00           N
ATOM   3670  CD2 HIS C 252      39.445 -17.275 -25.913  1.00 20.00           C
ATOM   3671  HD2 HIS C 252      39.215 -16.584 -26.724  1.00 20.00           H
ATOM   3672  CE1 HIS C 252      40.202 -19.001 -24.801  1.00 20.00           C
ATOM   3673  HE1 HIS C 252      40.692 -19.948 -24.577  1.00 20.00           H
ATOM   3674  NE2 HIS C 252      40.113 -18.416 -26.030  1.00 20.00           N
ATOM   3675  HN  HIS C 252      36.206 -16.973 -24.743  1.00 20.00           H
ATOM   3676  N   TYR C 253      36.250 -14.301 -22.754  1.00 20.00           N
ATOM   3677  CA  TYR C 253      36.054 -13.040 -22.060  1.00 20.00           C
ATOM   3678  C   TYR C 253      34.636 -12.941 -21.493  1.00 20.00           C
ATOM   3679  O   TYR C 253      34.455 -12.784 -20.287  1.00 20.00           O
ATOM   3680  HA  TYR C 253      36.769 -12.993 -21.239  1.00 20.00           H
ATOM   3681  CB  TYR C 253      36.248 -11.945 -23.110  1.00 20.00           C
ATOM   3682 1HB  TYR C 253      35.633 -12.177 -23.980  1.00 20.00           H
ATOM   3683 2HB  TYR C 253      35.885 -11.000 -22.707  1.00 20.00           H
ATOM   3684  CG  TYR C 253      37.699 -11.766 -23.563  1.00 20.00           C
ATOM   3685  HD1 TYR C 253      38.274 -10.706 -21.790  1.00 20.00           H
ATOM   3686  CD1 TYR C 253      38.597 -11.103 -22.752  1.00 20.00           C
ATOM   3687  HD2 TYR C 253      37.399 -12.793 -25.421  1.00 20.00           H
ATOM   3688  CD2 TYR C 253      38.108 -12.269 -24.781  1.00 20.00           C
ATOM   3689  CE1 TYR C 253      39.963 -10.935 -23.178  1.00 20.00           C
ATOM   3690  HE1 TYR C 253      40.683 -10.413 -22.547  1.00 20.00           H
ATOM   3691  HE2 TYR C 253      39.811 -12.493 -26.166  1.00 20.00           H
ATOM   3692  CE2 TYR C 253      39.474 -12.101 -25.206  1.00 20.00           C
ATOM   3693  CZ  TYR C 253      40.334 -11.442 -24.384  1.00 20.00           C
ATOM   3694  OH  TYR C 253      41.623 -11.284 -24.786  1.00 20.00           O
ATOM   3695  HH  TYR C 253      41.771 -11.755 -25.655  1.00 20.00           H
ATOM   3696  HN  TYR C 253      36.058 -14.277 -23.736  1.00 20.00           H
ATOM   3697  N   ASP C 254      33.666 -13.037 -22.391  1.00 20.00           N
ATOM   3698  CA  ASP C 254      32.282 -12.789 -22.027  1.00 20.00           C
ATOM   3699  C   ASP C 254      31.464 -14.062 -22.253  1.00 20.00           C
ATOM   3700  O   ASP C 254      30.740 -14.171 -23.242  1.00 20.00           O
ATOM   3701  HA  ASP C 254      32.310 -12.493 -20.978  1.00 20.00           H
ATOM   3702  CB  ASP C 254      31.676 -11.678 -22.887  1.00 20.00           C
ATOM   3703 1HB  ASP C 254      31.507 -12.048 -23.898  1.00 20.00           H
ATOM   3704 2HB  ASP C 254      30.704 -11.392 -22.486  1.00 20.00           H
ATOM   3705  CG  ASP C 254      32.596 -10.456 -22.932  1.00 20.00           C
ATOM   3706  OD1 ASP C 254      33.411 -10.394 -23.878  1.00 20.00           O
ATOM   3707  OD2 ASP C 254      32.463  -9.612 -22.020  1.00 20.00           O
ATOM   3708  HN  ASP C 254      33.814 -13.278 -23.350  1.00 20.00           H
ATOM   3709  N   ASN C 255      31.605 -14.992 -21.320  1.00 20.00           N
ATOM   3710  CA  ASN C 255      30.904 -16.261 -21.416  1.00 20.00           C
ATOM   3711  C   ASN C 255      29.539 -16.138 -20.735  1.00 20.00           C
ATOM   3712  O   ASN C 255      29.294 -16.769 -19.708  1.00 20.00           O
ATOM   3713  HA  ASN C 255      30.821 -16.462 -22.484  1.00 20.00           H
ATOM   3714  CB  ASN C 255      31.683 -17.375 -20.714  1.00 20.00           C
ATOM   3715 1HB  ASN C 255      32.730 -17.338 -21.017  1.00 20.00           H
ATOM   3716 2HB  ASN C 255      31.658 -17.218 -19.636  1.00 20.00           H
ATOM   3717  CG  ASN C 255      31.098 -18.748 -21.049  1.00 20.00           C
ATOM   3718  OD1 ASN C 255      30.223 -18.891 -21.887  1.00 20.00           O
ATOM   3719  ND2 ASN C 255      31.627 -19.747 -20.348  1.00 20.00           N
ATOM   3720 1HD2 ASN C 255      32.342 -19.562 -19.675  1.00 20.00           H
ATOM   3721 2HD2 ASN C 255      31.310 -20.684 -20.495  1.00 20.00           H
ATOM   3722  HN  ASN C 255      32.184 -14.889 -20.511  1.00 20.00           H
ATOM   3723  N   GLU C 256      28.686 -15.320 -21.335  1.00 20.00           N
ATOM   3724  CA  GLU C 256      27.576 -14.731 -20.606  1.00 20.00           C
ATOM   3725  C   GLU C 256      26.251 -15.327 -21.085  1.00 20.00           C
ATOM   3726  O   GLU C 256      25.624 -14.799 -22.003  1.00 20.00           O
ATOM   3727  HA  GLU C 256      27.744 -14.993 -19.562  1.00 20.00           H
ATOM   3728  CB  GLU C 256      27.575 -13.207 -20.747  1.00 20.00           C
ATOM   3729 1HB  GLU C 256      28.567 -12.816 -20.519  1.00 20.00           H
ATOM   3730 2HB  GLU C 256      27.221 -12.930 -21.740  1.00 20.00           H
ATOM   3731  CG  GLU C 256      26.608 -12.565 -19.751  1.00 20.00           C
ATOM   3732 1HG  GLU C 256      26.472 -11.512 -19.997  1.00 20.00           H
ATOM   3733 2HG  GLU C 256      25.629 -13.039 -19.831  1.00 20.00           H
ATOM   3734  CD  GLU C 256      27.128 -12.697 -18.318  1.00 20.00           C
ATOM   3735  OE1 GLU C 256      26.528 -13.496 -17.568  1.00 20.00           O
ATOM   3736  OE2 GLU C 256      28.115 -11.996 -18.006  1.00 20.00           O
ATOM   3737  HN  GLU C 256      28.744 -15.060 -22.299  1.00 20.00           H
ATOM   3738  N   LYS C 257      25.862 -16.418 -20.441  1.00 20.00           N
ATOM   3739  CA  LYS C 257      24.485 -16.876 -20.508  1.00 20.00           C
ATOM   3740  C   LYS C 257      24.122 -17.175 -21.963  1.00 20.00           C
ATOM   3741  O   LYS C 257      23.454 -16.375 -22.617  1.00 20.00           O
ATOM   3742  HA  LYS C 257      24.421 -17.803 -19.938  1.00 20.00           H
ATOM   3743  CB  LYS C 257      23.552 -15.867 -19.835  1.00 20.00           C
ATOM   3744 1HB  LYS C 257      23.638 -14.900 -20.330  1.00 20.00           H
ATOM   3745 2HB  LYS C 257      22.517 -16.191 -19.949  1.00 20.00           H
ATOM   3746  CG  LYS C 257      23.885 -15.717 -18.350  1.00 20.00           C
ATOM   3747 1HG  LYS C 257      23.850 -16.693 -17.866  1.00 20.00           H
ATOM   3748 2HG  LYS C 257      24.902 -15.341 -18.237  1.00 20.00           H
ATOM   3749  CD  LYS C 257      22.904 -14.765 -17.661  1.00 20.00           C
ATOM   3750 1HD  LYS C 257      22.882 -13.814 -18.192  1.00 20.00           H
ATOM   3751 2HD  LYS C 257      21.897 -15.179 -17.707  1.00 20.00           H
ATOM   3752  CE  LYS C 257      23.300 -14.532 -16.202  1.00 20.00           C
ATOM   3753 1HE  LYS C 257      22.429 -14.215 -15.629  1.00 20.00           H
ATOM   3754 2HE  LYS C 257      23.650 -15.465 -15.760  1.00 20.00           H
ATOM   3755  NZ  LYS C 257      24.362 -13.505 -16.111  1.00 20.00           N
ATOM   3756 1HZ  LYS C 257      24.621 -13.372 -15.139  1.00 20.00           H
ATOM   3757 2HZ  LYS C 257      25.173 -13.810 -16.637  1.00 20.00           H
ATOM   3758 3HZ  LYS C 257      24.020 -12.631 -16.493  1.00 20.00           H
ATOM   3759  HN  LYS C 257      26.469 -16.983 -19.883  1.00 20.00           H
ATOM   3760  N   CYS C 258      24.577 -18.329 -22.428  1.00 20.00           N
ATOM   3761  CA  CYS C 258      24.218 -18.794 -23.757  1.00 20.00           C
ATOM   3762  C   CYS C 258      24.770 -17.800 -24.780  1.00 20.00           C
ATOM   3763  O   CYS C 258      24.247 -17.687 -25.887  1.00 20.00           O
ATOM   3764  HA  CYS C 258      24.679 -19.774 -23.881  1.00 20.00           H
ATOM   3765  CB  CYS C 258      22.706 -18.981 -23.902  1.00 20.00           C
ATOM   3766 1HB  CYS C 258      22.201 -18.019 -23.803  1.00 20.00           H
ATOM   3767 2HB  CYS C 258      22.472 -19.362 -24.896  1.00 20.00           H
ATOM   3768  SG  CYS C 258      22.093 -20.142 -22.627  1.00 20.00           S
ATOM   3769  HN  CYS C 258      25.179 -18.940 -21.915  1.00 20.00           H
ATOM   3770  N   TRP C 259      25.822 -17.104 -24.373  1.00 20.00           N
ATOM   3771  CA  TRP C 259      26.411 -16.077 -25.215  1.00 20.00           C
ATOM   3772  C   TRP C 259      25.282 -15.183 -25.731  1.00 20.00           C
ATOM   3773  O   TRP C 259      25.294 -14.766 -26.888  1.00 20.00           O
ATOM   3774  HA  TRP C 259      27.096 -15.494 -24.599  1.00 20.00           H
ATOM   3775  CB  TRP C 259      27.242 -16.699 -26.339  1.00 20.00           C
ATOM   3776 1HB  TRP C 259      26.586 -17.293 -26.975  1.00 20.00           H
ATOM   3777 2HB  TRP C 259      27.650 -15.901 -26.959  1.00 20.00           H
ATOM   3778  CG  TRP C 259      28.391 -17.582 -25.848  1.00 20.00           C
ATOM   3779  HD1 TRP C 259      28.886 -16.729 -23.936  1.00 20.00           H
ATOM   3780  CD1 TRP C 259      29.073 -17.485 -24.699  1.00 20.00           C
ATOM   3781  CD2 TRP C 259      28.966 -18.708 -26.543  1.00 20.00           C
ATOM   3782  NE1 TRP C 259      30.043 -18.462 -24.603  1.00 20.00           N
ATOM   3783  HE1 TRP C 259      30.678 -18.593 -23.841  1.00 20.00           H
ATOM   3784  CE2 TRP C 259      29.976 -19.229 -25.760  1.00 20.00           C
ATOM   3785  HE3 TRP C 259      27.852 -18.875 -28.429  1.00 20.00           H
ATOM   3786  CE3 TRP C 259      28.645 -19.268 -27.792  1.00 20.00           C
ATOM   3787  CZ2 TRP C 259      30.747 -20.335 -26.139  1.00 20.00           C
ATOM   3788  HZ2 TRP C 259      31.539 -20.728 -25.502  1.00 20.00           H
ATOM   3789  CZ3 TRP C 259      29.424 -20.373 -28.156  1.00 20.00           C
ATOM   3790  HZ3 TRP C 259      29.216 -20.845 -29.116  1.00 20.00           H
ATOM   3791  CH2 TRP C 259      30.444 -20.909 -27.379  1.00 20.00           C
ATOM   3792  HH2 TRP C 259      31.006 -21.773 -27.734  1.00 20.00           H
ATOM   3793  HN  TRP C 259      26.269 -17.232 -23.488  1.00 20.00           H
ATOM   3794  N   PHE C 260      24.332 -14.914 -24.846  1.00 20.00           N
ATOM   3795  CA  PHE C 260      23.128 -14.199 -25.235  1.00 20.00           C
ATOM   3796  C   PHE C 260      22.992 -12.890 -24.454  1.00 20.00           C
ATOM   3797  O   PHE C 260      22.736 -11.838 -25.038  1.00 20.00           O
ATOM   3798  HA  PHE C 260      23.213 -13.978 -26.299  1.00 20.00           H
ATOM   3799  CB  PHE C 260      21.942 -15.104 -24.900  1.00 20.00           C
ATOM   3800 1HB  PHE C 260      22.200 -16.133 -25.153  1.00 20.00           H
ATOM   3801 2HB  PHE C 260      21.768 -15.075 -23.824  1.00 20.00           H
ATOM   3802  CG  PHE C 260      20.647 -14.727 -25.622  1.00 20.00           C
ATOM   3803  HD1 PHE C 260      21.175 -15.768 -27.399  1.00 20.00           H
ATOM   3804  CD1 PHE C 260      20.428 -15.155 -26.894  1.00 20.00           C
ATOM   3805  HD2 PHE C 260      19.891 -13.619 -23.972  1.00 20.00           H
ATOM   3806  CD2 PHE C 260      19.715 -13.962 -24.992  1.00 20.00           C
ATOM   3807  CE1 PHE C 260      19.226 -14.804 -27.564  1.00 20.00           C
ATOM   3808  HE1 PHE C 260      19.051 -15.148 -28.584  1.00 20.00           H
ATOM   3809  CE2 PHE C 260      18.513 -13.612 -25.662  1.00 20.00           C
ATOM   3810  HE2 PHE C 260      17.767 -12.999 -25.157  1.00 20.00           H
ATOM   3811  CZ  PHE C 260      18.294 -14.040 -26.934  1.00 20.00           C
ATOM   3812  HZ  PHE C 260      17.372 -13.771 -27.448  1.00 20.00           H
ATOM   3813  HN  PHE C 260      24.376 -15.175 -23.882  1.00 20.00           H
ATOM   3814  N   GLY C 261      23.170 -12.997 -23.146  1.00 20.00           N
ATOM   3815  CA  GLY C 261      23.188 -11.820 -22.294  1.00 20.00           C
ATOM   3816  C   GLY C 261      24.378 -10.919 -22.629  1.00 20.00           C
ATOM   3817  O   GLY C 261      25.486 -11.405 -22.850  1.00 20.00           O
ATOM   3818 1HA  GLY C 261      22.259 -11.264 -22.417  1.00 20.00           H
ATOM   3819 2HA  GLY C 261      23.241 -12.125 -21.248  1.00 20.00           H
ATOM   3820  HN  GLY C 261      23.300 -13.867 -22.668  1.00 20.00           H
ATOM   3821  N   LYS C 262      24.108  -9.622 -22.656  1.00 20.00           N
ATOM   3822  CA  LYS C 262      25.135  -8.651 -22.993  1.00 20.00           C
ATOM   3823  C   LYS C 262      25.814  -8.168 -21.710  1.00 20.00           C
ATOM   3824  O   LYS C 262      25.256  -8.296 -20.622  1.00 20.00           O
ATOM   3825  HA  LYS C 262      25.878  -9.160 -23.607  1.00 20.00           H
ATOM   3826  CB  LYS C 262      24.546  -7.521 -23.840  1.00 20.00           C
ATOM   3827 1HB  LYS C 262      23.589  -7.208 -23.422  1.00 20.00           H
ATOM   3828 2HB  LYS C 262      25.206  -6.654 -23.805  1.00 20.00           H
ATOM   3829  CG  LYS C 262      24.354  -7.965 -25.291  1.00 20.00           C
ATOM   3830 1HG  LYS C 262      25.316  -8.249 -25.718  1.00 20.00           H
ATOM   3831 2HG  LYS C 262      23.718  -8.850 -25.323  1.00 20.00           H
ATOM   3832  CD  LYS C 262      23.728  -6.849 -26.129  1.00 20.00           C
ATOM   3833 1HD  LYS C 262      23.264  -7.273 -27.019  1.00 20.00           H
ATOM   3834 2HD  LYS C 262      22.937  -6.361 -25.558  1.00 20.00           H
ATOM   3835  CE  LYS C 262      24.779  -5.815 -26.539  1.00 20.00           C
ATOM   3836 1HE  LYS C 262      24.298  -4.859 -26.743  1.00 20.00           H
ATOM   3837 2HE  LYS C 262      25.477  -5.652 -25.717  1.00 20.00           H
ATOM   3838  NZ  LYS C 262      25.515  -6.273 -27.739  1.00 20.00           N
ATOM   3839 1HZ  LYS C 262      26.255  -5.614 -27.953  1.00 20.00           H
ATOM   3840 2HZ  LYS C 262      25.917  -7.186 -27.561  1.00 20.00           H
ATOM   3841 3HZ  LYS C 262      24.877  -6.332 -28.524  1.00 20.00           H
ATOM   3842  HN  LYS C 262      23.209  -9.234 -22.454  1.00 20.00           H
ATOM   3843  N   ARG C 263      27.010  -7.624 -21.881  1.00 20.00           N
ATOM   3844  CA  ARG C 263      27.774  -7.125 -20.750  1.00 20.00           C
ATOM   3845  C   ARG C 263      28.591  -5.898 -21.161  1.00 20.00           C
ATOM   3846  O   ARG C 263      29.417  -5.974 -22.069  1.00 20.00           O
ATOM   3847  HA  ARG C 263      27.025  -6.865 -20.001  1.00 20.00           H
ATOM   3848  CB  ARG C 263      28.718  -8.198 -20.205  1.00 20.00           C
ATOM   3849 1HB  ARG C 263      28.157  -9.110 -19.999  1.00 20.00           H
ATOM   3850 2HB  ARG C 263      29.464  -8.448 -20.959  1.00 20.00           H
ATOM   3851  CG  ARG C 263      29.413  -7.721 -18.929  1.00 20.00           C
ATOM   3852 1HG  ARG C 263      30.063  -6.876 -19.159  1.00 20.00           H
ATOM   3853 2HG  ARG C 263      28.669  -7.366 -18.216  1.00 20.00           H
ATOM   3854  CD  ARG C 263      30.235  -8.847 -18.298  1.00 20.00           C
ATOM   3855 1HD  ARG C 263      30.576  -8.548 -17.307  1.00 20.00           H
ATOM   3856 2HD  ARG C 263      29.614  -9.733 -18.168  1.00 20.00           H
ATOM   3857  NE  ARG C 263      31.398  -9.167 -19.156  1.00 20.00           N
ATOM   3858  HE  ARG C 263      31.519  -8.639 -19.997  1.00 20.00           H
ATOM   3859  CZ  ARG C 263      32.298 -10.119 -18.877  1.00 20.00           C
ATOM   3860  NH1 ARG C 263      32.185 -10.857 -17.764  1.00 20.00           N
ATOM   3861 1HH1 ARG C 263      31.424 -10.698 -17.134  1.00 20.00           H
ATOM   3862 2HH1 ARG C 263      32.861 -11.565 -17.563  1.00 20.00           H
ATOM   3863  NH2 ARG C 263      33.313 -10.323 -19.728  1.00 20.00           N
ATOM   3864 1HH2 ARG C 263      33.994 -11.030 -19.534  1.00 20.00           H
ATOM   3865 2HH2 ARG C 263      33.391  -9.768 -20.556  1.00 20.00           H
ATOM   3866  HN  ARG C 263      27.457  -7.522 -22.770  1.00 20.00           H
ATOM   3867  N   PRO C 264      28.376  -4.750 -20.503  1.00 20.00           N
ATOM   3868  CA  PRO C 264      29.030  -3.508 -20.921  1.00 20.00           C
ATOM   3869  C   PRO C 264      30.530  -3.533 -20.671  1.00 20.00           C
ATOM   3870  O   PRO C 264      31.018  -4.343 -19.885  1.00 20.00           O
ATOM   3871  HA  PRO C 264      28.924  -3.370 -21.997  1.00 20.00           H
ATOM   3872  CB  PRO C 264      28.334  -2.433 -20.084  1.00 20.00           C
ATOM   3873 1HB  PRO C 264      29.010  -1.614 -19.839  1.00 20.00           H
ATOM   3874 2HB  PRO C 264      27.487  -1.997 -20.616  1.00 20.00           H
ATOM   3875  CG  PRO C 264      27.891  -3.171 -18.853  1.00 20.00           C
ATOM   3876 1HG  PRO C 264      28.691  -3.220 -18.115  1.00 20.00           H
ATOM   3877 2HG  PRO C 264      27.048  -2.671 -18.376  1.00 20.00           H
ATOM   3878  CD  PRO C 264      27.509  -4.542 -19.329  1.00 20.00           C
ATOM   3879 1HD  PRO C 264      27.684  -5.296 -18.562  1.00 20.00           H
ATOM   3880 2HD  PRO C 264      26.454  -4.595 -19.595  1.00 20.00           H
ATOM   3881  N   GLY C 265      31.226  -2.636 -21.354  1.00 20.00           N
ATOM   3882  CA  GLY C 265      32.676  -2.592 -21.269  1.00 20.00           C
ATOM   3883  C   GLY C 265      33.316  -3.376 -22.417  1.00 20.00           C
ATOM   3884  O   GLY C 265      33.744  -2.791 -23.411  1.00 20.00           O
ATOM   3885 1HA  GLY C 265      33.014  -1.557 -21.299  1.00 20.00           H
ATOM   3886 2HA  GLY C 265      33.001  -3.007 -20.315  1.00 20.00           H
ATOM   3887  HN  GLY C 265      30.817  -1.950 -21.956  1.00 20.00           H
ATOM   3888  N   VAL C 266      33.363  -4.689 -22.241  1.00 20.00           N
ATOM   3889  CA  VAL C 266      33.938  -5.559 -23.252  1.00 20.00           C
ATOM   3890  C   VAL C 266      32.830  -6.056 -24.183  1.00 20.00           C
ATOM   3891  O   VAL C 266      31.749  -6.423 -23.726  1.00 20.00           O
ATOM   3892  HA  VAL C 266      34.645  -4.967 -23.833  1.00 20.00           H
ATOM   3893  HB  VAL C 266      34.004  -7.285 -21.998  1.00 20.00           H
ATOM   3894  CB  VAL C 266      34.712  -6.698 -22.583  1.00 20.00           C
ATOM   3895  CG1 VAL C 266      35.339  -7.622 -23.628  1.00 20.00           C
ATOM   3896 1HG1 VAL C 266      34.552  -8.084 -24.224  1.00 20.00           H
ATOM   3897 2HG1 VAL C 266      35.996  -7.043 -24.278  1.00 20.00           H
ATOM   3898 3HG1 VAL C 266      35.917  -8.398 -23.126  1.00 20.00           H
ATOM   3899  CG2 VAL C 266      35.773  -6.151 -21.626  1.00 20.00           C
ATOM   3900 1HG2 VAL C 266      36.440  -5.481 -22.168  1.00 20.00           H
ATOM   3901 2HG2 VAL C 266      35.287  -5.606 -20.817  1.00 20.00           H
ATOM   3902 3HG2 VAL C 266      36.349  -6.979 -21.211  1.00 20.00           H
ATOM   3903  HN  VAL C 266      33.016  -5.157 -21.428  1.00 20.00           H
ATOM   3904  N   TYR C 267      33.137  -6.050 -25.472  1.00 20.00           N
ATOM   3905  CA  TYR C 267      32.170  -6.464 -26.473  1.00 20.00           C
ATOM   3906  C   TYR C 267      32.814  -7.389 -27.508  1.00 20.00           C
ATOM   3907  O   TYR C 267      33.292  -6.930 -28.545  1.00 20.00           O
ATOM   3908  HA  TYR C 267      31.369  -7.002 -25.965  1.00 20.00           H
ATOM   3909  CB  TYR C 267      31.708  -5.183 -27.170  1.00 20.00           C
ATOM   3910 1HB  TYR C 267      32.569  -4.706 -27.640  1.00 20.00           H
ATOM   3911 2HB  TYR C 267      31.014  -5.445 -27.968  1.00 20.00           H
ATOM   3912  CG  TYR C 267      31.033  -4.176 -26.236  1.00 20.00           C
ATOM   3913  HD1 TYR C 267      32.710  -2.840 -26.227  1.00 20.00           H
ATOM   3914  CD1 TYR C 267      31.701  -3.029 -25.859  1.00 20.00           C
ATOM   3915  HD2 TYR C 267      29.228  -5.322 -26.068  1.00 20.00           H
ATOM   3916  CD2 TYR C 267      29.756  -4.415 -25.771  1.00 20.00           C
ATOM   3917  CE1 TYR C 267      31.066  -2.081 -24.980  1.00 20.00           C
ATOM   3918  HE1 TYR C 267      31.582  -1.171 -24.675  1.00 20.00           H
ATOM   3919  HE2 TYR C 267      28.112  -3.645 -24.517  1.00 20.00           H
ATOM   3920  CE2 TYR C 267      29.121  -3.468 -24.892  1.00 20.00           C
ATOM   3921  CZ  TYR C 267      29.807  -2.348 -24.540  1.00 20.00           C
ATOM   3922  OH  TYR C 267      29.207  -1.453 -23.711  1.00 20.00           O
ATOM   3923  HH  TYR C 267      29.670  -0.569 -23.768  1.00 20.00           H
ATOM   3924  HN  TYR C 267      34.026  -5.769 -25.833  1.00 20.00           H
ATOM   3925  N   THR C 268      32.807  -8.676 -27.191  1.00 20.00           N
ATOM   3926  CA  THR C 268      33.229  -9.684 -28.148  1.00 20.00           C
ATOM   3927  C   THR C 268      32.113  -9.961 -29.158  1.00 20.00           C
ATOM   3928  O   THR C 268      32.314 -10.692 -30.126  1.00 20.00           O
ATOM   3929  HA  THR C 268      34.078  -9.293 -28.709  1.00 20.00           H
ATOM   3930  HB  THR C 268      33.641 -11.812 -28.000  1.00 20.00           H
ATOM   3931  CB  THR C 268      33.662 -10.926 -27.366  1.00 20.00           C
ATOM   3932  OG1 THR C 268      32.785 -10.953 -26.243  1.00 20.00           O
ATOM   3933  HG1 THR C 268      33.277 -11.271 -25.433  1.00 20.00           H
ATOM   3934  CG2 THR C 268      35.054 -10.773 -26.749  1.00 20.00           C
ATOM   3935 1HG2 THR C 268      35.041  -9.962 -26.021  1.00 20.00           H
ATOM   3936 2HG2 THR C 268      35.776 -10.547 -27.533  1.00 20.00           H
ATOM   3937 3HG2 THR C 268      35.335 -11.702 -26.253  1.00 20.00           H
ATOM   3938  HN  THR C 268      32.522  -9.031 -26.301  1.00 20.00           H
ATOM   3939  N   ASP C 269      30.961  -9.361 -28.897  1.00 20.00           N
ATOM   3940  CA  ASP C 269      29.875  -9.375 -29.862  1.00 20.00           C
ATOM   3941  C   ASP C 269      30.388  -8.858 -31.208  1.00 20.00           C
ATOM   3942  O   ASP C 269      29.963  -9.331 -32.261  1.00 20.00           O
ATOM   3943  HA  ASP C 269      29.548 -10.413 -29.911  1.00 20.00           H
ATOM   3944  CB  ASP C 269      28.728  -8.467 -29.414  1.00 20.00           C
ATOM   3945 1HB  ASP C 269      29.109  -7.465 -29.213  1.00 20.00           H
ATOM   3946 2HB  ASP C 269      27.997  -8.375 -30.217  1.00 20.00           H
ATOM   3947  CG  ASP C 269      28.049  -9.020 -28.159  1.00 20.00           C
ATOM   3948  OD1 ASP C 269      27.065  -8.386 -27.720  1.00 20.00           O
ATOM   3949  OD2 ASP C 269      28.529 -10.065 -27.668  1.00 20.00           O
ATOM   3950  HN  ASP C 269      30.764  -8.874 -28.046  1.00 20.00           H
ATOM   3951  N   TYR C 270      31.294  -7.895 -31.129  1.00 20.00           N
ATOM   3952  CA  TYR C 270      31.667  -7.121 -32.301  1.00 20.00           C
ATOM   3953  C   TYR C 270      32.555  -7.940 -33.239  1.00 20.00           C
ATOM   3954  O   TYR C 270      32.832  -7.521 -34.362  1.00 20.00           O
ATOM   3955  HA  TYR C 270      30.753  -6.845 -32.827  1.00 20.00           H
ATOM   3956  CB  TYR C 270      32.464  -5.924 -31.779  1.00 20.00           C
ATOM   3957 1HB  TYR C 270      33.286  -6.288 -31.163  1.00 20.00           H
ATOM   3958 2HB  TYR C 270      32.909  -5.400 -32.625  1.00 20.00           H
ATOM   3959  CG  TYR C 270      31.634  -4.931 -30.963  1.00 20.00           C
ATOM   3960  HD1 TYR C 270      29.795  -5.987 -31.278  1.00 20.00           H
ATOM   3961  CD1 TYR C 270      30.276  -5.126 -30.814  1.00 20.00           C
ATOM   3962  HD2 TYR C 270      33.316  -3.687 -30.493  1.00 20.00           H
ATOM   3963  CD2 TYR C 270      32.244  -3.841 -30.375  1.00 20.00           C
ATOM   3964  CE1 TYR C 270      29.495  -4.193 -30.045  1.00 20.00           C
ATOM   3965  HE1 TYR C 270      28.421  -4.335 -29.919  1.00 20.00           H
ATOM   3966  HE2 TYR C 270      31.931  -2.042 -29.137  1.00 20.00           H
ATOM   3967  CE2 TYR C 270      31.462  -2.908 -29.606  1.00 20.00           C
ATOM   3968  CZ  TYR C 270      30.126  -3.129 -29.479  1.00 20.00           C
ATOM   3969  OH  TYR C 270      29.388  -2.247 -28.753  1.00 20.00           O
ATOM   3970  HH  TYR C 270      29.989  -1.689 -28.180  1.00 20.00           H
ATOM   3971  HN  TYR C 270      31.769  -7.641 -30.286  1.00 20.00           H
ATOM   3972  N   ILE C 271      32.978  -9.094 -32.744  1.00 20.00           N
ATOM   3973  CA  ILE C 271      33.835  -9.973 -33.522  1.00 20.00           C
ATOM   3974  C   ILE C 271      33.165 -10.274 -34.864  1.00 20.00           C
ATOM   3975  O   ILE C 271      33.783 -10.125 -35.917  1.00 20.00           O
ATOM   3976  HA  ILE C 271      34.765  -9.438 -33.712  1.00 20.00           H
ATOM   3977  HB  ILE C 271      33.275 -11.612 -32.266  1.00 20.00           H
ATOM   3978  CB  ILE C 271      34.189 -11.226 -32.717  1.00 20.00           C
ATOM   3979  CG1 ILE C 271      35.150 -10.890 -31.575  1.00 20.00           C
ATOM   3980 1HG1 ILE C 271      36.128 -10.634 -31.982  1.00 20.00           H
ATOM   3981 2HG1 ILE C 271      34.789 -10.013 -31.037  1.00 20.00           H
ATOM   3982  CG2 ILE C 271      34.742 -12.324 -33.628  1.00 20.00           C
ATOM   3983 1HG2 ILE C 271      33.974 -12.628 -34.339  1.00 20.00           H
ATOM   3984 2HG2 ILE C 271      35.609 -11.945 -34.169  1.00 20.00           H
ATOM   3985 3HG2 ILE C 271      35.038 -13.182 -33.024  1.00 20.00           H
ATOM   3986  CD1 ILE C 271      35.286 -12.068 -30.609  1.00 20.00           C
ATOM   3987 1HD1 ILE C 271      34.297 -12.466 -30.379  1.00 20.00           H
ATOM   3988 2HD1 ILE C 271      35.893 -12.848 -31.069  1.00 20.00           H
ATOM   3989 3HD1 ILE C 271      35.764 -11.731 -29.689  1.00 20.00           H
ATOM   3990  HN  ILE C 271      32.746  -9.430 -31.831  1.00 20.00           H
ATOM   3991  N   TYR C 272      31.910 -10.692 -34.783  1.00 20.00           N
ATOM   3992  CA  TYR C 272      31.207 -11.180 -35.957  1.00 20.00           C
ATOM   3993  C   TYR C 272      30.265 -10.111 -36.515  1.00 20.00           C
ATOM   3994  O   TYR C 272      29.713 -10.272 -37.602  1.00 20.00           O
ATOM   3995  HA  TYR C 272      31.949 -11.430 -36.714  1.00 20.00           H
ATOM   3996  CB  TYR C 272      30.378 -12.377 -35.485  1.00 20.00           C
ATOM   3997 1HB  TYR C 272      30.212 -13.046 -36.329  1.00 20.00           H
ATOM   3998 2HB  TYR C 272      30.953 -12.934 -34.745  1.00 20.00           H
ATOM   3999  CG  TYR C 272      29.026 -11.997 -34.879  1.00 20.00           C
ATOM   4000  HD1 TYR C 272      28.008 -12.028 -36.765  1.00 20.00           H
ATOM   4001  CD1 TYR C 272      27.919 -11.864 -35.691  1.00 20.00           C
ATOM   4002  HD2 TYR C 272      29.788 -11.894 -32.877  1.00 20.00           H
ATOM   4003  CD2 TYR C 272      28.913 -11.789 -33.519  1.00 20.00           C
ATOM   4004  CE1 TYR C 272      26.646 -11.506 -35.121  1.00 20.00           C
ATOM   4005  HE1 TYR C 272      25.763 -11.397 -35.752  1.00 20.00           H
ATOM   4006  HE2 TYR C 272      27.537 -11.264 -31.877  1.00 20.00           H
ATOM   4007  CE2 TYR C 272      27.640 -11.431 -32.949  1.00 20.00           C
ATOM   4008  CZ  TYR C 272      26.569 -11.308 -33.778  1.00 20.00           C
ATOM   4009  OH  TYR C 272      25.367 -10.971 -33.239  1.00 20.00           O
ATOM   4010  HH  TYR C 272      25.285 -11.354 -32.319  1.00 20.00           H
ATOM   4011  HN  TYR C 272      31.378 -10.701 -33.937  1.00 20.00           H
ATOM   4012  N   GLN C 273      30.109  -9.044 -35.745  1.00 20.00           N
ATOM   4013  CA  GLN C 273      29.300  -7.919 -36.180  1.00 20.00           C
ATOM   4014  C   GLN C 273      30.116  -6.999 -37.090  1.00 20.00           C
ATOM   4015  O   GLN C 273      29.580  -6.419 -38.034  1.00 20.00           O
ATOM   4016  HA  GLN C 273      28.473  -8.356 -36.740  1.00 20.00           H
ATOM   4017  CB  GLN C 273      28.741  -7.149 -34.981  1.00 20.00           C
ATOM   4018 1HB  GLN C 273      28.520  -7.843 -34.170  1.00 20.00           H
ATOM   4019 2HB  GLN C 273      29.493  -6.453 -34.609  1.00 20.00           H
ATOM   4020  CG  GLN C 273      27.474  -6.383 -35.364  1.00 20.00           C
ATOM   4021 1HG  GLN C 273      27.695  -5.688 -36.174  1.00 20.00           H
ATOM   4022 2HG  GLN C 273      26.723  -7.079 -35.738  1.00 20.00           H
ATOM   4023  CD  GLN C 273      26.914  -5.615 -34.165  1.00 20.00           C
ATOM   4024  OE1 GLN C 273      27.563  -5.444 -33.146  1.00 20.00           O
ATOM   4025  NE2 GLN C 273      25.675  -5.165 -34.341  1.00 20.00           N
ATOM   4026 1HE2 GLN C 273      25.197  -5.340 -35.202  1.00 20.00           H
ATOM   4027 2HE2 GLN C 273      25.222  -4.650 -33.614  1.00 20.00           H
ATOM   4028  HN  GLN C 273      30.524  -8.942 -34.841  1.00 20.00           H
ATOM   4029  N   GLY C 274      31.398  -6.893 -36.775  1.00 20.00           N
ATOM   4030  CA  GLY C 274      32.290  -6.040 -37.542  1.00 20.00           C
ATOM   4031  C   GLY C 274      32.282  -6.428 -39.022  1.00 20.00           C
ATOM   4032  O   GLY C 274      31.995  -5.599 -39.884  1.00 20.00           O
ATOM   4033 1HA  GLY C 274      31.985  -4.999 -37.434  1.00 20.00           H
ATOM   4034 2HA  GLY C 274      33.303  -6.117 -37.147  1.00 20.00           H
ATOM   4035  HN  GLY C 274      31.829  -7.377 -36.013  1.00 20.00           H
ATOM   4036  N   PRO C 275      32.595  -7.691 -39.343  1.00 20.00           N
ATOM   4037  CA  PRO C 275      32.609  -8.134 -40.739  1.00 20.00           C
ATOM   4038  C   PRO C 275      31.306  -7.820 -41.456  1.00 20.00           C
ATOM   4039  O   PRO C 275      31.313  -7.420 -42.619  1.00 20.00           O
ATOM   4040  HA  PRO C 275      33.376  -7.596 -41.295  1.00 20.00           H
ATOM   4041  CB  PRO C 275      32.854  -9.641 -40.639  1.00 20.00           C
ATOM   4042 1HB  PRO C 275      31.918 -10.198 -40.609  1.00 20.00           H
ATOM   4043 2HB  PRO C 275      33.418 -10.013 -41.494  1.00 20.00           H
ATOM   4044  CG  PRO C 275      33.638  -9.786 -39.340  1.00 20.00           C
ATOM   4045 1HG  PRO C 275      33.586 -10.801 -38.947  1.00 20.00           H
ATOM   4046 2HG  PRO C 275      34.696  -9.564 -39.480  1.00 20.00           H
ATOM   4047  CD  PRO C 275      32.961  -8.782 -38.421  1.00 20.00           C
ATOM   4048 1HD  PRO C 275      32.082  -9.207 -37.935  1.00 20.00           H
ATOM   4049 2HD  PRO C 275      33.628  -8.445 -37.628  1.00 20.00           H
ATOM   4050  N   MET C 276      30.210  -8.014 -40.736  1.00 20.00           N
ATOM   4051  CA  MET C 276      28.893  -7.767 -41.297  1.00 20.00           C
ATOM   4052  C   MET C 276      28.740  -6.303 -41.715  1.00 20.00           C
ATOM   4053  O   MET C 276      28.241  -6.012 -42.801  1.00 20.00           O
ATOM   4054  HA  MET C 276      28.822  -8.411 -42.174  1.00 20.00           H
ATOM   4055  CB  MET C 276      27.823  -8.116 -40.261  1.00 20.00           C
ATOM   4056 1HB  MET C 276      28.076  -7.661 -39.304  1.00 20.00           H
ATOM   4057 2HB  MET C 276      26.864  -7.700 -40.569  1.00 20.00           H
ATOM   4058  CG  MET C 276      27.696  -9.632 -40.094  1.00 20.00           C
ATOM   4059 1HG  MET C 276      27.275 -10.072 -40.998  1.00 20.00           H
ATOM   4060 2HG  MET C 276      28.682 -10.074 -39.953  1.00 20.00           H
ATOM   4061  SD  MET C 276      26.655 -10.007 -38.693  1.00 20.00           S
ATOM   4062  CE  MET C 276      25.054  -9.636 -39.389  1.00 20.00           C
ATOM   4063 1HE  MET C 276      24.966 -10.105 -40.369  1.00 20.00           H
ATOM   4064 2HE  MET C 276      24.274 -10.021 -38.732  1.00 20.00           H
ATOM   4065 3HE  MET C 276      24.943  -8.557 -39.491  1.00 20.00           H
ATOM   4066  HN  MET C 276      30.213  -8.332 -39.788  1.00 20.00           H
ATOM   4067  N   ILE C 277      29.179  -5.419 -40.831  1.00 20.00           N
ATOM   4068  CA  ILE C 277      29.079  -3.992 -41.085  1.00 20.00           C
ATOM   4069  C   ILE C 277      29.962  -3.629 -42.281  1.00 20.00           C
ATOM   4070  O   ILE C 277      29.564  -2.833 -43.131  1.00 20.00           O
ATOM   4071  HA  ILE C 277      28.042  -3.779 -41.344  1.00 20.00           H
ATOM   4072  HB  ILE C 277      30.335  -3.582 -39.404  1.00 20.00           H
ATOM   4073  CB  ILE C 277      29.403  -3.198 -39.818  1.00 20.00           C
ATOM   4074  CG1 ILE C 277      28.320  -3.395 -38.756  1.00 20.00           C
ATOM   4075 1HG1 ILE C 277      27.480  -2.731 -38.960  1.00 20.00           H
ATOM   4076 2HG1 ILE C 277      27.940  -4.415 -38.804  1.00 20.00           H
ATOM   4077  CG2 ILE C 277      29.628  -1.719 -40.141  1.00 20.00           C
ATOM   4078 1HG2 ILE C 277      30.521  -1.613 -40.756  1.00 20.00           H
ATOM   4079 2HG2 ILE C 277      28.765  -1.331 -40.683  1.00 20.00           H
ATOM   4080 3HG2 ILE C 277      29.756  -1.161 -39.214  1.00 20.00           H
ATOM   4081  CD1 ILE C 277      28.869  -3.116 -37.355  1.00 20.00           C
ATOM   4082 1HD1 ILE C 277      29.189  -2.076 -37.291  1.00 20.00           H
ATOM   4083 2HD1 ILE C 277      28.091  -3.303 -36.616  1.00 20.00           H
ATOM   4084 3HD1 ILE C 277      29.719  -3.770 -37.161  1.00 20.00           H
ATOM   4085  HN  ILE C 277      29.596  -5.664 -39.955  1.00 20.00           H
ATOM   4086  N   LEU C 278      31.142  -4.230 -42.309  1.00 20.00           N
ATOM   4087  CA  LEU C 278      32.090  -3.967 -43.379  1.00 20.00           C
ATOM   4088  C   LEU C 278      31.477  -4.394 -44.714  1.00 20.00           C
ATOM   4089  O   LEU C 278      31.534  -3.651 -45.692  1.00 20.00           O
ATOM   4090  HA  LEU C 278      32.263  -2.891 -43.406  1.00 20.00           H
ATOM   4091  CB  LEU C 278      33.435  -4.634 -43.078  1.00 20.00           C
ATOM   4092 1HB  LEU C 278      33.828  -4.213 -42.153  1.00 20.00           H
ATOM   4093 2HB  LEU C 278      33.259  -5.694 -42.897  1.00 20.00           H
ATOM   4094  HG  LEU C 278      34.099  -4.893 -45.094  1.00 20.00           H
ATOM   4095  CG  LEU C 278      34.506  -4.501 -44.162  1.00 20.00           C
ATOM   4096  CD1 LEU C 278      34.860  -3.032 -44.406  1.00 20.00           C
ATOM   4097 1HD1 LEU C 278      34.006  -2.522 -44.852  1.00 20.00           H
ATOM   4098 2HD1 LEU C 278      35.113  -2.557 -43.458  1.00 20.00           H
ATOM   4099 3HD1 LEU C 278      35.713  -2.972 -45.082  1.00 20.00           H
ATOM   4100  CD2 LEU C 278      35.740  -5.339 -43.820  1.00 20.00           C
ATOM   4101 1HD2 LEU C 278      36.169  -4.986 -42.882  1.00 20.00           H
ATOM   4102 2HD2 LEU C 278      35.451  -6.385 -43.717  1.00 20.00           H
ATOM   4103 3HD2 LEU C 278      36.477  -5.242 -44.616  1.00 20.00           H
ATOM   4104  HN  LEU C 278      31.453  -4.884 -41.620  1.00 20.00           H
ATOM   4105  N   VAL C 279      30.905  -5.589 -44.711  1.00 20.00           N
ATOM   4106  CA  VAL C 279      30.314  -6.138 -45.920  1.00 20.00           C
ATOM   4107  C   VAL C 279      29.179  -5.225 -46.388  1.00 20.00           C
ATOM   4108  O   VAL C 279      29.061  -4.936 -47.577  1.00 20.00           O
ATOM   4109  HA  VAL C 279      31.089  -6.156 -46.686  1.00 20.00           H
ATOM   4110  HB  VAL C 279      29.349  -7.607 -44.709  1.00 20.00           H
ATOM   4111  CB  VAL C 279      29.859  -7.578 -45.672  1.00 20.00           C
ATOM   4112  CG1 VAL C 279      28.866  -8.031 -46.744  1.00 20.00           C
ATOM   4113 1HG1 VAL C 279      27.930  -7.483 -46.627  1.00 20.00           H
ATOM   4114 2HG1 VAL C 279      29.282  -7.833 -47.732  1.00 20.00           H
ATOM   4115 3HG1 VAL C 279      28.677  -9.099 -46.636  1.00 20.00           H
ATOM   4116  CG2 VAL C 279      31.057  -8.526 -45.598  1.00 20.00           C
ATOM   4117 1HG2 VAL C 279      31.493  -8.639 -46.590  1.00 20.00           H
ATOM   4118 2HG2 VAL C 279      31.803  -8.117 -44.917  1.00 20.00           H
ATOM   4119 3HG2 VAL C 279      30.727  -9.499 -45.233  1.00 20.00           H
ATOM   4120  HN  VAL C 279      30.843  -6.177 -43.905  1.00 20.00           H
ATOM   4121  N   LEU C 280      28.374  -4.795 -45.427  1.00 20.00           N
ATOM   4122  CA  LEU C 280      27.276  -3.890 -45.720  1.00 20.00           C
ATOM   4123  C   LEU C 280      27.825  -2.628 -46.390  1.00 20.00           C
ATOM   4124  O   LEU C 280      27.311  -2.193 -47.419  1.00 20.00           O
ATOM   4125  HA  LEU C 280      26.615  -4.395 -46.425  1.00 20.00           H
ATOM   4126  CB  LEU C 280      26.460  -3.610 -44.457  1.00 20.00           C
ATOM   4127 1HB  LEU C 280      26.172  -4.564 -44.015  1.00 20.00           H
ATOM   4128 2HB  LEU C 280      27.105  -3.107 -43.736  1.00 20.00           H
ATOM   4129  HG  LEU C 280      24.583  -2.866 -43.752  1.00 20.00           H
ATOM   4130  CG  LEU C 280      25.198  -2.766 -44.646  1.00 20.00           C
ATOM   4131  CD1 LEU C 280      25.547  -1.283 -44.791  1.00 20.00           C
ATOM   4132 1HD1 LEU C 280      26.328  -1.022 -44.076  1.00 20.00           H
ATOM   4133 2HD1 LEU C 280      25.901  -1.090 -45.803  1.00 20.00           H
ATOM   4134 3HD1 LEU C 280      24.660  -0.681 -44.595  1.00 20.00           H
ATOM   4135  CD2 LEU C 280      24.369  -3.277 -45.825  1.00 20.00           C
ATOM   4136 1HD2 LEU C 280      24.872  -3.028 -46.759  1.00 20.00           H
ATOM   4137 2HD2 LEU C 280      24.258  -4.359 -45.750  1.00 20.00           H
ATOM   4138 3HD2 LEU C 280      23.384  -2.810 -45.807  1.00 20.00           H
ATOM   4139  HN  LEU C 280      28.462  -5.055 -44.465  1.00 20.00           H
ATOM   4140  N   LEU C 281      28.863  -2.077 -45.778  1.00 20.00           N
ATOM   4141  CA  LEU C 281      29.433  -0.826 -46.251  1.00 20.00           C
ATOM   4142  C   LEU C 281      29.872  -0.989 -47.707  1.00 20.00           C
ATOM   4143  O   LEU C 281      29.597  -0.129 -48.542  1.00 20.00           O
ATOM   4144  HA  LEU C 281      28.646  -0.073 -46.209  1.00 20.00           H
ATOM   4145  CB  LEU C 281      30.554  -0.362 -45.318  1.00 20.00           C
ATOM   4146 1HB  LEU C 281      30.126  -0.175 -44.333  1.00 20.00           H
ATOM   4147 2HB  LEU C 281      31.268  -1.178 -45.207  1.00 20.00           H
ATOM   4148  HG  LEU C 281      31.708   0.716 -46.760  1.00 20.00           H
ATOM   4149  CG  LEU C 281      31.316   0.890 -45.758  1.00 20.00           C
ATOM   4150  CD1 LEU C 281      30.383   2.099 -45.841  1.00 20.00           C
ATOM   4151 1HD1 LEU C 281      29.665   1.950 -46.646  1.00 20.00           H
ATOM   4152 2HD1 LEU C 281      29.851   2.213 -44.896  1.00 20.00           H
ATOM   4153 3HD1 LEU C 281      30.969   2.997 -46.038  1.00 20.00           H
ATOM   4154  CD2 LEU C 281      32.514   1.151 -44.844  1.00 20.00           C
ATOM   4155 1HD2 LEU C 281      32.165   1.312 -43.824  1.00 20.00           H
ATOM   4156 2HD2 LEU C 281      33.183   0.291 -44.866  1.00 20.00           H
ATOM   4157 3HD2 LEU C 281      33.049   2.036 -45.189  1.00 20.00           H
ATOM   4158  HN  LEU C 281      29.313  -2.469 -44.975  1.00 20.00           H
ATOM   4159  N   ILE C 282      30.548  -2.099 -47.967  1.00 20.00           N
ATOM   4160  CA  ILE C 282      31.069  -2.363 -49.298  1.00 20.00           C
ATOM   4161  C   ILE C 282      29.903  -2.523 -50.275  1.00 20.00           C
ATOM   4162  O   ILE C 282      29.968  -2.047 -51.408  1.00 20.00           O
ATOM   4163  HA  ILE C 282      31.654  -1.494 -49.598  1.00 20.00           H
ATOM   4164  HB  ILE C 282      31.512  -4.389 -48.777  1.00 20.00           H
ATOM   4165  CB  ILE C 282      32.019  -3.562 -49.273  1.00 20.00           C
ATOM   4166  CG1 ILE C 282      33.275  -3.249 -48.457  1.00 20.00           C
ATOM   4167 1HG1 ILE C 282      33.945  -2.618 -49.042  1.00 20.00           H
ATOM   4168 2HG1 ILE C 282      33.003  -2.684 -47.565  1.00 20.00           H
ATOM   4169  CG2 ILE C 282      32.357  -4.023 -50.692  1.00 20.00           C
ATOM   4170 1HG2 ILE C 282      31.439  -4.287 -51.216  1.00 20.00           H
ATOM   4171 2HG2 ILE C 282      32.862  -3.218 -51.225  1.00 20.00           H
ATOM   4172 3HG2 ILE C 282      33.012  -4.894 -50.644  1.00 20.00           H
ATOM   4173  CD1 ILE C 282      34.001  -4.534 -48.052  1.00 20.00           C
ATOM   4174 1HD1 ILE C 282      33.306  -5.195 -47.534  1.00 20.00           H
ATOM   4175 2HD1 ILE C 282      34.381  -5.033 -48.944  1.00 20.00           H
ATOM   4176 3HD1 ILE C 282      34.832  -4.289 -47.391  1.00 20.00           H
ATOM   4177  HN  ILE C 282      30.740  -2.808 -47.290  1.00 20.00           H
ATOM   4178  N   ASN C 283      28.864  -3.195 -49.802  1.00 20.00           N
ATOM   4179  CA  ASN C 283      27.709  -3.473 -50.638  1.00 20.00           C
ATOM   4180  C   ASN C 283      27.023  -2.157 -51.009  1.00 20.00           C
ATOM   4181  O   ASN C 283      26.530  -2.002 -52.125  1.00 20.00           O
ATOM   4182  HA  ASN C 283      28.105  -3.996 -51.509  1.00 20.00           H
ATOM   4183  CB  ASN C 283      26.691  -4.345 -49.900  1.00 20.00           C
ATOM   4184 1HB  ASN C 283      27.206  -5.163 -49.395  1.00 20.00           H
ATOM   4185 2HB  ASN C 283      26.194  -3.757 -49.129  1.00 20.00           H
ATOM   4186  CG  ASN C 283      25.650  -4.912 -50.867  1.00 20.00           C
ATOM   4187  OD1 ASN C 283      25.716  -4.724 -52.071  1.00 20.00           O
ATOM   4188  ND2 ASN C 283      24.687  -5.613 -50.276  1.00 20.00           N
ATOM   4189 1HD2 ASN C 283      24.691  -5.729 -49.282  1.00 20.00           H
ATOM   4190 2HD2 ASN C 283      23.959  -6.024 -50.824  1.00 20.00           H
ATOM   4191  HN  ASN C 283      28.803  -3.545 -48.867  1.00 20.00           H
ATOM   4192  N   PHE C 284      27.013  -1.242 -50.050  1.00 20.00           N
ATOM   4193  CA  PHE C 284      26.396   0.056 -50.262  1.00 20.00           C
ATOM   4194  C   PHE C 284      27.205   0.894 -51.254  1.00 20.00           C
ATOM   4195  O   PHE C 284      26.637   1.629 -52.060  1.00 20.00           O
ATOM   4196  HA  PHE C 284      25.400  -0.121 -50.667  1.00 20.00           H
ATOM   4197  CB  PHE C 284      26.378   0.769 -48.908  1.00 20.00           C
ATOM   4198 1HB  PHE C 284      25.797   0.174 -48.203  1.00 20.00           H
ATOM   4199 2HB  PHE C 284      27.396   0.817 -48.520  1.00 20.00           H
ATOM   4200  CG  PHE C 284      25.799   2.184 -48.957  1.00 20.00           C
ATOM   4201  HD1 PHE C 284      23.791   1.503 -49.113  1.00 20.00           H
ATOM   4202  CD1 PHE C 284      24.455   2.366 -49.063  1.00 20.00           C
ATOM   4203  HD2 PHE C 284      27.705   3.115 -48.810  1.00 20.00           H
ATOM   4204  CD2 PHE C 284      26.628   3.261 -48.895  1.00 20.00           C
ATOM   4205  CE1 PHE C 284      23.918   3.680 -49.109  1.00 20.00           C
ATOM   4206  HE1 PHE C 284      22.841   3.825 -49.194  1.00 20.00           H
ATOM   4207  CE2 PHE C 284      26.091   4.574 -48.940  1.00 20.00           C
ATOM   4208  HE2 PHE C 284      26.755   5.437 -48.890  1.00 20.00           H
ATOM   4209  CZ  PHE C 284      24.747   4.756 -49.046  1.00 20.00           C
ATOM   4210  HZ  PHE C 284      24.335   5.764 -49.081  1.00 20.00           H
ATOM   4211  HN  PHE C 284      27.417  -1.376 -49.145  1.00 20.00           H
ATOM   4212  N   ILE C 285      28.520   0.754 -51.163  1.00 20.00           N
ATOM   4213  CA  ILE C 285      29.411   1.453 -52.073  1.00 20.00           C
ATOM   4214  C   ILE C 285      29.210   0.916 -53.491  1.00 20.00           C
ATOM   4215  O   ILE C 285      29.167   1.685 -54.450  1.00 20.00           O
ATOM   4216  HA  ILE C 285      29.131   2.506 -52.060  1.00 20.00           H
ATOM   4217  HB  ILE C 285      31.055   0.332 -51.290  1.00 20.00           H
ATOM   4218  CB  ILE C 285      30.857   1.363 -51.581  1.00 20.00           C
ATOM   4219  CG1 ILE C 285      31.069   2.232 -50.339  1.00 20.00           C
ATOM   4220 1HG1 ILE C 285      31.148   3.279 -50.632  1.00 20.00           H
ATOM   4221 2HG1 ILE C 285      30.203   2.150 -49.682  1.00 20.00           H
ATOM   4222  CG2 ILE C 285      31.840   1.714 -52.699  1.00 20.00           C
ATOM   4223 1HG2 ILE C 285      31.759   0.977 -53.499  1.00 20.00           H
ATOM   4224 2HG2 ILE C 285      31.606   2.704 -53.092  1.00 20.00           H
ATOM   4225 3HG2 ILE C 285      32.856   1.711 -52.305  1.00 20.00           H
ATOM   4226  CD1 ILE C 285      32.331   1.811 -49.584  1.00 20.00           C
ATOM   4227 1HD1 ILE C 285      32.290   0.741 -49.376  1.00 20.00           H
ATOM   4228 2HD1 ILE C 285      33.208   2.030 -50.192  1.00 20.00           H
ATOM   4229 3HD1 ILE C 285      32.393   2.361 -48.645  1.00 20.00           H
ATOM   4230  HN  ILE C 285      28.975   0.177 -50.485  1.00 20.00           H
ATOM   4231  N   PHE C 286      29.092  -0.401 -53.580  1.00 20.00           N
ATOM   4232  CA  PHE C 286      28.805  -1.043 -54.851  1.00 20.00           C
ATOM   4233  C   PHE C 286      27.474  -0.552 -55.424  1.00 20.00           C
ATOM   4234  O   PHE C 286      27.370  -0.286 -56.621  1.00 20.00           O
ATOM   4235  HA  PHE C 286      29.612  -0.781 -55.535  1.00 20.00           H
ATOM   4236  CB  PHE C 286      28.707  -2.546 -54.581  1.00 20.00           C
ATOM   4237 1HB  PHE C 286      28.323  -2.700 -53.573  1.00 20.00           H
ATOM   4238 2HB  PHE C 286      27.982  -2.982 -55.269  1.00 20.00           H
ATOM   4239  CG  PHE C 286      30.036  -3.291 -54.724  1.00 20.00           C
ATOM   4240  HD1 PHE C 286      31.154  -1.760 -53.762  1.00 20.00           H
ATOM   4241  CD1 PHE C 286      31.182  -2.736 -54.246  1.00 20.00           C
ATOM   4242  HD2 PHE C 286      29.152  -4.954 -55.711  1.00 20.00           H
ATOM   4243  CD2 PHE C 286      30.071  -4.509 -55.328  1.00 20.00           C
ATOM   4244  CE1 PHE C 286      32.415  -3.428 -54.379  1.00 20.00           C
ATOM   4245  HE1 PHE C 286      33.333  -2.983 -53.996  1.00 20.00           H
ATOM   4246  CE2 PHE C 286      31.304  -5.201 -55.461  1.00 20.00           C
ATOM   4247  HE2 PHE C 286      31.332  -6.177 -55.945  1.00 20.00           H
ATOM   4248  CZ  PHE C 286      32.449  -4.646 -54.983  1.00 20.00           C
ATOM   4249  HZ  PHE C 286      33.396  -5.177 -55.085  1.00 20.00           H
ATOM   4250  HN  PHE C 286      29.190  -1.025 -52.804  1.00 20.00           H
ATOM   4251  N   LEU C 287      26.489  -0.448 -54.544  1.00 20.00           N
ATOM   4252  CA  LEU C 287      25.175   0.025 -54.944  1.00 20.00           C
ATOM   4253  C   LEU C 287      25.303   1.427 -55.542  1.00 20.00           C
ATOM   4254  O   LEU C 287      24.809   1.685 -56.639  1.00 20.00           O
ATOM   4255  HA  LEU C 287      24.807  -0.648 -55.717  1.00 20.00           H
ATOM   4256  CB  LEU C 287      24.197  -0.055 -53.770  1.00 20.00           C
ATOM   4257 1HB  LEU C 287      24.125  -1.096 -53.453  1.00 20.00           H
ATOM   4258 2HB  LEU C 287      24.616   0.504 -52.934  1.00 20.00           H
ATOM   4259  HG  LEU C 287      22.863   1.472 -54.449  1.00 20.00           H
ATOM   4260  CG  LEU C 287      22.783   0.466 -54.038  1.00 20.00           C
ATOM   4261  CD1 LEU C 287      22.071  -0.395 -55.083  1.00 20.00           C
ATOM   4262 1HD1 LEU C 287      22.569  -0.284 -56.046  1.00 20.00           H
ATOM   4263 2HD1 LEU C 287      22.102  -1.440 -54.776  1.00 20.00           H
ATOM   4264 3HD1 LEU C 287      21.033  -0.074 -55.172  1.00 20.00           H
ATOM   4265  CD2 LEU C 287      21.982   0.570 -52.739  1.00 20.00           C
ATOM   4266 1HD2 LEU C 287      21.939  -0.407 -52.259  1.00 20.00           H
ATOM   4267 2HD2 LEU C 287      22.466   1.282 -52.070  1.00 20.00           H
ATOM   4268 3HD2 LEU C 287      20.971   0.911 -52.962  1.00 20.00           H
ATOM   4269  HN  LEU C 287      26.578  -0.679 -53.575  1.00 20.00           H
ATOM   4270  N   PHE C 288      25.968   2.297 -54.796  1.00 20.00           N
ATOM   4271  CA  PHE C 288      26.130   3.677 -55.220  1.00 20.00           C
ATOM   4272  C   PHE C 288      26.847   3.755 -56.569  1.00 20.00           C
ATOM   4273  O   PHE C 288      26.458   4.534 -57.438  1.00 20.00           O
ATOM   4274  HA  PHE C 288      25.132   4.106 -55.315  1.00 20.00           H
ATOM   4275  CB  PHE C 288      26.986   4.373 -54.159  1.00 20.00           C
ATOM   4276 1HB  PHE C 288      26.432   4.401 -53.221  1.00 20.00           H
ATOM   4277 2HB  PHE C 288      27.882   3.777 -53.983  1.00 20.00           H
ATOM   4278  CG  PHE C 288      27.403   5.797 -54.532  1.00 20.00           C
ATOM   4279  HD1 PHE C 288      25.540   6.639 -53.949  1.00 20.00           H
ATOM   4280  CD1 PHE C 288      26.534   6.828 -54.356  1.00 20.00           C
ATOM   4281  HD2 PHE C 288      29.339   5.205 -55.181  1.00 20.00           H
ATOM   4282  CD2 PHE C 288      28.643   6.032 -55.040  1.00 20.00           C
ATOM   4283  CE1 PHE C 288      26.920   8.149 -54.702  1.00 20.00           C
ATOM   4284  HE1 PHE C 288      26.223   8.976 -54.561  1.00 20.00           H
ATOM   4285  CE2 PHE C 288      29.029   7.354 -55.386  1.00 20.00           C
ATOM   4286  HE2 PHE C 288      30.023   7.542 -55.793  1.00 20.00           H
ATOM   4287  CZ  PHE C 288      28.160   8.384 -55.210  1.00 20.00           C
ATOM   4288  HZ  PHE C 288      28.457   9.399 -55.475  1.00 20.00           H
ATOM   4289  HN  PHE C 288      26.390   2.072 -53.918  1.00 20.00           H
ATOM   4290  N   ASN C 289      27.881   2.938 -56.702  1.00 20.00           N
ATOM   4291  CA  ASN C 289      28.662   2.913 -57.927  1.00 20.00           C
ATOM   4292  C   ASN C 289      27.754   2.532 -59.098  1.00 20.00           C
ATOM   4293  O   ASN C 289      27.806   3.155 -60.157  1.00 20.00           O
ATOM   4294  HA  ASN C 289      29.072   3.918 -58.027  1.00 20.00           H
ATOM   4295  CB  ASN C 289      29.785   1.876 -57.843  1.00 20.00           C
ATOM   4296 1HB  ASN C 289      30.455   2.126 -57.021  1.00 20.00           H
ATOM   4297 2HB  ASN C 289      29.363   0.895 -57.624  1.00 20.00           H
ATOM   4298  CG  ASN C 289      30.575   1.817 -59.152  1.00 20.00           C
ATOM   4299  OD1 ASN C 289      30.488   0.870 -59.917  1.00 20.00           O
ATOM   4300  ND2 ASN C 289      31.349   2.877 -59.365  1.00 20.00           N
ATOM   4301 1HD2 ASN C 289      31.374   3.620 -58.697  1.00 20.00           H
ATOM   4302 2HD2 ASN C 289      31.905   2.931 -60.195  1.00 20.00           H
ATOM   4303  HN  ASN C 289      28.187   2.303 -55.993  1.00 20.00           H
ATOM   4304  N   ILE C 290      26.942   1.510 -58.868  1.00 20.00           N
ATOM   4305  CA  ILE C 290      26.024   1.039 -59.890  1.00 20.00           C
ATOM   4306  C   ILE C 290      25.063   2.168 -60.267  1.00 20.00           C
ATOM   4307  O   ILE C 290      24.869   2.456 -61.447  1.00 20.00           O
ATOM   4308  HA  ILE C 290      26.616   0.783 -60.769  1.00 20.00           H
ATOM   4309  HB  ILE C 290      24.999  -0.100 -58.398  1.00 20.00           H
ATOM   4310  CB  ILE C 290      25.320  -0.239 -59.430  1.00 20.00           C
ATOM   4311  CG1 ILE C 290      26.280  -1.431 -59.449  1.00 20.00           C
ATOM   4312 1HG1 ILE C 290      26.370  -1.814 -60.465  1.00 20.00           H
ATOM   4313 2HG1 ILE C 290      27.274  -1.106 -59.141  1.00 20.00           H
ATOM   4314  CG2 ILE C 290      24.063  -0.503 -60.262  1.00 20.00           C
ATOM   4315 1HG2 ILE C 290      23.316   0.259 -60.043  1.00 20.00           H
ATOM   4316 2HG2 ILE C 290      24.315  -0.470 -61.322  1.00 20.00           H
ATOM   4317 3HG2 ILE C 290      23.663  -1.486 -60.014  1.00 20.00           H
ATOM   4318  CD1 ILE C 290      25.790  -2.544 -58.521  1.00 20.00           C
ATOM   4319 1HD1 ILE C 290      25.588  -2.130 -57.532  1.00 20.00           H
ATOM   4320 2HD1 ILE C 290      24.876  -2.979 -58.926  1.00 20.00           H
ATOM   4321 3HD1 ILE C 290      26.556  -3.315 -58.442  1.00 20.00           H
ATOM   4322  HN  ILE C 290      26.905   1.009 -58.003  1.00 20.00           H
ATOM   4323  N   VAL C 291      24.487   2.778 -59.242  1.00 20.00           N
ATOM   4324  CA  VAL C 291      23.492   3.816 -59.452  1.00 20.00           C
ATOM   4325  C   VAL C 291      24.076   4.901 -60.359  1.00 20.00           C
ATOM   4326  O   VAL C 291      23.454   5.291 -61.346  1.00 20.00           O
ATOM   4327  HA  VAL C 291      22.640   3.359 -59.955  1.00 20.00           H
ATOM   4328  HB  VAL C 291      23.885   4.518 -57.475  1.00 20.00           H
ATOM   4329  CB  VAL C 291      23.010   4.359 -58.105  1.00 20.00           C
ATOM   4330  CG1 VAL C 291      22.304   5.706 -58.277  1.00 20.00           C
ATOM   4331 1HG1 VAL C 291      23.034   6.465 -58.561  1.00 20.00           H
ATOM   4332 2HG1 VAL C 291      21.546   5.622 -59.056  1.00 20.00           H
ATOM   4333 3HG1 VAL C 291      21.830   5.991 -57.338  1.00 20.00           H
ATOM   4334  CG2 VAL C 291      22.100   3.350 -57.401  1.00 20.00           C
ATOM   4335 1HG2 VAL C 291      21.132   3.323 -57.900  1.00 20.00           H
ATOM   4336 2HG2 VAL C 291      22.557   2.361 -57.439  1.00 20.00           H
ATOM   4337 3HG2 VAL C 291      21.964   3.648 -56.361  1.00 20.00           H
ATOM   4338  HN  VAL C 291      24.689   2.574 -58.284  1.00 20.00           H
ATOM   4339  N   ARG C 292      25.264   5.358 -59.992  1.00 20.00           N
ATOM   4340  CA  ARG C 292      25.923   6.415 -60.740  1.00 20.00           C
ATOM   4341  C   ARG C 292      26.021   6.037 -62.219  1.00 20.00           C
ATOM   4342  O   ARG C 292      25.680   6.835 -63.091  1.00 20.00           O
ATOM   4343  HA  ARG C 292      25.291   7.291 -60.600  1.00 20.00           H
ATOM   4344  CB  ARG C 292      27.328   6.682 -60.195  1.00 20.00           C
ATOM   4345 1HB  ARG C 292      27.277   6.863 -59.122  1.00 20.00           H
ATOM   4346 2HB  ARG C 292      27.952   5.800 -60.340  1.00 20.00           H
ATOM   4347  CG  ARG C 292      27.967   7.885 -60.892  1.00 20.00           C
ATOM   4348 1HG  ARG C 292      28.075   7.678 -61.956  1.00 20.00           H
ATOM   4349 2HG  ARG C 292      27.313   8.752 -60.800  1.00 20.00           H
ATOM   4350  CD  ARG C 292      29.335   8.206 -60.287  1.00 20.00           C
ATOM   4351 1HD  ARG C 292      29.237   8.377 -59.215  1.00 20.00           H
ATOM   4352 2HD  ARG C 292      30.006   7.356 -60.413  1.00 20.00           H
ATOM   4353  NE  ARG C 292      29.909   9.404 -60.940  1.00 20.00           N
ATOM   4354  HE  ARG C 292      30.620   9.266 -61.629  1.00 20.00           H
ATOM   4355  CZ  ARG C 292      29.534  10.661 -60.665  1.00 20.00           C
ATOM   4356  NH1 ARG C 292      28.585  10.903 -59.751  1.00 20.00           N
ATOM   4357 1HH1 ARG C 292      28.151  10.143 -59.267  1.00 20.00           H
ATOM   4358 2HH1 ARG C 292      28.312  11.844 -59.552  1.00 20.00           H
ATOM   4359  NH2 ARG C 292      30.123  11.671 -61.319  1.00 20.00           N
ATOM   4360 1HH2 ARG C 292      29.855  12.615 -61.126  1.00 20.00           H
ATOM   4361 2HH2 ARG C 292      30.830  11.482 -62.000  1.00 20.00           H
ATOM   4362  HN  ARG C 292      25.774   5.019 -59.201  1.00 20.00           H
ATOM   4363  N   ILE C 293      26.488   4.820 -62.457  1.00 20.00           N
ATOM   4364  CA  ILE C 293      26.825   4.398 -63.806  1.00 20.00           C
ATOM   4365  C   ILE C 293      25.546   4.300 -64.640  1.00 20.00           C
ATOM   4366  O   ILE C 293      25.533   4.678 -65.810  1.00 20.00           O
ATOM   4367  HA  ILE C 293      27.462   5.169 -64.240  1.00 20.00           H
ATOM   4368  HB  ILE C 293      27.155   2.412 -63.084  1.00 20.00           H
ATOM   4369  CB  ILE C 293      27.639   3.103 -63.774  1.00 20.00           C
ATOM   4370  CG1 ILE C 293      29.052   3.356 -63.243  1.00 20.00           C
ATOM   4371 1HG1 ILE C 293      29.663   3.805 -64.025  1.00 20.00           H
ATOM   4372 2HG1 ILE C 293      29.012   4.070 -62.420  1.00 20.00           H
ATOM   4373  CG2 ILE C 293      27.656   2.431 -65.148  1.00 20.00           C
ATOM   4374 1HG2 ILE C 293      26.637   2.179 -65.441  1.00 20.00           H
ATOM   4375 2HG2 ILE C 293      28.085   3.114 -65.881  1.00 20.00           H
ATOM   4376 3HG2 ILE C 293      28.256   1.523 -65.102  1.00 20.00           H
ATOM   4377  CD1 ILE C 293      29.699   2.055 -62.765  1.00 20.00           C
ATOM   4378 1HD1 ILE C 293      29.050   1.573 -62.034  1.00 20.00           H
ATOM   4379 2HD1 ILE C 293      29.846   1.389 -63.615  1.00 20.00           H
ATOM   4380 3HD1 ILE C 293      30.663   2.276 -62.306  1.00 20.00           H
ATOM   4381  HN  ILE C 293      26.635   4.130 -61.748  1.00 20.00           H
ATOM   4382  N   LEU C 294      24.501   3.789 -64.004  1.00 20.00           N
ATOM   4383  CA  LEU C 294      23.207   3.684 -64.657  1.00 20.00           C
ATOM   4384  C   LEU C 294      22.739   5.079 -65.079  1.00 20.00           C
ATOM   4385  O   LEU C 294      22.324   5.279 -66.219  1.00 20.00           O
ATOM   4386  HA  LEU C 294      23.341   3.079 -65.553  1.00 20.00           H
ATOM   4387  CB  LEU C 294      22.212   2.949 -63.757  1.00 20.00           C
ATOM   4388 1HB  LEU C 294      22.223   3.420 -62.774  1.00 20.00           H
ATOM   4389 2HB  LEU C 294      21.211   3.088 -64.166  1.00 20.00           H
ATOM   4390  HG  LEU C 294      23.481   1.307 -63.238  1.00 20.00           H
ATOM   4391  CG  LEU C 294      22.454   1.449 -63.575  1.00 20.00           C
ATOM   4392  CD1 LEU C 294      21.539   0.873 -62.493  1.00 20.00           C
ATOM   4393 1HD1 LEU C 294      21.710   1.400 -61.554  1.00 20.00           H
ATOM   4394 2HD1 LEU C 294      20.498   0.995 -62.794  1.00 20.00           H
ATOM   4395 3HD1 LEU C 294      21.756  -0.187 -62.359  1.00 20.00           H
ATOM   4396  CD2 LEU C 294      22.309   0.705 -64.904  1.00 20.00           C
ATOM   4397 1HD2 LEU C 294      21.412   1.051 -65.418  1.00 20.00           H
ATOM   4398 2HD2 LEU C 294      23.182   0.899 -65.526  1.00 20.00           H
ATOM   4399 3HD2 LEU C 294      22.228  -0.366 -64.714  1.00 20.00           H
ATOM   4400  HN  LEU C 294      24.529   3.451 -63.064  1.00 20.00           H
ATOM   4401  N   MET C 295      22.823   6.007 -64.137  1.00 20.00           N
ATOM   4402  CA  MET C 295      22.331   7.354 -64.368  1.00 20.00           C
ATOM   4403  C   MET C 295      23.074   8.017 -65.531  1.00 20.00           C
ATOM   4404  O   MET C 295      22.452   8.606 -66.414  1.00 20.00           O
ATOM   4405  HA  MET C 295      21.276   7.243 -64.618  1.00 20.00           H
ATOM   4406  CB  MET C 295      22.518   8.191 -63.101  1.00 20.00           C
ATOM   4407 1HB  MET C 295      23.498   7.988 -62.668  1.00 20.00           H
ATOM   4408 2HB  MET C 295      22.493   9.251 -63.353  1.00 20.00           H
ATOM   4409  CG  MET C 295      21.427   7.880 -62.074  1.00 20.00           C
ATOM   4410 1HG  MET C 295      20.450   8.147 -62.476  1.00 20.00           H
ATOM   4411 2HG  MET C 295      21.404   6.810 -61.867  1.00 20.00           H
ATOM   4412  SD  MET C 295      21.733   8.785 -60.566  1.00 20.00           S
ATOM   4413  CE  MET C 295      20.180   8.521 -59.726  1.00 20.00           C
ATOM   4414 1HE  MET C 295      19.376   8.993 -60.291  1.00 20.00           H
ATOM   4415 2HE  MET C 295      19.988   7.451 -59.645  1.00 20.00           H
ATOM   4416 3HE  MET C 295      20.228   8.957 -58.728  1.00 20.00           H
ATOM   4417  HN  MET C 295      23.217   5.850 -63.231  1.00 20.00           H
ATOM   4418  N   THR C 296      24.393   7.898 -65.493  1.00 20.00           N
ATOM   4419  CA  THR C 296      25.235   8.601 -66.446  1.00 20.00           C
ATOM   4420  C   THR C 296      25.367   7.794 -67.739  1.00 20.00           C
ATOM   4421  O   THR C 296      24.844   8.192 -68.779  1.00 20.00           O
ATOM   4422  HA  THR C 296      24.750   9.542 -66.704  1.00 20.00           H
ATOM   4423  HB  THR C 296      27.284   9.321 -66.475  1.00 20.00           H
ATOM   4424  CB  THR C 296      26.577   8.887 -65.769  1.00 20.00           C
ATOM   4425  OG1 THR C 296      26.958   7.633 -65.209  1.00 20.00           O
ATOM   4426  HG1 THR C 296      27.900   7.679 -64.877  1.00 20.00           H
ATOM   4427  CG2 THR C 296      26.437   9.809 -64.556  1.00 20.00           C
ATOM   4428 1HG2 THR C 296      25.797   9.335 -63.811  1.00 20.00           H
ATOM   4429 2HG2 THR C 296      25.992  10.755 -64.868  1.00 20.00           H
ATOM   4430 3HG2 THR C 296      27.420   9.995 -64.125  1.00 20.00           H
ATOM   4431  HN  THR C 296      24.885   7.335 -64.829  1.00 20.00           H
ATOM   4432  N   LYS C 297      26.067   6.675 -67.631  1.00 20.00           N
ATOM   4433  CA  LYS C 297      26.587   6.001 -68.809  1.00 20.00           C
ATOM   4434  C   LYS C 297      25.468   5.184 -69.459  1.00 20.00           C
ATOM   4435  O   LYS C 297      25.166   5.365 -70.637  1.00 20.00           O
ATOM   4436  HA  LYS C 297      26.905   6.771 -69.512  1.00 20.00           H
ATOM   4437  CB  LYS C 297      27.824   5.175 -68.452  1.00 20.00           C
ATOM   4438 1HB  LYS C 297      27.576   4.464 -67.665  1.00 20.00           H
ATOM   4439 2HB  LYS C 297      28.140   4.593 -69.318  1.00 20.00           H
ATOM   4440  CG  LYS C 297      28.971   6.076 -67.991  1.00 20.00           C
ATOM   4441 1HG  LYS C 297      29.225   6.781 -68.783  1.00 20.00           H
ATOM   4442 2HG  LYS C 297      28.652   6.665 -67.131  1.00 20.00           H
ATOM   4443  CD  LYS C 297      30.204   5.249 -67.622  1.00 20.00           C
ATOM   4444 1HD  LYS C 297      29.947   4.538 -66.838  1.00 20.00           H
ATOM   4445 2HD  LYS C 297      30.529   4.669 -68.486  1.00 20.00           H
ATOM   4446  CE  LYS C 297      31.346   6.150 -67.147  1.00 20.00           C
ATOM   4447 1HE  LYS C 297      31.611   6.856 -67.934  1.00 20.00           H
ATOM   4448 2HE  LYS C 297      31.021   6.737 -66.288  1.00 20.00           H
ATOM   4449  NZ  LYS C 297      32.529   5.339 -66.782  1.00 20.00           N
ATOM   4450 1HZ  LYS C 297      33.276   5.950 -66.472  1.00 20.00           H
ATOM   4451 2HZ  LYS C 297      32.282   4.699 -66.035  1.00 20.00           H
ATOM   4452 3HZ  LYS C 297      32.838   4.810 -67.590  1.00 20.00           H
ATOM   4453  HN  LYS C 297      26.281   6.230 -66.762  1.00 20.00           H
ATOM   4454  N   LEU C 298      24.884   4.301 -68.662  1.00 20.00           N
ATOM   4455  CA  LEU C 298      23.963   3.310 -69.191  1.00 20.00           C
ATOM   4456  C   LEU C 298      22.525   3.775 -68.948  1.00 20.00           C
ATOM   4457  O   LEU C 298      21.786   3.147 -68.192  1.00 20.00           O
ATOM   4458  HA  LEU C 298      24.129   3.250 -70.266  1.00 20.00           H
ATOM   4459  CB  LEU C 298      24.269   1.929 -68.608  1.00 20.00           C
ATOM   4460 1HB  LEU C 298      24.056   1.952 -67.539  1.00 20.00           H
ATOM   4461 2HB  LEU C 298      23.585   1.208 -69.054  1.00 20.00           H
ATOM   4462  HG  LEU C 298      26.385   2.170 -68.407  1.00 20.00           H
ATOM   4463  CG  LEU C 298      25.699   1.421 -68.803  1.00 20.00           C
ATOM   4464  CD1 LEU C 298      25.935   0.131 -68.015  1.00 20.00           C
ATOM   4465 1HD1 LEU C 298      25.748   0.312 -66.956  1.00 20.00           H
ATOM   4466 2HD1 LEU C 298      25.259  -0.644 -68.375  1.00 20.00           H
ATOM   4467 3HD1 LEU C 298      26.967  -0.194 -68.150  1.00 20.00           H
ATOM   4468  CD2 LEU C 298      26.024   1.252 -70.288  1.00 20.00           C
ATOM   4469 1HD2 LEU C 298      25.247   0.654 -70.764  1.00 20.00           H
ATOM   4470 2HD2 LEU C 298      26.070   2.232 -70.764  1.00 20.00           H
ATOM   4471 3HD2 LEU C 298      26.986   0.751 -70.396  1.00 20.00           H
ATOM   4472  HN  LEU C 298      25.031   4.257 -67.674  1.00 20.00           H
ATOM   4473  N   ARG C 299      22.173   4.871 -69.603  1.00 20.00           N
ATOM   4474  CA  ARG C 299      20.833   5.420 -69.478  1.00 20.00           C
ATOM   4475  C   ARG C 299      19.937   4.892 -70.600  1.00 20.00           C
ATOM   4476  O   ARG C 299      18.842   4.395 -70.343  1.00 20.00           O
ATOM   4477  HA  ARG C 299      20.483   5.080 -68.504  1.00 20.00           H
ATOM   4478  CB  ARG C 299      20.857   6.949 -69.530  1.00 20.00           C
ATOM   4479 1HB  ARG C 299      21.656   7.325 -68.891  1.00 20.00           H
ATOM   4480 2HB  ARG C 299      21.079   7.278 -70.545  1.00 20.00           H
ATOM   4481  CG  ARG C 299      19.518   7.533 -69.079  1.00 20.00           C
ATOM   4482 1HG  ARG C 299      18.719   7.156 -69.717  1.00 20.00           H
ATOM   4483 2HG  ARG C 299      19.297   7.205 -68.063  1.00 20.00           H
ATOM   4484  CD  ARG C 299      19.541   9.062 -69.133  1.00 20.00           C
ATOM   4485 1HD  ARG C 299      19.841   9.395 -70.126  1.00 20.00           H
ATOM   4486 2HD  ARG C 299      18.540   9.456 -68.954  1.00 20.00           H
ATOM   4487  NE  ARG C 299      20.480   9.590 -68.118  1.00 20.00           N
ATOM   4488  HE  ARG C 299      20.932   8.936 -67.512  1.00 20.00           H
ATOM   4489  CZ  ARG C 299      20.763  10.891 -67.961  1.00 20.00           C
ATOM   4490  NH1 ARG C 299      20.186  11.812 -68.745  1.00 20.00           N
ATOM   4491 1HH1 ARG C 299      19.540  11.531 -69.454  1.00 20.00           H
ATOM   4492 2HH1 ARG C 299      20.403  12.780 -68.621  1.00 20.00           H
ATOM   4493  NH2 ARG C 299      21.631  11.256 -67.008  1.00 20.00           N
ATOM   4494 1HH2 ARG C 299      21.853  12.222 -66.877  1.00 20.00           H
ATOM   4495 2HH2 ARG C 299      22.057  10.562 -66.427  1.00 20.00           H
ATOM   4496  HN  ARG C 299      22.784   5.380 -70.210  1.00 20.00           H
ATOM   4497  N   ALA C 300      20.435   5.019 -71.821  1.00 20.00           N
ATOM   4498  CA  ALA C 300      19.647   4.669 -72.991  1.00 20.00           C
ATOM   4499  C   ALA C 300      19.410   3.158 -73.008  1.00 20.00           C
ATOM   4500  O   ALA C 300      18.287   2.705 -73.224  1.00 20.00           O
ATOM   4501  HA  ALA C 300      18.687   5.178 -72.909  1.00 20.00           H
ATOM   4502  CB  ALA C 300      20.360   5.162 -74.253  1.00 20.00           C
ATOM   4503 1HB  ALA C 300      20.485   6.243 -74.200  1.00 20.00           H
ATOM   4504 2HB  ALA C 300      21.337   4.685 -74.327  1.00 20.00           H
ATOM   4505 3HB  ALA C 300      19.764   4.907 -75.129  1.00 20.00           H
ATOM   4506  HN  ALA C 300      21.357   5.353 -72.017  1.00 20.00           H
ATOM   4507  N   SER C 301      20.486   2.420 -72.777  1.00 20.00           N
ATOM   4508  CA  SER C 301      20.422   0.969 -72.823  1.00 20.00           C
ATOM   4509  C   SER C 301      19.300   0.465 -71.912  1.00 20.00           C
ATOM   4510  O   SER C 301      19.303   0.733 -70.712  1.00 20.00           O
ATOM   4511  HA  SER C 301      20.210   0.722 -73.863  1.00 20.00           H
ATOM   4512  CB  SER C 301      21.758   0.345 -72.414  1.00 20.00           C
ATOM   4513 1HB  SER C 301      22.543   0.698 -73.083  1.00 20.00           H
ATOM   4514 2HB  SER C 301      22.022   0.679 -71.410  1.00 20.00           H
ATOM   4515  HG  SER C 301      21.305  -1.426 -71.600  1.00 20.00           H
ATOM   4516  OG  SER C 301      21.714  -1.079 -72.444  1.00 20.00           O
ATOM   4517  HN  SER C 301      21.387   2.796 -72.562  1.00 20.00           H
ATOM   4518  N   THR C 302      18.368  -0.254 -72.518  1.00 20.00           N
ATOM   4519  CA  THR C 302      17.220  -0.762 -71.786  1.00 20.00           C
ATOM   4520  C   THR C 302      16.856  -2.167 -72.271  1.00 20.00           C
ATOM   4521  O   THR C 302      15.806  -2.364 -72.880  1.00 20.00           O
ATOM   4522  HA  THR C 302      17.495  -0.848 -70.734  1.00 20.00           H
ATOM   4523  HB  THR C 302      15.766   0.329 -72.975  1.00 20.00           H
ATOM   4524  CB  THR C 302      16.080   0.247 -71.935  1.00 20.00           C
ATOM   4525  OG1 THR C 302      16.594   1.441 -71.351  1.00 20.00           O
ATOM   4526  HG1 THR C 302      16.941   2.049 -72.065  1.00 20.00           H
ATOM   4527  CG2 THR C 302      14.871  -0.103 -71.064  1.00 20.00           C
ATOM   4528 1HG2 THR C 302      15.204  -0.312 -70.048  1.00 20.00           H
ATOM   4529 2HG2 THR C 302      14.372  -0.982 -71.472  1.00 20.00           H
ATOM   4530 3HG2 THR C 302      14.176   0.737 -71.053  1.00 20.00           H
ATOM   4531  HN  THR C 302      18.387  -0.491 -73.490  1.00 20.00           H
ATOM   4532  N   THR C 303      17.745  -3.107 -71.983  1.00 20.00           N
ATOM   4533  CA  THR C 303      17.479  -4.504 -72.279  1.00 20.00           C
ATOM   4534  C   THR C 303      16.735  -5.163 -71.116  1.00 20.00           C
ATOM   4535  O   THR C 303      16.557  -4.554 -70.062  1.00 20.00           O
ATOM   4536  HA  THR C 303      16.821  -4.552 -73.147  1.00 20.00           H
ATOM   4537  HB  THR C 303      18.667  -6.237 -72.830  1.00 20.00           H
ATOM   4538  CB  THR C 303      18.811  -5.179 -72.609  1.00 20.00           C
ATOM   4539  OG1 THR C 303      19.634  -4.893 -71.481  1.00 20.00           O
ATOM   4540  HG1 THR C 303      20.349  -5.587 -71.395  1.00 20.00           H
ATOM   4541  CG2 THR C 303      19.534  -4.508 -73.778  1.00 20.00           C
ATOM   4542 1HG2 THR C 303      19.812  -3.492 -73.498  1.00 20.00           H
ATOM   4543 2HG2 THR C 303      18.874  -4.479 -74.645  1.00 20.00           H
ATOM   4544 3HG2 THR C 303      20.432  -5.075 -74.024  1.00 20.00           H
ATOM   4545  HN  THR C 303      18.631  -2.926 -71.556  1.00 20.00           H
ATOM   4546  N   SER C 304      16.320  -6.401 -71.346  1.00 20.00           N
ATOM   4547  CA  SER C 304      15.616  -7.156 -70.324  1.00 20.00           C
ATOM   4548  C   SER C 304      16.448  -7.202 -69.040  1.00 20.00           C
ATOM   4549  O   SER C 304      15.930  -6.961 -67.951  1.00 20.00           O
ATOM   4550  HA  SER C 304      14.684  -6.616 -70.156  1.00 20.00           H
ATOM   4551  CB  SER C 304      15.304  -8.575 -70.804  1.00 20.00           C
ATOM   4552 1HB  SER C 304      14.709  -8.525 -71.716  1.00 20.00           H
ATOM   4553 2HB  SER C 304      16.233  -9.085 -71.057  1.00 20.00           H
ATOM   4554  HG  SER C 304      15.241  -9.676 -69.134  1.00 20.00           H
ATOM   4555  OG  SER C 304      14.602  -9.329 -69.820  1.00 20.00           O
ATOM   4556  HN  SER C 304      16.457  -6.885 -72.210  1.00 20.00           H
ATOM   4557  N   GLU C 305      17.725  -7.512 -69.212  1.00 20.00           N
ATOM   4558  CA  GLU C 305      18.641  -7.561 -68.085  1.00 20.00           C
ATOM   4559  C   GLU C 305      18.649  -6.220 -67.348  1.00 20.00           C
ATOM   4560  O   GLU C 305      18.508  -6.178 -66.127  1.00 20.00           O
ATOM   4561  HA  GLU C 305      18.252  -8.341 -67.430  1.00 20.00           H
ATOM   4562  CB  GLU C 305      20.050  -7.945 -68.540  1.00 20.00           C
ATOM   4563 1HB  GLU C 305      20.291  -7.426 -69.468  1.00 20.00           H
ATOM   4564 2HB  GLU C 305      20.762  -7.747 -67.738  1.00 20.00           H
ATOM   4565  CG  GLU C 305      20.142  -9.443 -68.837  1.00 20.00           C
ATOM   4566 1HG  GLU C 305      19.753 -10.009 -67.991  1.00 20.00           H
ATOM   4567 2HG  GLU C 305      19.517  -9.686 -69.697  1.00 20.00           H
ATOM   4568  CD  GLU C 305      21.587  -9.860 -69.115  1.00 20.00           C
ATOM   4569  OE1 GLU C 305      21.840 -10.303 -70.256  1.00 20.00           O
ATOM   4570  OE2 GLU C 305      22.406  -9.726 -68.181  1.00 20.00           O
ATOM   4571  HN  GLU C 305      18.134  -7.726 -70.099  1.00 20.00           H
ATOM   4572  N   THR C 306      18.815  -5.157 -68.122  1.00 20.00           N
ATOM   4573  CA  THR C 306      18.982  -3.833 -67.548  1.00 20.00           C
ATOM   4574  C   THR C 306      17.718  -3.414 -66.795  1.00 20.00           C
ATOM   4575  O   THR C 306      17.797  -2.737 -65.771  1.00 20.00           O
ATOM   4576  HA  THR C 306      19.790  -3.874 -66.818  1.00 20.00           H
ATOM   4577  HB  THR C 306      18.504  -2.662 -69.315  1.00 20.00           H
ATOM   4578  CB  THR C 306      19.363  -2.873 -68.677  1.00 20.00           C
ATOM   4579  OG1 THR C 306      20.464  -3.511 -69.319  1.00 20.00           O
ATOM   4580  HG1 THR C 306      20.222  -3.746 -70.260  1.00 20.00           H
ATOM   4581  CG2 THR C 306      19.947  -1.558 -68.156  1.00 20.00           C
ATOM   4582 1HG2 THR C 306      20.822  -1.768 -67.542  1.00 20.00           H
ATOM   4583 2HG2 THR C 306      19.198  -1.040 -67.557  1.00 20.00           H
ATOM   4584 3HG2 THR C 306      20.236  -0.930 -68.999  1.00 20.00           H
ATOM   4585  HN  THR C 306      18.835  -5.190 -69.121  1.00 20.00           H
ATOM   4586  N   ILE C 307      16.582  -3.834 -67.331  1.00 20.00           N
ATOM   4587  CA  ILE C 307      15.305  -3.543 -66.702  1.00 20.00           C
ATOM   4588  C   ILE C 307      15.256  -4.208 -65.325  1.00 20.00           C
ATOM   4589  O   ILE C 307      14.886  -3.574 -64.338  1.00 20.00           O
ATOM   4590  HA  ILE C 307      15.246  -2.463 -66.566  1.00 20.00           H
ATOM   4591  HB  ILE C 307      14.367  -4.936 -68.027  1.00 20.00           H
ATOM   4592  CB  ILE C 307      14.150  -3.948 -67.621  1.00 20.00           C
ATOM   4593  CG1 ILE C 307      14.031  -2.988 -68.806  1.00 20.00           C
ATOM   4594 1HG1 ILE C 307      13.566  -2.058 -68.480  1.00 20.00           H
ATOM   4595 2HG1 ILE C 307      15.025  -2.735 -69.176  1.00 20.00           H
ATOM   4596  CG2 ILE C 307      12.840  -4.058 -66.839  1.00 20.00           C
ATOM   4597 1HG2 ILE C 307      12.921  -4.860 -66.105  1.00 20.00           H
ATOM   4598 2HG2 ILE C 307      12.641  -3.117 -66.327  1.00 20.00           H
ATOM   4599 3HG2 ILE C 307      12.023  -4.277 -67.527  1.00 20.00           H
ATOM   4600  CD1 ILE C 307      13.204  -3.609 -69.934  1.00 20.00           C
ATOM   4601 1HD1 ILE C 307      13.600  -4.596 -70.173  1.00 20.00           H
ATOM   4602 2HD1 ILE C 307      12.166  -3.702 -69.615  1.00 20.00           H
ATOM   4603 3HD1 ILE C 307      13.258  -2.973 -70.817  1.00 20.00           H
ATOM   4604  HN  ILE C 307      16.525  -4.363 -68.178  1.00 20.00           H
ATOM   4605  N   GLN C 308      15.637  -5.477 -65.302  1.00 20.00           N
ATOM   4606  CA  GLN C 308      15.628  -6.239 -64.065  1.00 20.00           C
ATOM   4607  C   GLN C 308      16.570  -5.602 -63.042  1.00 20.00           C
ATOM   4608  O   GLN C 308      16.225  -5.478 -61.868  1.00 20.00           O
ATOM   4609  HA  GLN C 308      14.601  -6.191 -63.702  1.00 20.00           H
ATOM   4610  CB  GLN C 308      16.001  -7.701 -64.318  1.00 20.00           C
ATOM   4611 1HB  GLN C 308      16.858  -7.750 -64.990  1.00 20.00           H
ATOM   4612 2HB  GLN C 308      16.303  -8.171 -63.382  1.00 20.00           H
ATOM   4613  CG  GLN C 308      14.826  -8.470 -64.926  1.00 20.00           C
ATOM   4614 1HG  GLN C 308      13.941  -8.340 -64.302  1.00 20.00           H
ATOM   4615 2HG  GLN C 308      14.587  -8.061 -65.907  1.00 20.00           H
ATOM   4616  CD  GLN C 308      15.153  -9.959 -65.053  1.00 20.00           C
ATOM   4617  OE1 GLN C 308      16.298 -10.362 -65.173  1.00 20.00           O
ATOM   4618  NE2 GLN C 308      14.085 -10.752 -65.020  1.00 20.00           N
ATOM   4619 1HE2 GLN C 308      13.172 -10.357 -64.919  1.00 20.00           H
ATOM   4620 2HE2 GLN C 308      14.196 -11.743 -65.097  1.00 20.00           H
ATOM   4621  HN  GLN C 308      15.946  -5.983 -66.107  1.00 20.00           H
ATOM   4622  N   TYR C 309      17.741  -5.214 -63.525  1.00 20.00           N
ATOM   4623  CA  TYR C 309      18.752  -4.630 -62.659  1.00 20.00           C
ATOM   4624  C   TYR C 309      18.288  -3.281 -62.108  1.00 20.00           C
ATOM   4625  O   TYR C 309      18.530  -2.966 -60.943  1.00 20.00           O
ATOM   4626  HA  TYR C 309      18.919  -5.316 -61.829  1.00 20.00           H
ATOM   4627  CB  TYR C 309      19.985  -4.412 -63.538  1.00 20.00           C
ATOM   4628 1HB  TYR C 309      19.713  -3.769 -64.375  1.00 20.00           H
ATOM   4629 2HB  TYR C 309      20.741  -3.880 -62.960  1.00 20.00           H
ATOM   4630  CG  TYR C 309      20.597  -5.704 -64.084  1.00 20.00           C
ATOM   4631  HD1 TYR C 309      21.766  -4.694 -65.570  1.00 20.00           H
ATOM   4632  CD1 TYR C 309      21.493  -5.654 -65.132  1.00 20.00           C
ATOM   4633  HD2 TYR C 309      19.543  -6.959 -62.701  1.00 20.00           H
ATOM   4634  CD2 TYR C 309      20.251  -6.919 -63.528  1.00 20.00           C
ATOM   4635  CE1 TYR C 309      22.069  -6.870 -65.645  1.00 20.00           C
ATOM   4636  HE1 TYR C 309      22.778  -6.845 -66.473  1.00 20.00           H
ATOM   4637  HE2 TYR C 309      20.563  -9.102 -63.613  1.00 20.00           H
ATOM   4638  CE2 TYR C 309      20.827  -8.135 -64.042  1.00 20.00           C
ATOM   4639  CZ  TYR C 309      21.707  -8.051 -65.075  1.00 20.00           C
ATOM   4640  OH  TYR C 309      22.251  -9.199 -65.560  1.00 20.00           O
ATOM   4641  HH  TYR C 309      22.444  -9.101 -66.537  1.00 20.00           H
ATOM   4642  HN  TYR C 309      18.003  -5.293 -64.487  1.00 20.00           H
ATOM   4643  N   ARG C 310      17.630  -2.519 -62.970  1.00 20.00           N
ATOM   4644  CA  ARG C 310      17.089  -1.232 -62.570  1.00 20.00           C
ATOM   4645  C   ARG C 310      15.990  -1.420 -61.522  1.00 20.00           C
ATOM   4646  O   ARG C 310      15.914  -0.664 -60.555  1.00 20.00           O
ATOM   4647  HA  ARG C 310      17.938  -0.689 -62.154  1.00 20.00           H
ATOM   4648  CB  ARG C 310      16.515  -0.479 -63.771  1.00 20.00           C
ATOM   4649 1HB  ARG C 310      15.967  -1.171 -64.411  1.00 20.00           H
ATOM   4650 2HB  ARG C 310      15.801   0.271 -63.428  1.00 20.00           H
ATOM   4651  CG  ARG C 310      17.626   0.199 -64.576  1.00 20.00           C
ATOM   4652 1HG  ARG C 310      17.994   1.069 -64.033  1.00 20.00           H
ATOM   4653 2HG  ARG C 310      18.466  -0.486 -64.690  1.00 20.00           H
ATOM   4654  CD  ARG C 310      17.120   0.627 -65.955  1.00 20.00           C
ATOM   4655 1HD  ARG C 310      16.786  -0.245 -66.517  1.00 20.00           H
ATOM   4656 2HD  ARG C 310      16.259   1.286 -65.847  1.00 20.00           H
ATOM   4657  NE  ARG C 310      18.197   1.322 -66.696  1.00 20.00           N
ATOM   4658  HE  ARG C 310      19.043   1.531 -66.205  1.00 20.00           H
ATOM   4659  CZ  ARG C 310      18.110   1.687 -67.982  1.00 20.00           C
ATOM   4660  NH1 ARG C 310      17.000   1.431 -68.688  1.00 20.00           N
ATOM   4661 1HH1 ARG C 310      16.229   0.964 -68.255  1.00 20.00           H
ATOM   4662 2HH1 ARG C 310      16.943   1.707 -69.647  1.00 20.00           H
ATOM   4663  NH2 ARG C 310      19.149   2.312 -68.552  1.00 20.00           N
ATOM   4664 1HH2 ARG C 310      19.100   2.591 -69.511  1.00 20.00           H
ATOM   4665 2HH2 ARG C 310      19.974   2.499 -68.018  1.00 20.00           H
ATOM   4666  HN  ARG C 310      17.466  -2.769 -63.924  1.00 20.00           H
ATOM   4667  N   LYS C 311      15.167  -2.433 -61.749  1.00 20.00           N
ATOM   4668  CA  LYS C 311      14.126  -2.780 -60.797  1.00 20.00           C
ATOM   4669  C   LYS C 311      14.765  -3.100 -59.444  1.00 20.00           C
ATOM   4670  O   LYS C 311      14.312  -2.612 -58.409  1.00 20.00           O
ATOM   4671  HA  LYS C 311      13.487  -1.906 -60.679  1.00 20.00           H
ATOM   4672  CB  LYS C 311      13.252  -3.910 -61.346  1.00 20.00           C
ATOM   4673 1HB  LYS C 311      13.881  -4.663 -61.822  1.00 20.00           H
ATOM   4674 2HB  LYS C 311      12.731  -4.403 -60.526  1.00 20.00           H
ATOM   4675  CG  LYS C 311      12.235  -3.374 -62.356  1.00 20.00           C
ATOM   4676 1HG  LYS C 311      11.563  -2.672 -61.863  1.00 20.00           H
ATOM   4677 2HG  LYS C 311      12.752  -2.822 -63.141  1.00 20.00           H
ATOM   4678  CD  LYS C 311      11.426  -4.515 -62.976  1.00 20.00           C
ATOM   4679 1HD  LYS C 311      12.082  -5.151 -63.569  1.00 20.00           H
ATOM   4680 2HD  LYS C 311      11.006  -5.138 -62.187  1.00 20.00           H
ATOM   4681  CE  LYS C 311      10.299  -3.972 -63.858  1.00 20.00           C
ATOM   4682 1HE  LYS C 311       9.637  -3.341 -63.264  1.00 20.00           H
ATOM   4683 2HE  LYS C 311      10.716  -3.344 -64.645  1.00 20.00           H
ATOM   4684  NZ  LYS C 311       9.529  -5.083 -64.458  1.00 20.00           N
ATOM   4685 1HZ  LYS C 311       8.779  -4.706 -65.027  1.00 20.00           H
ATOM   4686 2HZ  LYS C 311      10.142  -5.646 -65.037  1.00 20.00           H
ATOM   4687 3HZ  LYS C 311       9.137  -5.660 -63.721  1.00 20.00           H
ATOM   4688  HN  LYS C 311      15.203  -3.011 -62.565  1.00 20.00           H
ATOM   4689  N   ALA C 312      15.807  -3.916 -59.495  1.00 20.00           N
ATOM   4690  CA  ALA C 312      16.468  -4.363 -58.281  1.00 20.00           C
ATOM   4691  C   ALA C 312      17.024  -3.150 -57.532  1.00 20.00           C
ATOM   4692  O   ALA C 312      16.840  -3.025 -56.322  1.00 20.00           O
ATOM   4693  HA  ALA C 312      15.721  -4.853 -57.657  1.00 20.00           H
ATOM   4694  CB  ALA C 312      17.557  -5.378 -58.636  1.00 20.00           C
ATOM   4695 1HB  ALA C 312      17.113  -6.211 -59.181  1.00 20.00           H
ATOM   4696 2HB  ALA C 312      18.312  -4.898 -59.258  1.00 20.00           H
ATOM   4697 3HB  ALA C 312      18.021  -5.748 -57.722  1.00 20.00           H
ATOM   4698  HN  ALA C 312      16.199  -4.270 -60.344  1.00 20.00           H
ATOM   4699  N   VAL C 313      17.693  -2.287 -58.283  1.00 20.00           N
ATOM   4700  CA  VAL C 313      18.334  -1.123 -57.694  1.00 20.00           C
ATOM   4701  C   VAL C 313      17.271  -0.239 -57.039  1.00 20.00           C
ATOM   4702  O   VAL C 313      17.437   0.197 -55.900  1.00 20.00           O
ATOM   4703  HA  VAL C 313      19.018  -1.478 -56.924  1.00 20.00           H
ATOM   4704  HB  VAL C 313      18.555  -0.330 -59.663  1.00 20.00           H
ATOM   4705  CB  VAL C 313      19.154  -0.385 -58.754  1.00 20.00           C
ATOM   4706  CG1 VAL C 313      19.465   1.045 -58.309  1.00 20.00           C
ATOM   4707 1HG1 VAL C 313      18.545   1.631 -58.298  1.00 20.00           H
ATOM   4708 2HG1 VAL C 313      19.898   1.029 -57.309  1.00 20.00           H
ATOM   4709 3HG1 VAL C 313      20.173   1.496 -59.004  1.00 20.00           H
ATOM   4710  CG2 VAL C 313      20.438  -1.149 -59.083  1.00 20.00           C
ATOM   4711 1HG2 VAL C 313      21.112  -1.113 -58.227  1.00 20.00           H
ATOM   4712 2HG2 VAL C 313      20.196  -2.186 -59.312  1.00 20.00           H
ATOM   4713 3HG2 VAL C 313      20.922  -0.690 -59.946  1.00 20.00           H
ATOM   4714  HN  VAL C 313      17.801  -2.373 -59.273  1.00 20.00           H
ATOM   4715  N   LYS C 314      16.203   0.000 -57.785  1.00 20.00           N
ATOM   4716  CA  LYS C 314      15.132   0.858 -57.307  1.00 20.00           C
ATOM   4717  C   LYS C 314      14.561   0.279 -56.010  1.00 20.00           C
ATOM   4718  O   LYS C 314      14.373   1.002 -55.033  1.00 20.00           O
ATOM   4719  HA  LYS C 314      15.567   1.833 -57.087  1.00 20.00           H
ATOM   4720  CB  LYS C 314      14.083   1.067 -58.401  1.00 20.00           C
ATOM   4721 1HB  LYS C 314      13.818   0.107 -58.844  1.00 20.00           H
ATOM   4722 2HB  LYS C 314      13.173   1.477 -57.964  1.00 20.00           H
ATOM   4723  CG  LYS C 314      14.604   2.010 -59.487  1.00 20.00           C
ATOM   4724 1HG  LYS C 314      14.653   3.027 -59.098  1.00 20.00           H
ATOM   4725 2HG  LYS C 314      15.620   1.725 -59.764  1.00 20.00           H
ATOM   4726  CD  LYS C 314      13.704   1.973 -60.724  1.00 20.00           C
ATOM   4727 1HD  LYS C 314      13.635   0.951 -61.097  1.00 20.00           H
ATOM   4728 2HD  LYS C 314      12.695   2.282 -60.452  1.00 20.00           H
ATOM   4729  CE  LYS C 314      14.246   2.887 -61.824  1.00 20.00           C
ATOM   4730 1HE  LYS C 314      14.290   3.915 -61.462  1.00 20.00           H
ATOM   4731 2HE  LYS C 314      15.265   2.596 -62.079  1.00 20.00           H
ATOM   4732  NZ  LYS C 314      13.387   2.815 -63.027  1.00 20.00           N
ATOM   4733 1HZ  LYS C 314      13.757   3.431 -63.743  1.00 20.00           H
ATOM   4734 2HZ  LYS C 314      13.372   1.863 -63.375  1.00 20.00           H
ATOM   4735 3HZ  LYS C 314      12.445   3.103 -62.788  1.00 20.00           H
ATOM   4736  HN  LYS C 314      16.063  -0.380 -58.699  1.00 20.00           H
ATOM   4737  N   ALA C 315      14.301  -1.020 -56.044  1.00 20.00           N
ATOM   4738  CA  ALA C 315      13.704  -1.693 -54.903  1.00 20.00           C
ATOM   4739  C   ALA C 315      14.627  -1.551 -53.691  1.00 20.00           C
ATOM   4740  O   ALA C 315      14.164  -1.294 -52.581  1.00 20.00           O
ATOM   4741  HA  ALA C 315      12.755  -1.202 -54.687  1.00 20.00           H
ATOM   4742  CB  ALA C 315      13.431  -3.156 -55.259  1.00 20.00           C
ATOM   4743 1HB  ALA C 315      12.718  -3.203 -56.083  1.00 20.00           H
ATOM   4744 2HB  ALA C 315      14.362  -3.638 -55.557  1.00 20.00           H
ATOM   4745 3HB  ALA C 315      13.017  -3.670 -54.392  1.00 20.00           H
ATOM   4746  HN  ALA C 315      14.491  -1.608 -56.830  1.00 20.00           H
ATOM   4747  N   THR C 316      15.916  -1.724 -53.946  1.00 20.00           N
ATOM   4748  CA  THR C 316      16.904  -1.659 -52.882  1.00 20.00           C
ATOM   4749  C   THR C 316      16.912  -0.268 -52.246  1.00 20.00           C
ATOM   4750  O   THR C 316      16.966  -0.141 -51.024  1.00 20.00           O
ATOM   4751  HA  THR C 316      16.617  -2.366 -52.103  1.00 20.00           H
ATOM   4752  HB  THR C 316      18.583  -1.355 -54.226  1.00 20.00           H
ATOM   4753  CB  THR C 316      18.257  -2.067 -53.468  1.00 20.00           C
ATOM   4754  OG1 THR C 316      18.049  -3.400 -53.927  1.00 20.00           O
ATOM   4755  HG1 THR C 316      18.033  -3.420 -54.927  1.00 20.00           H
ATOM   4756  CG2 THR C 316      19.341  -2.207 -52.398  1.00 20.00           C
ATOM   4757 1HG2 THR C 316      19.029  -2.946 -51.660  1.00 20.00           H
ATOM   4758 2HG2 THR C 316      19.493  -1.245 -51.907  1.00 20.00           H
ATOM   4759 3HG2 THR C 316      20.272  -2.529 -52.863  1.00 20.00           H
ATOM   4760  HN  THR C 316      16.286  -1.905 -54.857  1.00 20.00           H
ATOM   4761  N   LEU C 317      16.857   0.740 -53.103  1.00 20.00           N
ATOM   4762  CA  LEU C 317      16.885   2.118 -52.642  1.00 20.00           C
ATOM   4763  C   LEU C 317      15.643   2.392 -51.791  1.00 20.00           C
ATOM   4764  O   LEU C 317      15.746   2.938 -50.694  1.00 20.00           O
ATOM   4765  HA  LEU C 317      17.767   2.233 -52.012  1.00 20.00           H
ATOM   4766  CB  LEU C 317      17.044   3.076 -53.824  1.00 20.00           C
ATOM   4767 1HB  LEU C 317      16.282   2.836 -54.566  1.00 20.00           H
ATOM   4768 2HB  LEU C 317      16.841   4.089 -53.475  1.00 20.00           H
ATOM   4769  HG  LEU C 317      18.715   2.032 -54.656  1.00 20.00           H
ATOM   4770  CG  LEU C 317      18.409   3.068 -54.514  1.00 20.00           C
ATOM   4771  CD1 LEU C 317      18.326   3.708 -55.902  1.00 20.00           C
ATOM   4772 1HD1 LEU C 317      17.625   3.146 -56.519  1.00 20.00           H
ATOM   4773 2HD1 LEU C 317      17.981   4.738 -55.806  1.00 20.00           H
ATOM   4774 3HD1 LEU C 317      19.311   3.697 -56.367  1.00 20.00           H
ATOM   4775  CD2 LEU C 317      19.471   3.736 -53.638  1.00 20.00           C
ATOM   4776 1HD2 LEU C 317      19.143   4.741 -53.373  1.00 20.00           H
ATOM   4777 2HD2 LEU C 317      19.614   3.150 -52.731  1.00 20.00           H
ATOM   4778 3HD2 LEU C 317      20.411   3.794 -54.186  1.00 20.00           H
ATOM   4779  HN  LEU C 317      16.794   0.628 -54.095  1.00 20.00           H
ATOM   4780  N   VAL C 318      14.498   1.999 -52.329  1.00 20.00           N
ATOM   4781  CA  VAL C 318      13.232   2.254 -51.664  1.00 20.00           C
ATOM   4782  C   VAL C 318      13.213   1.529 -50.317  1.00 20.00           C
ATOM   4783  O   VAL C 318      12.694   2.053 -49.333  1.00 20.00           O
ATOM   4784  HA  VAL C 318      13.165   3.327 -51.485  1.00 20.00           H
ATOM   4785  HB  VAL C 318      12.278   0.855 -52.963  1.00 20.00           H
ATOM   4786  CB  VAL C 318      12.071   1.853 -52.576  1.00 20.00           C
ATOM   4787  CG1 VAL C 318      10.757   1.789 -51.795  1.00 20.00           C
ATOM   4788 1HG1 VAL C 318      10.795   0.963 -51.086  1.00 20.00           H
ATOM   4789 2HG1 VAL C 318      10.609   2.725 -51.256  1.00 20.00           H
ATOM   4790 3HG1 VAL C 318       9.929   1.635 -52.488  1.00 20.00           H
ATOM   4791  CG2 VAL C 318      11.955   2.805 -53.768  1.00 20.00           C
ATOM   4792 1HG2 VAL C 318      11.662   3.794 -53.416  1.00 20.00           H
ATOM   4793 2HG2 VAL C 318      12.918   2.871 -54.275  1.00 20.00           H
ATOM   4794 3HG2 VAL C 318      11.204   2.429 -54.462  1.00 20.00           H
ATOM   4795  HN  VAL C 318      14.427   1.515 -53.201  1.00 20.00           H
ATOM   4796  N   LEU C 319      13.784   0.333 -50.317  1.00 20.00           N
ATOM   4797  CA  LEU C 319      13.797  -0.490 -49.119  1.00 20.00           C
ATOM   4798  C   LEU C 319      15.202  -0.476 -48.512  1.00 20.00           C
ATOM   4799  O   LEU C 319      15.674  -1.493 -48.008  1.00 20.00           O
ATOM   4800  HA  LEU C 319      13.108  -0.039 -48.406  1.00 20.00           H
ATOM   4801  CB  LEU C 319      13.275  -1.894 -49.428  1.00 20.00           C
ATOM   4802 1HB  LEU C 319      13.984  -2.385 -50.095  1.00 20.00           H
ATOM   4803 2HB  LEU C 319      13.261  -2.467 -48.501  1.00 20.00           H
ATOM   4804  HG  LEU C 319      11.856  -1.277 -50.905  1.00 20.00           H
ATOM   4805  CG  LEU C 319      11.885  -1.969 -50.063  1.00 20.00           C
ATOM   4806  CD1 LEU C 319      11.609  -3.368 -50.617  1.00 20.00           C
ATOM   4807 1HD1 LEU C 319      12.341  -3.603 -51.390  1.00 20.00           H
ATOM   4808 2HD1 LEU C 319      11.684  -4.099 -49.812  1.00 20.00           H
ATOM   4809 3HD1 LEU C 319      10.607  -3.398 -51.044  1.00 20.00           H
ATOM   4810  CD2 LEU C 319      10.807  -1.521 -49.074  1.00 20.00           C
ATOM   4811 1HD2 LEU C 319      10.888  -2.107 -48.158  1.00 20.00           H
ATOM   4812 2HD2 LEU C 319      10.942  -0.464 -48.843  1.00 20.00           H
ATOM   4813 3HD2 LEU C 319       9.822  -1.673 -49.516  1.00 20.00           H
ATOM   4814  HN  LEU C 319      14.230  -0.073 -51.114  1.00 20.00           H
ATOM   4815  N   LEU C 320      15.830   0.689 -48.581  1.00 20.00           N
ATOM   4816  CA  LEU C 320      17.110   0.889 -47.923  1.00 20.00           C
ATOM   4817  C   LEU C 320      16.890   1.007 -46.413  1.00 20.00           C
ATOM   4818  O   LEU C 320      17.652   0.449 -45.626  1.00 20.00           O
ATOM   4819  HA  LEU C 320      17.717   0.005 -48.115  1.00 20.00           H
ATOM   4820  CB  LEU C 320      17.844   2.085 -48.532  1.00 20.00           C
ATOM   4821 1HB  LEU C 320      18.022   1.877 -49.587  1.00 20.00           H
ATOM   4822 2HB  LEU C 320      17.187   2.953 -48.485  1.00 20.00           H
ATOM   4823  HG  LEU C 320      19.013   2.583 -46.812  1.00 20.00           H
ATOM   4824  CG  LEU C 320      19.179   2.455 -47.882  1.00 20.00           C
ATOM   4825  CD1 LEU C 320      20.201   1.329 -48.049  1.00 20.00           C
ATOM   4826 1HD1 LEU C 320      19.878   0.457 -47.481  1.00 20.00           H
ATOM   4827 2HD1 LEU C 320      20.282   1.066 -49.104  1.00 20.00           H
ATOM   4828 3HD1 LEU C 320      21.172   1.662 -47.683  1.00 20.00           H
ATOM   4829  CD2 LEU C 320      19.701   3.788 -48.421  1.00 20.00           C
ATOM   4830 1HD2 LEU C 320      19.875   3.703 -49.494  1.00 20.00           H
ATOM   4831 2HD2 LEU C 320      18.964   4.569 -48.233  1.00 20.00           H
ATOM   4832 3HD2 LEU C 320      20.635   4.042 -47.920  1.00 20.00           H
ATOM   4833  HN  LEU C 320      15.479   1.486 -49.073  1.00 20.00           H
ATOM   4834  N   PRO C 321      15.848   1.732 -45.984  1.00 20.00           N
ATOM   4835  CA  PRO C 321      15.473   1.750 -44.568  1.00 20.00           C
ATOM   4836  C   PRO C 321      15.282   0.351 -44.004  1.00 20.00           C
ATOM   4837  O   PRO C 321      15.777   0.042 -42.922  1.00 20.00           O
ATOM   4838  HA  PRO C 321      16.274   2.190 -43.974  1.00 20.00           H
ATOM   4839  CB  PRO C 321      14.170   2.552 -44.548  1.00 20.00           C
ATOM   4840 1HB  PRO C 321      13.298   1.904 -44.635  1.00 20.00           H
ATOM   4841 2HB  PRO C 321      14.059   3.112 -43.620  1.00 20.00           H
ATOM   4842  CG  PRO C 321      14.307   3.478 -45.751  1.00 20.00           C
ATOM   4843 1HG  PRO C 321      13.340   3.856 -46.082  1.00 20.00           H
ATOM   4844 2HG  PRO C 321      14.917   4.352 -45.522  1.00 20.00           H
ATOM   4845  CD  PRO C 321      14.958   2.584 -46.794  1.00 20.00           C
ATOM   4846 1HD  PRO C 321      14.221   1.991 -47.336  1.00 20.00           H
ATOM   4847 2HD  PRO C 321      15.507   3.163 -47.538  1.00 20.00           H
ATOM   4848  N   LEU C 322      14.563  -0.464 -44.761  1.00 20.00           N
ATOM   4849  CA  LEU C 322      14.208  -1.796 -44.300  1.00 20.00           C
ATOM   4850  C   LEU C 322      15.467  -2.513 -43.809  1.00 20.00           C
ATOM   4851  O   LEU C 322      15.533  -2.944 -42.659  1.00 20.00           O
ATOM   4852  HA  LEU C 322      13.527  -1.678 -43.456  1.00 20.00           H
ATOM   4853  CB  LEU C 322      13.451  -2.557 -45.390  1.00 20.00           C
ATOM   4854 1HB  LEU C 322      12.532  -2.015 -45.612  1.00 20.00           H
ATOM   4855 2HB  LEU C 322      14.055  -2.547 -46.298  1.00 20.00           H
ATOM   4856  HG  LEU C 322      13.951  -4.476 -44.589  1.00 20.00           H
ATOM   4857  CG  LEU C 322      13.090  -4.008 -45.067  1.00 20.00           C
ATOM   4858  CD1 LEU C 322      11.928  -4.076 -44.074  1.00 20.00           C
ATOM   4859 1HD1 LEU C 322      12.226  -3.610 -43.135  1.00 20.00           H
ATOM   4860 2HD1 LEU C 322      11.068  -3.549 -44.485  1.00 20.00           H
ATOM   4861 3HD1 LEU C 322      11.664  -5.118 -43.895  1.00 20.00           H
ATOM   4862  CD2 LEU C 322      12.799  -4.798 -46.345  1.00 20.00           C
ATOM   4863 1HD2 LEU C 322      11.978  -4.326 -46.884  1.00 20.00           H
ATOM   4864 2HD2 LEU C 322      13.688  -4.810 -46.975  1.00 20.00           H
ATOM   4865 3HD2 LEU C 322      12.523  -5.820 -46.086  1.00 20.00           H
ATOM   4866  HN  LEU C 322      14.224  -0.229 -45.672  1.00 20.00           H
ATOM   4867  N   LEU C 323      16.436  -2.620 -44.707  1.00 20.00           N
ATOM   4868  CA  LEU C 323      17.627  -3.405 -44.432  1.00 20.00           C
ATOM   4869  C   LEU C 323      18.517  -2.647 -43.446  1.00 20.00           C
ATOM   4870  O   LEU C 323      18.949  -3.205 -42.439  1.00 20.00           O
ATOM   4871  HA  LEU C 323      17.305  -4.334 -43.962  1.00 20.00           H
ATOM   4872  CB  LEU C 323      18.335  -3.779 -45.736  1.00 20.00           C
ATOM   4873 1HB  LEU C 323      18.680  -2.863 -46.215  1.00 20.00           H
ATOM   4874 2HB  LEU C 323      19.221  -4.364 -45.491  1.00 20.00           H
ATOM   4875  HG  LEU C 323      16.635  -3.965 -47.020  1.00 20.00           H
ATOM   4876  CG  LEU C 323      17.502  -4.567 -46.749  1.00 20.00           C
ATOM   4877  CD1 LEU C 323      18.295  -4.821 -48.033  1.00 20.00           C
ATOM   4878 1HD1 LEU C 323      18.599  -3.868 -48.466  1.00 20.00           H
ATOM   4879 2HD1 LEU C 323      19.181  -5.414 -47.801  1.00 20.00           H
ATOM   4880 3HD1 LEU C 323      17.672  -5.362 -48.744  1.00 20.00           H
ATOM   4881  CD2 LEU C 323      16.976  -5.866 -46.134  1.00 20.00           C
ATOM   4882 1HD2 LEU C 323      17.792  -6.388 -45.634  1.00 20.00           H
ATOM   4883 2HD2 LEU C 323      16.194  -5.635 -45.411  1.00 20.00           H
ATOM   4884 3HD2 LEU C 323      16.567  -6.501 -46.920  1.00 20.00           H
ATOM   4885  HN  LEU C 323      16.416  -2.182 -45.606  1.00 20.00           H
ATOM   4886  N   GLY C 324      18.764  -1.386 -43.769  1.00 20.00           N
ATOM   4887  CA  GLY C 324      19.737  -0.600 -43.031  1.00 20.00           C
ATOM   4888  C   GLY C 324      19.407  -0.582 -41.537  1.00 20.00           C
ATOM   4889  O   GLY C 324      20.254  -0.909 -40.706  1.00 20.00           O
ATOM   4890 1HA  GLY C 324      20.734  -1.015 -43.181  1.00 20.00           H
ATOM   4891 2HA  GLY C 324      19.755   0.420 -43.415  1.00 20.00           H
ATOM   4892  HN  GLY C 324      18.313  -0.902 -44.520  1.00 20.00           H
ATOM   4893  N   ILE C 325      18.175  -0.196 -41.240  1.00 20.00           N
ATOM   4894  CA  ILE C 325      17.772   0.029 -39.863  1.00 20.00           C
ATOM   4895  C   ILE C 325      17.854  -1.289 -39.090  1.00 20.00           C
ATOM   4896  O   ILE C 325      18.408  -1.337 -37.993  1.00 20.00           O
ATOM   4897  HA  ILE C 325      18.483   0.730 -39.425  1.00 20.00           H
ATOM   4898  HB  ILE C 325      15.710   0.104 -40.425  1.00 20.00           H
ATOM   4899  CB  ILE C 325      16.393   0.689 -39.808  1.00 20.00           C
ATOM   4900  CG1 ILE C 325      16.437   2.100 -40.398  1.00 20.00           C
ATOM   4901 1HG1 ILE C 325      16.936   2.774 -39.701  1.00 20.00           H
ATOM   4902 2HG1 ILE C 325      17.026   2.097 -41.315  1.00 20.00           H
ATOM   4903  CG2 ILE C 325      15.836   0.680 -38.383  1.00 20.00           C
ATOM   4904 1HG2 ILE C 325      15.721  -0.350 -38.045  1.00 20.00           H
ATOM   4905 2HG2 ILE C 325      16.524   1.206 -37.721  1.00 20.00           H
ATOM   4906 3HG2 ILE C 325      14.866   1.177 -38.369  1.00 20.00           H
ATOM   4907  CD1 ILE C 325      15.027   2.615 -40.693  1.00 20.00           C
ATOM   4908 1HD1 ILE C 325      14.474   1.860 -41.252  1.00 20.00           H
ATOM   4909 2HD1 ILE C 325      14.512   2.823 -39.755  1.00 20.00           H
ATOM   4910 3HD1 ILE C 325      15.090   3.530 -41.283  1.00 20.00           H
ATOM   4911  HN  ILE C 325      17.459  -0.038 -41.921  1.00 20.00           H
ATOM   4912  N   THR C 326      17.294  -2.328 -39.694  1.00 20.00           N
ATOM   4913  CA  THR C 326      17.240  -3.629 -39.049  1.00 20.00           C
ATOM   4914  C   THR C 326      18.653  -4.149 -38.778  1.00 20.00           C
ATOM   4915  O   THR C 326      18.924  -4.693 -37.709  1.00 20.00           O
ATOM   4916  HA  THR C 326      16.752  -3.512 -38.081  1.00 20.00           H
ATOM   4917  HB  THR C 326      16.964  -4.850 -40.824  1.00 20.00           H
ATOM   4918  CB  THR C 326      16.408  -4.560 -39.932  1.00 20.00           C
ATOM   4919  OG1 THR C 326      15.205  -3.834 -40.166  1.00 20.00           O
ATOM   4920  HG1 THR C 326      14.975  -3.857 -41.139  1.00 20.00           H
ATOM   4921  CG2 THR C 326      15.947  -5.816 -39.189  1.00 20.00           C
ATOM   4922 1HG2 THR C 326      15.393  -5.526 -38.296  1.00 20.00           H
ATOM   4923 2HG2 THR C 326      16.817  -6.407 -38.901  1.00 20.00           H
ATOM   4924 3HG2 THR C 326      15.304  -6.408 -39.839  1.00 20.00           H
ATOM   4925  HN  THR C 326      16.883  -2.290 -40.604  1.00 20.00           H
ATOM   4926  N   TYR C 327      19.517  -3.963 -39.766  1.00 20.00           N
ATOM   4927  CA  TYR C 327      20.881  -4.455 -39.670  1.00 20.00           C
ATOM   4928  C   TYR C 327      21.644  -3.740 -38.554  1.00 20.00           C
ATOM   4929  O   TYR C 327      22.344  -4.377 -37.769  1.00 20.00           O
ATOM   4930  HA  TYR C 327      20.839  -5.521 -39.447  1.00 20.00           H
ATOM   4931  CB  TYR C 327      21.541  -4.131 -41.012  1.00 20.00           C
ATOM   4932 1HB  TYR C 327      21.246  -3.127 -41.317  1.00 20.00           H
ATOM   4933 2HB  TYR C 327      22.623  -4.118 -40.879  1.00 20.00           H
ATOM   4934  CG  TYR C 327      21.190  -5.113 -42.132  1.00 20.00           C
ATOM   4935  HD1 TYR C 327      22.835  -4.515 -43.369  1.00 20.00           H
ATOM   4936  CD1 TYR C 327      21.970  -5.170 -43.269  1.00 20.00           C
ATOM   4937  HD2 TYR C 327      19.478  -5.896 -41.106  1.00 20.00           H
ATOM   4938  CD2 TYR C 327      20.094  -5.941 -42.004  1.00 20.00           C
ATOM   4939  CE1 TYR C 327      21.639  -6.094 -44.323  1.00 20.00           C
ATOM   4940  HE1 TYR C 327      22.247  -6.149 -45.226  1.00 20.00           H
ATOM   4941  HE2 TYR C 327      18.900  -7.525 -42.970  1.00 20.00           H
ATOM   4942  CE2 TYR C 327      19.763  -6.865 -43.058  1.00 20.00           C
ATOM   4943  CZ  TYR C 327      20.552  -6.896 -44.165  1.00 20.00           C
ATOM   4944  OH  TYR C 327      20.240  -7.769 -45.160  1.00 20.00           O
ATOM   4945  HH  TYR C 327      19.561  -8.427 -44.837  1.00 20.00           H
ATOM   4946  HN  TYR C 327      19.298  -3.487 -40.618  1.00 20.00           H
ATOM   4947  N   MET C 328      21.483  -2.425 -38.518  1.00 20.00           N
ATOM   4948  CA  MET C 328      22.174  -1.613 -37.531  1.00 20.00           C
ATOM   4949  C   MET C 328      21.465  -1.675 -36.177  1.00 20.00           C
ATOM   4950  O   MET C 328      20.548  -0.898 -35.916  1.00 20.00           O
ATOM   4951  HA  MET C 328      23.173  -2.041 -37.446  1.00 20.00           H
ATOM   4952  CB  MET C 328      22.230  -0.162 -38.012  1.00 20.00           C
ATOM   4953 1HB  MET C 328      21.230   0.171 -38.291  1.00 20.00           H
ATOM   4954 2HB  MET C 328      22.565   0.482 -37.199  1.00 20.00           H
ATOM   4955  CG  MET C 328      23.174  -0.016 -39.207  1.00 20.00           C
ATOM   4956 1HG  MET C 328      24.147  -0.446 -38.967  1.00 20.00           H
ATOM   4957 2HG  MET C 328      22.782  -0.570 -40.060  1.00 20.00           H
ATOM   4958  SD  MET C 328      23.359   1.707 -39.633  1.00 20.00           S
ATOM   4959  CE  MET C 328      21.859   1.957 -40.569  1.00 20.00           C
ATOM   4960 1HE  MET C 328      21.835   1.263 -41.409  1.00 20.00           H
ATOM   4961 2HE  MET C 328      20.996   1.781 -39.926  1.00 20.00           H
ATOM   4962 3HE  MET C 328      21.831   2.981 -40.943  1.00 20.00           H
ATOM   4963  HN  MET C 328      20.895  -1.916 -39.147  1.00 20.00           H
ATOM   4964  N   LEU C 329      21.917  -2.607 -35.350  1.00 20.00           N
ATOM   4965  CA  LEU C 329      21.361  -2.758 -34.016  1.00 20.00           C
ATOM   4966  C   LEU C 329      22.361  -3.507 -33.133  1.00 20.00           C
ATOM   4967  O   LEU C 329      23.509  -3.711 -33.525  1.00 20.00           O
ATOM   4968  HA  LEU C 329      21.221  -1.757 -33.606  1.00 20.00           H
ATOM   4969  CB  LEU C 329      19.982  -3.418 -34.081  1.00 20.00           C
ATOM   4970 1HB  LEU C 329      19.620  -3.356 -35.107  1.00 20.00           H
ATOM   4971 2HB  LEU C 329      20.097  -4.476 -33.847  1.00 20.00           H
ATOM   4972  HG  LEU C 329      19.416  -2.293 -32.353  1.00 20.00           H
ATOM   4973  CG  LEU C 329      18.914  -2.832 -33.156  1.00 20.00           C
ATOM   4974  CD1 LEU C 329      18.038  -1.822 -33.900  1.00 20.00           C
ATOM   4975 1HD1 LEU C 329      18.657  -0.998 -34.257  1.00 20.00           H
ATOM   4976 2HD1 LEU C 329      17.560  -2.311 -34.748  1.00 20.00           H
ATOM   4977 3HD1 LEU C 329      17.274  -1.436 -33.225  1.00 20.00           H
ATOM   4978  CD2 LEU C 329      18.084  -3.941 -32.506  1.00 20.00           C
ATOM   4979 1HD2 LEU C 329      18.730  -4.563 -31.886  1.00 20.00           H
ATOM   4980 2HD2 LEU C 329      17.305  -3.496 -31.886  1.00 20.00           H
ATOM   4981 3HD2 LEU C 329      17.625  -4.554 -33.282  1.00 20.00           H
ATOM   4982  HN  LEU C 329      22.647  -3.251 -35.579  1.00 20.00           H
ATOM   4983  N   PHE C 330      21.888  -3.898 -31.959  1.00 20.00           N
ATOM   4984  CA  PHE C 330      22.620  -4.845 -31.135  1.00 20.00           C
ATOM   4985  C   PHE C 330      24.070  -4.397 -30.943  1.00 20.00           C
ATOM   4986  O   PHE C 330      24.968  -4.878 -31.632  1.00 20.00           O
ATOM   4987  HA  PHE C 330      22.122  -4.883 -30.166  1.00 20.00           H
ATOM   4988  CB  PHE C 330      22.605  -6.185 -31.873  1.00 20.00           C
ATOM   4989 1HB  PHE C 330      21.572  -6.512 -31.990  1.00 20.00           H
ATOM   4990 2HB  PHE C 330      23.010  -6.041 -32.875  1.00 20.00           H
ATOM   4991  CG  PHE C 330      23.398  -7.290 -31.172  1.00 20.00           C
ATOM   4992  HD1 PHE C 330      22.049  -7.407 -29.534  1.00 20.00           H
ATOM   4993  CD1 PHE C 330      22.963  -7.792 -29.986  1.00 20.00           C
ATOM   4994  HD2 PHE C 330      24.888  -7.367 -32.687  1.00 20.00           H
ATOM   4995  CD2 PHE C 330      24.539  -7.770 -31.736  1.00 20.00           C
ATOM   4996  CE1 PHE C 330      23.699  -8.817 -29.335  1.00 20.00           C
ATOM   4997  HE1 PHE C 330      23.350  -9.219 -28.384  1.00 20.00           H
ATOM   4998  CE2 PHE C 330      25.275  -8.795 -31.086  1.00 20.00           C
ATOM   4999  HE2 PHE C 330      26.190  -9.180 -31.537  1.00 20.00           H
ATOM   5000  CZ  PHE C 330      24.840  -9.297 -29.899  1.00 20.00           C
ATOM   5001  HZ  PHE C 330      25.405 -10.084 -29.400  1.00 20.00           H
ATOM   5002  HN  PHE C 330      21.023  -3.579 -31.570  1.00 20.00           H
ATOM   5003  N   PHE C 331      24.254  -3.483 -30.002  1.00 20.00           N
ATOM   5004  CA  PHE C 331      25.581  -2.970 -29.706  1.00 20.00           C
ATOM   5005  C   PHE C 331      25.838  -2.951 -28.198  1.00 20.00           C
ATOM   5006  O   PHE C 331      26.791  -3.565 -27.720  1.00 20.00           O
ATOM   5007  HA  PHE C 331      26.299  -3.634 -30.187  1.00 20.00           H
ATOM   5008  CB  PHE C 331      25.635  -1.536 -30.239  1.00 20.00           C
ATOM   5009 1HB  PHE C 331      24.852  -0.951 -29.757  1.00 20.00           H
ATOM   5010 2HB  PHE C 331      26.588  -1.090 -29.954  1.00 20.00           H
ATOM   5011  CG  PHE C 331      25.471  -1.430 -31.756  1.00 20.00           C
ATOM   5012  HD1 PHE C 331      27.275  -2.479 -32.161  1.00 20.00           H
ATOM   5013  CD1 PHE C 331      26.408  -1.970 -32.581  1.00 20.00           C
[truncated: 87,853 more chars]
